# Supplementary material for: Host immunity associated with spontaneous suppression of viremia in therapy-naïve young rhesus macaques following neonatal SHIV infection
Source: J Virol. 2023 Oct 24;97(11):e01094-23. doi: 10.1128/jvi.01094-23 (PMC10688376; doi:10.1128/jvi.01094-23)
Supplement: Table S1 — Viral load measurements. [file jvi.01094-23-s0001.xlsx]

## Sheet: Sheet1
Table S1. Viral load in longitudinal plasma samples
Timepoint	RNA copies/ ml; Animal ID
	Viremia Controllers (Partial controller*)					Viremia Non-controllers
	V035	V059*	V250	V252	V253*	V055	V058	V093	V094	V095	V096	V249
Month 0.25/ D7	-	-	-	-	-	9867	-	-	-	465	-	-
Month 0.5/ D14	5362346	18809	2997987	1610281	237230	307190	159363	4596405	1900428	946916	62	7584995
Month 0.75/ D21	-	-	-	-	-	-	589899	-	-	-	-	-
Month 1/ D28	54698	17553	210599	86040	119977	-	-	-	145393	143104	14229230	193914
Month 2	62	-	43196	35758	30585	58411	-	779277	10616	30589	-	58831
Month 2.5	-	-	-	-	-	-	1166934	-	-	-	-	-
Month 3	-	1993	-	-	-	29117	1318213	-	-	-	58585	-
Month 4	547	62	1917	40838	4589	150538	691738	563890	149166	30151	109127	25877
Month 6	92	1741	15909	8630	7267	63263	3841521	551129	23228	27157	26724	1162
Month 8	62	62	7800	2423	584	56256	1280089	93152	33414	11370	7470	4488
Month 10	62	62	1273	1165	927	203797	181562	274895	91509	156688	62291	13368
Month 12	365	226	1058	377	62	259555	467977	10707110	212938	56726	16275	3680
Month 14	62	153	990	62	62	499000	408931	55023	71746	6707	12437	1910
Month 16	62	202	88	1530	62	7323713	423890	23496	227977	7350	22610	2244
Month 16.25	-	-	-	14657	33199	-	-	-	-	-	-	-
Month 16.5	-	-	-	1568	8496	-	-	-	-	-	-	-
Month 17	-	-	-	3527	62	-	-	-	-	-	-	-
Month 18	62	1206	62	3658	62	362248	352244	50048	462383	8336	34977	5573
Month 20	62	4902	62	663	456	602950	2560340	89058	3939380	6155	20300	62
Month 20.25	-	-	470037	-	-	-	-	-	-	-	-	-
Month 20.75	-	-	5817	-	-	-	-	-	-	-	-	-
Month 21	-	-	62	-	-	-	-	-	-	-	-	-
Month 22	62	1625	357	2767	1566	353474	1988008	28645	6501146	10625	6699	1955
Month 24	62	15565	62	62	349	233856	1785620	32602	13861018	6599	48045	323
Month 24.5	62	15304	-	-	-	-	-	-	-	-	-	-
Month 24.75	118	310062	-	-	-	-	-	-	-	-	-	-
Month 25	4253	136231	-	-	-	-	-	-	-	-	-	-
Month 25.5	62	53769	-	-	-	-	-	-	-	-	-	-
Month 26	62	8576	62	-	5939	573956	3378198	542952	8729398	32384	37093	1000
Month 28	62	5593	62	106	20660	Died	Died	-	Died	-	-	6334
Month 29	875	-	-	-	-			-		-	-	-
Month 29.25	1899	-	-	-	-			-		-	-	-
Month 29.5	2659	-	-	-	-			-		-	-	-
Month 30	62	6144	534	547	194330			15950		32166	75900	13640
Month 31	-	-	-	1080	-			-		-	-	-
Month 32	62	1076	62	n/a	n/a			22287		26223	32492	n/a
Month 34	62	431	62	n/a	n/a			12270		35017	8315	n/a
Month 36	62	440	62	n/a	n/a			Died		45243	4161	n/a
Key:
Limit of detection (LOD): 62 RNA copies/ ml. Undetected vRNA is shown here as the LOD
Timepoints, post infection: Day (D) and Month
Dash - no sample collected or sample not tested
Red font: viral load at timepoint where anti CD8 mAb was administered - months 24.5 and 29 (V035), month 24.5 (V059), month 20 (V250), month 16 (V252 and V253)
Gray fill - Animal necropsied (AIDS-related death)
n/a (not applicable); animal was transferred to another protocol
*Partial controllers; viral load rebounded >1000 copies/ml without intervention with anti-CD8 mAb treatment
