# Supplementary material for: Host immunity associated with spontaneous suppression of viremia in therapy-naïve young rhesus macaques following neonatal SHIV infection
Source: J Virol. 2023 Oct 24;97(11):e01094-23. doi: 10.1128/jvi.01094-23 (PMC10688376; doi:10.1128/jvi.01094-23)
Supplement: Table S2 — List of genes following gene expression analysis of cell populations reported in Figure 4. [file jvi.01094-23-s0002.xlsx]

## Sheet: cmono_control_vs_noncontrol
Table S2. Immune Cells in Controller and Non-controller RMs during Early Timepoints of SHIV-infection (Gene list - classical monocytes)
	gene	avg_log2FC	pct.1	pct.2	p_val	p_val_adj	description
35	CCL4L1	3.29342	0.31	0.092	8.03e-49	1.1e-44	chemokine (C-C motif) ligand 4-like 1 [Source:NCBI gene (formerly Entrezgene);Acc:574217]
9	ENSMMUG00000054210	2.67665	0.274	0.026	1.19e-78	1.64e-74	NA
10	HBB	2.17963	0.288	0.032	5.3e-77	7.28e-73	NA
219	CXCL3	2.05871	0.274	0.178	2.68e-13	3.68e-09	uncharacterized LOC702067 [Source:NCBI gene (formerly Entrezgene);Acc:702067]
240	HBA	1.74605	0.383	0.367	0.00527972	1	hemoglobin	alpha 2 [Source:NCBI gene (formerly Entrezgene);Acc:693930]
237	CCL3	1.43505	0.338	0.294	1.89e-07	0.00259704	chemokine (C-C motif) ligand 3 [Source:NCBI gene (formerly Entrezgene);Acc:619514]
71	ENSMMUG00000058233	1.27931	0.28	0.105	2.3e-33	3.16e-29	NA
3	ENSMMUG00000058325	1.27465	0.649	0.147	2.22e-153	3.05e-149	NA
230	ENSMMUG00000042343	1.17426	0.319	0.243	1.17e-10	1.6e-06	NA
32	ENSMMUG00000061959	1.17318	0.412	0.159	3.78e-53	5.19e-49	NA
147	PLEK	1.10743	0.456	0.327	4.27e-21	5.87e-17	pleckstrin [Source:VGNC Symbol;Acc:VGNC:76174]
33	ENSMMUG00000008111	1.0817	0.146	0.004	1.92e-50	2.63e-46	NA
212	ENSMMUG00000062917	1.05565	0.277	0.173	2.64e-14	3.62e-10	NA
214	BCL2A1	1.03988	0.506	0.45	4.73e-14	6.5e-10	BCL2 related protein A1 [Source:VGNC Symbol;Acc:VGNC:70242]
169	C15orf48	0.968281	0.282	0.158	1.68e-18	2.3e-14	NA
235	IFIT2	0.959378	0.233	0.161	2.82e-08	0.000387424	interferon induced protein with tetratricopeptide repeats 2 [Source:NCBI gene (formerly Entrezgene);Acc:695452]
246	MT2A	0.926653	0.577	0.764	0.214823	1	metallothionein 2A [Source:NCBI gene (formerly Entrezgene);Acc:700719]
5	RPS8	0.900761	0.992	0.933	1.14e-95	1.57e-91	ribosomal protein S8 [Source:NCBI gene (formerly Entrezgene);Acc:703957]
245	IL1B	0.879762	0.408	0.465	0.176633	1	interleukin 1 beta [Source:NCBI gene (formerly Entrezgene);Acc:704701]
117	PELI1	0.852704	0.464	0.302	1.42e-25	1.96e-21	pellino E3 ubiquitin protein ligase 1 [Source:NCBI gene (formerly Entrezgene);Acc:696416]
41	CD274	0.786126	0.251	0.056	3.13e-46	4.3e-42	CD274 molecule [Source:VGNC Symbol;Acc:VGNC:70814]
27	PTPRCAP	0.780032	0.458	0.175	9.34e-56	1.28e-51	protein tyrosine phosphatase receptor type C associated protein [Source:VGNC Symbol;Acc:VGNC:76613]
25	PM20D2	0.75606	0.88	0.711	4.61e-58	6.34e-54	peptidase M20 domain containing 2 [Source:VGNC Symbol;Acc:VGNC:76091]
249	THBS1	0.750042	0.28	0.35	0.369145	1	thrombospondin 1 [Source:VGNC Symbol;Acc:VGNC:78344]
19	RPL37A	0.722509	0.914	0.778	8.23e-67	1.13e-62	ribosomal protein L37a [Source:VGNC Symbol;Acc:VGNC:97820]
250	APOBEC3A	0.699565	0.321	0.357	0.501759	1	apolipoprotein B mRNA editing enzyme catalytic subunit 3A [Source:NCBI gene (formerly Entrezgene);Acc:721030]
94	IER3	0.699168	0.285	0.117	2.01e-28	2.76e-24	immediate early response 3 [Source:NCBI gene (formerly Entrezgene);Acc:701939]
228	CXCL8	0.677792	0.209	0.12	5.07e-11	6.97e-07	C-X-C motif chemokine ligand 8 [Source:VGNC Symbol;Acc:VGNC:100214]
44	RPL5	0.669573	0.986	0.963	9.3e-44	1.28e-39	ribosomal protein L5 [Source:VGNC Symbol;Acc:VGNC:100065]
68	RPS21	0.648013	0.984	0.982	6.79e-34	9.33e-30	ribosomal protein S21 [Source:VGNC Symbol;Acc:VGNC:98438]
85	WTAP	0.642042	0.468	0.283	3.54e-30	4.86e-26	WT1 associated protein [Source:VGNC Symbol;Acc:VGNC:83971]
24	RPS24	0.623651	0.982	0.973	8.59e-59	1.18e-54	ribosomal protein S24 [Source:NCBI gene (formerly Entrezgene);Acc:708965]
21	CD3E	0.621933	0.321	0.064	5.93e-64	8.14e-60	CD3e molecule [Source:VGNC Symbol;Acc:VGNC:70764]
208	PMAIP1	0.604345	0.349	0.241	1.94e-14	2.67e-10	phorbol-12-myristate-13-acetate-induced protein 1 [Source:NCBI gene (formerly Entrezgene);Acc:702789]
53	RPL22	0.599912	0.981	0.96	4.92e-41	6.76e-37	ribosomal protein L22 [Source:NCBI gene (formerly Entrezgene);Acc:703050]
29	RPL38	0.578601	0.974	0.949	1.59e-54	2.18e-50	ribosomal protein L38 [Source:NCBI gene (formerly Entrezgene);Acc:701508]
123	IFIT3	0.576642	0.213	0.075	1.69e-24	2.32e-20	interferon induced protein with tetratricopeptide repeats 3 [Source:VGNC Symbol;Acc:VGNC:73565]
7	ENSMMUG00000043529	0.574207	0.235	0.008	3.61e-81	4.96e-77	NA
49	RPS20	0.57257	0.868	0.75	3.63e-42	4.99e-38	ribosomal protein S20 [Source:NCBI gene (formerly Entrezgene);Acc:695790]
20	RPS4X	0.551205	0.988	0.982	1.58e-65	2.17e-61	ribosomal protein S4 X-linked [Source:NCBI gene (formerly Entrezgene);Acc:699397]
213	CXCL10	0.535414	0.116	0.037	3.61e-14	4.96e-10	C-X-C motif chemokine ligand 10 [Source:VGNC Symbol;Acc:VGNC:100213]
203	NFKBIA	0.528472	0.84	0.807	3.34e-15	4.58e-11	NFKB inhibitor alpha [Source:VGNC Symbol;Acc:VGNC:75340]
39	RPS7	0.525788	0.993	0.988	1.58e-47	2.17e-43	ribosomal protein S7 [Source:NCBI gene (formerly Entrezgene);Acc:721900]
28	RPL18	0.513862	0.989	0.988	6.69e-55	9.18e-51	ribosomal protein L18 [Source:NCBI gene (formerly Entrezgene);Acc:718136]
11	ENSMMUG00000062894	0.508854	0.198	0	7.04e-77	9.67e-73	NA
105	RPS2	0.505042	0.864	0.787	4.61e-27	6.33e-23	ribosomal protein S2 [Source:NCBI gene (formerly Entrezgene);Acc:693615]
18	RPL7A	0.5043	0.992	0.982	2.84e-67	3.91e-63	ribosomal protein L7a [Source:NCBI gene (formerly Entrezgene);Acc:722215]
98	NUDT3	0.502526	0.984	0.986	5.27e-28	7.24e-24	nudix hydrolase 3 [Source:VGNC Symbol;Acc:VGNC:75551]
243	SOD2	0.496052	0.64	0.812	0.0541947	1	superoxide dismutase 2 [Source:NCBI gene (formerly Entrezgene);Acc:574097]
72	ATP5MC2	0.485685	0.92	0.826	3.32e-33	4.56e-29	ATP synthase membrane subunit c locus 2 [Source:VGNC Symbol;Acc:VGNC:97736]
52	RPL24	0.485556	0.988	0.981	3.77e-41	5.18e-37	ribosomal protein L24 [Source:NCBI gene (formerly Entrezgene);Acc:702381]
89	RPS29	0.477822	0.951	0.929	2.1e-29	2.89e-25	ribosomal protein S29 [Source:NCBI gene (formerly Entrezgene);Acc:704016]
26	LTB	0.465848	0.3	0.062	1.34e-56	1.84e-52	lymphotoxin beta [Source:VGNC Symbol;Acc:VGNC:74454]
111	RPL8	0.464085	0.99	0.987	6.19e-26	8.5e-22	ribosomal protein L8 [Source:VGNC Symbol;Acc:VGNC:84110]
239	GADD45B	0.455596	0.398	0.336	1.1e-06	0.0151705	growth arrest and DNA damage inducible beta [Source:VGNC Symbol;Acc:VGNC:72864]
45	CCL2	0.45531	0.113	0	1.21e-43	1.66e-39	C-C motif chemokine ligand 2 [Source:VGNC Symbol;Acc:VGNC:70698]
55	RPS16	0.450396	0.989	0.976	1.18e-38	1.62e-34	ribosomal protein S16 [Source:NCBI gene (formerly Entrezgene);Acc:697219]
64	RPL35A	0.450028	0.989	0.984	2.6e-34	3.57e-30	ribosomal protein L35a [Source:NCBI gene (formerly Entrezgene);Acc:714858]
40	RPL13	0.446763	0.986	0.968	2.43e-46	3.34e-42	ribosomal protein L13 [Source:VGNC Symbol;Acc:VGNC:82227]
16	ENSMMUG00000051745	0.441644	0.31	0.05	2.69e-69	3.69e-65	NA
90	ENSMMUG00000015563	0.440891	0.989	0.989	5.7e-29	7.83e-25	NA
227	PTX3	0.436124	0.261	0.162	3.9e-11	5.35e-07	pentraxin 3 [Source:NCBI gene (formerly Entrezgene);Acc:704985]
247	ND4L	0.434968	0.548	0.79	0.278741	1	NADH dehydrogenase subunit 4L [Source:NCBI gene (formerly Entrezgene);Acc:2846621]
56	ENSMMUG00000062350	0.430731	0.99	0.988	9.77e-38	1.34e-33	NA
224	PLAAT4	0.425605	0.259	0.156	1.27e-11	1.74e-07	phospholipase A and acyltransferase 4 [Source:VGNC Symbol;Acc:VGNC:101379]
205	ID2	0.418765	0.334	0.201	5.25e-15	7.21e-11	inhibitor of DNA binding 2 [Source:VGNC Symbol;Acc:VGNC:97777]
234	ENSMMUG00000056183	0.413451	0.565	0.545	2.5e-08	0.000343044	NA
103	RPS14	0.412594	0.985	0.977	3.32e-27	4.57e-23	ribosomal protein S14 [Source:VGNC Symbol;Acc:VGNC:76926]
130	UBA52	0.409701	0.99	0.984	1.52e-23	2.09e-19	ubiquitin A-52 residue ribosomal protein fusion product 1 [Source:NCBI gene (formerly Entrezgene);Acc:720243]
79	ZC3H10	0.404505	0.932	0.882	1.5e-31	2.06e-27	zinc finger CCCH-type containing 10 [Source:VGNC Symbol;Acc:VGNC:79554]
218	TNFAIP3	0.40358	0.401	0.278	1.71e-13	2.35e-09	TNF alpha induced protein 3 [Source:VGNC Symbol;Acc:VGNC:78580]
115	RPL32	0.401348	0.989	0.984	1.03e-25	1.42e-21	ribosomal protein L32 [Source:NCBI gene (formerly Entrezgene);Acc:694196]
119	RPL12	0.396635	0.986	0.976	3.43e-25	4.71e-21	ribosomal protein L12 [Source:NCBI gene (formerly Entrezgene);Acc:707504]
158	ENSMMUG00000005593	0.395611	0.993	0.993	3.13e-20	4.3e-16	NA
121	RPL13A	0.393152	0.937	0.914	1.2e-24	1.65e-20	ribosomal protein L13a [Source:NCBI gene (formerly Entrezgene);Acc:574314]
59	CD3D	0.382409	0.172	0.03	2.34e-35	3.22e-31	CD3d molecule [Source:NCBI gene (formerly Entrezgene);Acc:699582]
251	PPP1R15A	0.379759	0.656	0.79	0.6278	1	protein phosphatase 1 regulatory subunit 15A [Source:VGNC Symbol;Acc:VGNC:76254]
150	SERPINB2	0.378287	0.124	0.028	8.12e-21	1.11e-16	serpin family B member 2 [Source:VGNC Symbol;Acc:VGNC:77363]
156	ETV3	0.372708	0.269	0.125	2.19e-20	3.01e-16	ETS variant transcription factor 3 [Source:VGNC Symbol;Acc:VGNC:99918]
12	ENSMMUG00000060590	0.372595	0.196	0	2.44e-76	3.35e-72	NA
8	ENSMMUG00000028695	0.364974	0.205	0	1.19e-79	1.64e-75	NA
194	LDHA	0.364053	0.566	0.45	3.26e-16	4.47e-12	lactate dehydrogenase A [Source:NCBI gene (formerly Entrezgene);Acc:694309]
109	SLC29A1	0.361087	0.889	0.774	3e-26	4.11e-22	NA
233	NXPE3	0.355995	0.482	0.394	2.58e-09	3.55e-05	neurexophilin and PC-esterase domain family member 3 [Source:VGNC Symbol;Acc:VGNC:75476]
102	SOX4	0.350166	0.172	0.042	2.16e-27	2.97e-23	SRY-box transcription factor 4 [Source:VGNC Symbol;Acc:VGNC:77842]
114	ELOA	0.348013	0.986	0.979	7.77e-26	1.07e-21	elongin A [Source:VGNC Symbol;Acc:VGNC:72035]
74	HSD17B4	0.347152	0.255	0.08	1.66e-32	2.27e-28	hydroxysteroid 17-beta dehydrogenase 4 [Source:VGNC Symbol;Acc:VGNC:73530]
78	CD7	0.345634	0.156	0.027	1.46e-31	2.01e-27	CD7 molecule [Source:NCBI gene (formerly Entrezgene);Acc:719501]
134	RPL15	0.345239	0.899	0.816	3.03e-23	4.17e-19	ribosomal protein L15 [Source:NCBI gene (formerly Entrezgene);Acc:701255]
99	IL7R	0.343392	0.156	0.032	5.66e-28	7.77e-24	interleukin 7 receptor [Source:VGNC Symbol;Acc:VGNC:73735]
140	ENSMMUG00000052609	0.342193	0.988	0.987	5.23e-22	7.19e-18	NA
69	FAU	0.340043	0.99	0.985	9.29e-34	1.28e-29	FAU ubiquitin like and ribosomal protein S30 fusion [Source:VGNC Symbol;Acc:VGNC:101085]
100	RPS3A	0.339935	0.989	0.983	9.5e-28	1.3e-23	NA
127	FAM107B	0.338208	0.415	0.225	4.28e-24	5.87e-20	family with sequence similarity 107 member B [Source:VGNC Symbol;Acc:VGNC:72323]
236	RPL19	0.335702	0.99	0.986	9.38e-08	0.00128824	ribosomal protein L19 [Source:NCBI gene (formerly Entrezgene);Acc:695987]
178	RPL6	0.334416	0.993	0.981	9.43e-18	1.3e-13	ribosomal protein L6 [Source:NCBI gene (formerly Entrezgene);Acc:712133]
207	STK17A	0.3333	0.533	0.388	1.33e-14	1.82e-10	serine/threonine kinase 17a [Source:VGNC Symbol;Acc:VGNC:77913]
112	ENSMMUG00000020073	0.327509	0.989	0.987	6.41e-26	8.81e-22	NA
118	RPL10	0.322309	0.995	0.991	1.44e-25	1.98e-21	ribosomal protein L10 [Source:NCBI gene (formerly Entrezgene);Acc:700795]
195	ENSMMUG00000016894	0.320629	0.91	0.885	3.63e-16	4.99e-12	NA
122	ENSMMUG00000063637	0.309824	0.989	0.976	1.43e-24	1.97e-20	NA
163	RPS12	0.309238	0.99	0.989	2.2e-19	3.03e-15	ribosomal protein S12 [Source:NCBI gene (formerly Entrezgene);Acc:708419]
93	ETS1	0.30637	0.139	0.024	1.12e-28	1.54e-24	ETS proto-oncogene 1	transcription factor [Source:VGNC Symbol;Acc:VGNC:72439]
244	CD44	0.303673	0.589	0.668	0.0854781	1	CD44 molecule [Source:VGNC Symbol;Acc:VGNC:100905]
241	ISG15	0.300702	0.127	0.097	0.012126	1	ISG15 ubiquitin like modifier [Source:NCBI gene (formerly Entrezgene);Acc:700141]
204	ARHGDIB	0.299824	0.849	0.746	4.65e-15	6.38e-11	Rho GDP dissociation inhibitor beta [Source:NCBI gene (formerly Entrezgene);Acc:702320]
225	ND5	0.298864	0.356	0.233	2.07e-11	2.84e-07	NADH dehydrogenase subunit 5 [Source:NCBI gene (formerly Entrezgene);Acc:2846631]
223	TOMM7	0.298409	0.617	0.509	1.21e-11	1.66e-07	translocase of outer mitochondrial membrane 7 [Source:NCBI gene (formerly Entrezgene);Acc:705701]
201	CD83	0.290635	0.302	0.168	2.29e-15	3.15e-11	CD83 molecule [Source:VGNC Symbol;Acc:VGNC:70783]
165	YBX1	0.287778	0.947	0.883	3.81e-19	5.23e-15	Y-box binding protein 1 [Source:VGNC Symbol;Acc:VGNC:100189]
222	EEF1G	0.286373	0.896	0.847	1.45e-12	1.99e-08	eukaryotic translation elongation factor 1 gamma [Source:NCBI gene (formerly Entrezgene);Acc:722274]
200	RPLP2	0.28352	0.984	0.972	1.79e-15	2.46e-11	ribosomal protein lateral stalk subunit P2 [Source:NCBI gene (formerly Entrezgene);Acc:700698]
216	RPS13	0.278394	0.99	0.987	9.35e-14	1.29e-09	ribosomal protein S13 [Source:NCBI gene (formerly Entrezgene);Acc:697513]
210	ENSMMUG00000004545	0.273933	0.978	0.965	2.38e-14	3.28e-10	NA
209	ENSMMUG00000018240	0.270138	0.898	0.863	1.95e-14	2.68e-10	NA
175	RPS26	0.266341	0.992	0.985	7.55e-18	1.04e-13	ribosomal protein S26 [Source:NCBI gene (formerly Entrezgene);Acc:711319]
232	EIF3K	0.261867	0.858	0.823	4.4e-10	6.05e-06	eukaryotic translation initiation factor 3 subunit K [Source:VGNC Symbol;Acc:VGNC:72102]
226	RPL10A	0.255921	0.96	0.94	2.8e-11	3.85e-07	ribosomal protein L10a [Source:VGNC Symbol;Acc:VGNC:83460]
231	TNF	0.255816	0.166	0.082	1.39e-10	1.91e-06	tumor necrosis factor [Source:VGNC Symbol;Acc:VGNC:83501]
229	ENSMMUG00000060287	0.253673	0.776	0.698	5.23e-11	7.18e-07	NA
211	TMBIM6	-0.252114	0.553	0.724	2.54e-14	3.49e-10	transmembrane BAX inhibitor motif containing 6 [Source:NCBI gene (formerly Entrezgene);Acc:677702]
183	BRI3	-0.252665	0.538	0.74	3.31e-17	4.54e-13	brain protein I3 [Source:NCBI gene (formerly Entrezgene);Acc:706525]
221	CASP1	-0.253452	0.671	0.821	5.79e-13	7.95e-09	caspase-1 [Source:NCBI gene (formerly Entrezgene);Acc:706568]
184	ENSMMUG00000018687	-0.253654	0.588	0.786	5.89e-17	8.09e-13	NA
179	ENSMMUG00000064139	-0.255042	0.988	0.995	9.96e-18	1.37e-13	NA
202	RNF213	-0.255078	0.337	0.517	2.86e-15	3.93e-11	ring finger protein 213 [Source:VGNC Symbol;Acc:VGNC:76734]
182	CTSH	-0.255471	0.502	0.693	2.94e-17	4.04e-13	cathepsin H [Source:VGNC Symbol;Acc:VGNC:71558]
198	SMAP2	-0.256566	0.31	0.481	6.46e-16	8.88e-12	small ArfGAP2 [Source:VGNC Symbol;Acc:VGNC:77772]
199	PSMB8	-0.257647	0.638	0.795	1.57e-15	2.15e-11	proteasome 20S subunit beta 8 [Source:VGNC Symbol;Acc:VGNC:76446]
171	ASAH1	-0.258046	0.28	0.47	2.71e-18	3.72e-14	N-acylsphingosine amidohydrolase 1 [Source:VGNC Symbol;Acc:VGNC:70028]
83	TMSB10	-0.258202	0.993	0.989	1.11e-30	1.53e-26	thymosin beta 10 [Source:NCBI gene (formerly Entrezgene);Acc:694305]
188	ENSMMUG00000062821	-0.258344	0.229	0.403	8.65e-17	1.19e-12	NA
196	CSTA	-0.260734	0.393	0.579	3.66e-16	5.03e-12	cystatin A [Source:NCBI gene (formerly Entrezgene);Acc:714547]
176	CDC42	-0.262066	0.716	0.834	8.93e-18	1.23e-13	cell division cycle 42 [Source:NCBI gene (formerly Entrezgene);Acc:707637]
174	DBI	-0.262885	0.443	0.64	3.63e-18	4.99e-14	diazepam binding inhibitor	acyl-CoA binding protein [Source:VGNC Symbol;Acc:VGNC:71741]
173	GNB2	-0.264591	0.625	0.804	3.1e-18	4.26e-14	G protein subunit beta 2 [Source:VGNC Symbol;Acc:VGNC:81318]
186	C10H20orf24	-0.26752	0.461	0.648	7.42e-17	1.02e-12	NA
155	ITM2B	-0.267947	0.929	0.97	1.6e-20	2.2e-16	integral membrane protein 2B [Source:VGNC Symbol;Acc:VGNC:73799]
149	CLTA	-0.268385	0.452	0.677	7.41e-21	1.02e-16	clathrin light chain A [Source:VGNC Symbol;Acc:VGNC:71266]
189	DHRS7	-0.268649	0.428	0.605	9.87e-17	1.36e-12	dehydrogenase/reductase 7 [Source:VGNC Symbol;Acc:VGNC:71690]
151	CAT	-0.269476	0.295	0.511	1.08e-20	1.48e-16	catalase [Source:VGNC Symbol;Acc:VGNC:70552]
164	ENSMMUG00000021075	-0.270515	0.58	0.787	2.58e-19	3.54e-15	NA
190	GNG5	-0.270545	0.666	0.848	1.18e-16	1.62e-12	G protein subunit gamma 5 [Source:NCBI gene (formerly Entrezgene);Acc:710548]
197	CFP	-0.272117	0.718	0.896	5.1e-16	7.01e-12	complement factor properdin [Source:VGNC Symbol;Acc:VGNC:71163]
191	ETS2	-0.273121	0.441	0.63	1.28e-16	1.75e-12	ETS proto-oncogene 2	transcription factor [Source:VGNC Symbol;Acc:VGNC:72440]
170	CNPY3	-0.27325	0.293	0.481	2.11e-18	2.9e-14	canopy FGF signaling regulator 3 [Source:NCBI gene (formerly Entrezgene);Acc:100424676]
84	MAMU-DRB1	-0.274135	0.943	0.988	1.74e-30	2.39e-26	MHC class II antigen [Source:NCBI gene (formerly Entrezgene);Acc:692100]
135	MAMU-DMB	-0.274343	0.707	0.879	4.53e-23	6.22e-19	major histocompatibility complex	class II	DM alpha [Source:NCBI gene (formerly Entrezgene);Acc:717870]
146	ZYX	-0.274958	0.538	0.764	4.02e-21	5.53e-17	zyxin [Source:VGNC Symbol;Acc:VGNC:78917]
187	PGD	-0.275768	0.427	0.621	7.88e-17	1.08e-12	phosphogluconate dehydrogenase [Source:VGNC Symbol;Acc:VGNC:75963]
161	ENSMMUG00000001764	-0.276298	0.419	0.624	2.03e-19	2.79e-15	NA
181	CSF3R	-0.276505	0.187	0.353	2.03e-17	2.79e-13	colony stimulating factor 3 receptor [Source:VGNC Symbol;Acc:VGNC:71521]
206	HERPUD1	-0.277822	0.362	0.537	6.93e-15	9.52e-11	homocysteine inducible ER protein with ubiquitin like domain 1 [Source:VGNC Symbol;Acc:VGNC:73163]
177	GPX1	-0.278199	0.387	0.585	9.38e-18	1.29e-13	glutathione peroxidase 1 [Source:VGNC Symbol;Acc:VGNC:73151]
172	TSPO	-0.279249	0.716	0.902	2.89e-18	3.97e-14	translocator protein [Source:VGNC Symbol;Acc:VGNC:84537]
160	ENSMMUG00000004441	-0.280799	0.859	0.947	1e-19	1.38e-15	NA
185	PSMB9	-0.281753	0.561	0.745	5.98e-17	8.22e-13	proteasome 20S subunit beta 9 [Source:VGNC Symbol;Acc:VGNC:76447]
168	SH3BGRL	-0.291264	0.636	0.805	1.25e-18	1.72e-14	SH3 domain binding glutamate rich protein like [Source:VGNC Symbol;Acc:VGNC:77200]
192	AIF1	-0.291438	0.734	0.933	1.7e-16	2.34e-12	allograft inflammatory factor 1 [Source:NCBI gene (formerly Entrezgene);Acc:574115]
139	HBEGF	-0.291992	0.243	0.458	4.4e-22	6.04e-18	heparin binding EGF like growth factor [Source:NCBI gene (formerly Entrezgene);Acc:695559]
159	VSIR	-0.292652	0.643	0.822	4.44e-20	6.11e-16	V-set immunoregulatory receptor [Source:VGNC Symbol;Acc:VGNC:79834]
152	ALDH1A1	-0.300394	0.271	0.472	1.12e-20	1.54e-16	aldehyde dehydrogenase 1 family member A1 [Source:VGNC Symbol;Acc:VGNC:81351]
132	LILRA5	-0.303162	0.254	0.464	2.33e-23	3.2e-19	leukocyte immunoglobulin like receptor A5 [Source:VGNC Symbol;Acc:VGNC:82174]
162	EIF4A1	-0.305225	0.521	0.707	2.06e-19	2.83e-15	eukaryotic translation initiation factor 4A1 [Source:VGNC Symbol;Acc:VGNC:99145]
142	COX1	-0.306453	0.969	0.988	1.1e-21	1.52e-17	cytochrome c oxidase subunit I [Source:NCBI gene (formerly Entrezgene);Acc:2846624]
129	TNFSF13B	-0.31194	0.266	0.478	1.18e-23	1.61e-19	TNF superfamily member 13b [Source:VGNC Symbol;Acc:VGNC:78594]
148	PLBD1	-0.313671	0.547	0.75	6.53e-21	8.96e-17	phospholipase B domain containing 1 [Source:VGNC Symbol;Acc:VGNC:76114]
120	MAMU-A	-0.315643	0.984	0.993	7.44e-25	1.02e-20	major histocompatibility complex	class I	A [Source:NCBI gene (formerly Entrezgene);Acc:711832]
143	RHOB	-0.315751	0.101	0.274	1.57e-21	2.15e-17	ras homolog family member B [Source:NCBI gene (formerly Entrezgene);Acc:702141]
131	ODF3B	-0.317906	0.276	0.494	1.79e-23	2.45e-19	outer dense fiber of sperm tails 3B [Source:VGNC Symbol;Acc:VGNC:97109]
126	TALDO1	-0.319009	0.746	0.902	3.67e-24	5.04e-20	transaldolase 1 [Source:VGNC Symbol;Acc:VGNC:78096]
153	RNASE6	-0.319045	0.689	0.867	1.22e-20	1.67e-16	ribonuclease A family member k6 [Source:VGNC Symbol;Acc:VGNC:76701]
145	TYROBP	-0.319107	0.767	0.957	3.57e-21	4.9e-17	transmembrane immune signaling adaptor TYROBP [Source:NCBI gene (formerly Entrezgene);Acc:574207]
125	TPM3	-0.319629	0.705	0.863	3.25e-24	4.46e-20	tropomyosin 3 [Source:VGNC Symbol;Acc:VGNC:78635]
144	GABARAPL2	-0.320477	0.416	0.618	3.41e-21	4.69e-17	GABA type A receptor associated protein like 2 [Source:NCBI gene (formerly Entrezgene);Acc:714413]
248	ENSMMUG00000054358	-0.323643	0.997	0.998	0.351486	1	NA
133	DDIT4	-0.324864	0.228	0.442	2.39e-23	3.28e-19	DNA damage inducible transcript 4 [Source:NCBI gene (formerly Entrezgene);Acc:715307]
138	APLP2	-0.327764	0.542	0.746	4.37e-22	6e-18	amyloid beta precursor like protein 2 [Source:VGNC Symbol;Acc:VGNC:69984]
137	FOSB	-0.329594	0.284	0.499	3.06e-22	4.2e-18	FosB proto-oncogene	AP-1 transcription factor subunit [Source:NCBI gene (formerly Entrezgene);Acc:715896]
136	GLUL	-0.32999	0.248	0.458	4.9e-23	6.74e-19	glutamate-ammonia ligase [Source:VGNC Symbol;Acc:VGNC:99962]
166	JUNB	-0.332079	0.434	0.64	3.93e-19	5.39e-15	JunB proto-oncogene	AP-1 transcription factor subunit [Source:VGNC Symbol;Acc:VGNC:73959]
180	ENSMMUG00000013289	-0.332213	0.381	0.558	1.82e-17	2.5e-13	NA
141	CYBB	-0.334135	0.393	0.611	6.11e-22	8.39e-18	cytochrome b-245 beta chain [Source:VGNC Symbol;Acc:VGNC:71576]
128	RNF149	-0.338823	0.303	0.527	5.04e-24	6.92e-20	ring finger protein 149 [Source:NCBI gene (formerly Entrezgene);Acc:710926]
193	MX1	-0.340888	0.176	0.334	2.8e-16	3.85e-12	MX dynamin like GTPase 1 [Source:VGNC Symbol;Acc:VGNC:75086]
107	PSMB10	-0.341298	0.467	0.704	1.07e-26	1.47e-22	proteasome 20S subunit beta 10 [Source:NCBI gene (formerly Entrezgene);Acc:701088]
124	CEBPB	-0.34214	0.512	0.728	3.19e-24	4.38e-20	CCAAT enhancer binding protein beta [Source:VGNC Symbol;Acc:VGNC:84575]
167	SGK1	-0.344298	0.336	0.537	9.64e-19	1.32e-14	serum/glucocorticoid regulated kinase 1 [Source:VGNC Symbol;Acc:VGNC:77195]
104	KLF10	-0.346208	0.379	0.64	4.12e-27	5.66e-23	Kruppel like factor 10 [Source:VGNC Symbol;Acc:VGNC:73817]
113	IFI30	-0.346631	0.888	0.993	7.11e-26	9.76e-22	IFI30 lysosomal thiol reductase [Source:NCBI gene (formerly Entrezgene);Acc:719379]
101	NPC2	-0.350898	0.618	0.867	1.29e-27	1.78e-23	NPC intracellular cholesterol transporter 2 [Source:VGNC Symbol;Acc:VGNC:75175]
108	COTL1	-0.352359	0.87	0.954	1.43e-26	1.96e-22	coactosin like F-actin binding protein 1 [Source:NCBI gene (formerly Entrezgene);Acc:715376]
87	STAT1	-0.359076	0.205	0.447	6.1e-30	8.37e-26	signal transducer and activator of transcription 1 [Source:VGNC Symbol;Acc:VGNC:77904]
61	CTSS	-0.360147	0.742	0.935	1.07e-34	1.47e-30	cathepsin S [Source:VGNC Symbol;Acc:VGNC:71562]
157	CD163	-0.363559	0.342	0.547	2.58e-20	3.54e-16	CD163 molecule [Source:VGNC Symbol;Acc:VGNC:70752]
242	ENSMMUG00000053137	-0.365801	0.386	0.443	0.0280391	1	NA
80	ZNF703	-0.369946	0.278	0.531	2.87e-31	3.94e-27	zinc finger protein 703 [Source:VGNC Symbol;Acc:VGNC:79552]
95	CAPG	-0.372851	0.738	0.864	3.14e-28	4.32e-24	capping actin protein	gelsolin like [Source:VGNC Symbol;Acc:VGNC:70528]
96	FGL2	-0.373852	0.321	0.568	3.89e-28	5.34e-24	fibrinogen like 2 [Source:NCBI gene (formerly Entrezgene);Acc:694856]
116	CDKN1A	-0.378417	0.514	0.749	1.42e-25	1.95e-21	cyclin dependent kinase inhibitor 1A [Source:NCBI gene (formerly Entrezgene);Acc:719199]
76	CST3	-0.382714	0.809	0.975	4.02e-32	5.52e-28	cystatin C [Source:NCBI gene (formerly Entrezgene);Acc:574313]
63	GABARAP	-0.383733	0.866	0.96	1.56e-34	2.14e-30	GABA type A receptor-associated protein [Source:NCBI gene (formerly Entrezgene);Acc:714597]
91	IFI16	-0.386286	0.452	0.688	7.23e-29	9.93e-25	interferon gamma inducible protein 16 [Source:VGNC Symbol;Acc:VGNC:73562]
82	S100A4	-0.406781	0.94	0.967	5.17e-31	7.11e-27	S100 calcium binding protein A4 [Source:VGNC Symbol;Acc:VGNC:76958]
77	S100A6	-0.40927	0.93	0.982	9.65e-32	1.33e-27	S100 calcium binding protein A6 [Source:VGNC Symbol;Acc:VGNC:76960]
81	MCL1	-0.413928	0.469	0.715	3.6e-31	4.95e-27	MCL1 apoptosis regulator	BCL2 family member [Source:NCBI gene (formerly Entrezgene);Acc:707539]
62	CPVL	-0.420799	0.498	0.773	1.1e-34	1.51e-30	carboxypeptidase vitellogenic like [Source:VGNC Symbol;Acc:VGNC:71406]
67	FTL	-0.429378	0.441	0.685	6.55e-34	9e-30	ferritin light chain [Source:NCBI gene (formerly Entrezgene);Acc:718964]
215	CTSD	-0.429483	0.404	0.586	7.62e-14	1.05e-09	interferon induced transmembrane protein 10 [Source:NCBI gene (formerly Entrezgene);Acc:721010]
60	GRN	-0.437523	0.539	0.783	9.83e-35	1.35e-30	granulin precursor [Source:VGNC Symbol;Acc:VGNC:73293]
73	ENSMMUG00000050829	-0.440347	0.637	0.874	5.82e-33	8e-29	NA
92	CFD	-0.440594	0.844	0.993	9.79e-29	1.35e-24	complement factor D [Source:VGNC Symbol;Acc:VGNC:71115]
37	ENSMMUG00000063607	-0.442824	0.071	0.356	1.77e-48	2.44e-44	NA
88	PSAP	-0.446212	0.824	0.977	1.3e-29	1.79e-25	prosaposin [Source:VGNC Symbol;Acc:VGNC:76434]
70	CEBPD	-0.448114	0.458	0.732	1.07e-33	1.47e-29	CCAAT enhancer binding protein delta [Source:VGNC Symbol;Acc:VGNC:83988]
57	TOP1	-0.455992	0.203	0.469	6e-37	8.24e-33	DNA topoisomerase I [Source:VGNC Symbol;Acc:VGNC:78619]
65	ANXA2	-0.458228	0.598	0.808	4.81e-34	6.61e-30	annexin A2 [Source:VGNC Symbol;Acc:VGNC:84303]
50	ZFP36	-0.460503	0.928	0.982	4.1e-42	5.63e-38	ZFP36 ring finger protein [Source:NCBI gene (formerly Entrezgene);Acc:722000]
31	B2M	-0.464554	1	1	2.86e-53	3.93e-49	beta-2-microglobulin [Source:NCBI gene (formerly Entrezgene);Acc:712428]
58	CTSB	-0.470095	0.623	0.853	1.41e-36	1.93e-32	cathepsin B [Source:VGNC Symbol;Acc:VGNC:71552]
51	MPEG1	-0.471873	0.424	0.72	1.39e-41	1.91e-37	macrophage expressed 1 [Source:VGNC Symbol;Acc:VGNC:101354]
86	CAMP	-0.472245	0.547	0.792	5.02e-30	6.89e-26	cathelicidin antimicrobial peptide [Source:VGNC Symbol;Acc:VGNC:84221]
38	ENSMMUG00000006206	-0.477118	0.191	0.507	2.46e-48	3.38e-44	NA
34	ATP6	-0.48179	0.861	0.99	1.59e-49	2.19e-45	ATP synthase F0 subunit 6 [Source:NCBI gene (formerly Entrezgene);Acc:2846629]
48	PSME2	-0.491208	0.618	0.868	3e-42	4.13e-38	proteasome activator subunit 2 [Source:VGNC Symbol;Acc:VGNC:76456]
36	CYBA	-0.49224	0.829	0.974	1.62e-48	2.23e-44	NA
110	ENSMMUG00000058532	-0.495042	0.503	0.731	3.54e-26	4.86e-22	NA
46	KLF4	-0.506385	0.397	0.684	1.91e-43	2.62e-39	Kruppel like factor 4 [Source:VGNC Symbol;Acc:VGNC:74029]
42	TKT	-0.507077	0.754	0.918	1.39e-45	1.91e-41	transketolase [Source:VGNC Symbol;Acc:VGNC:78362]
220	JUN	-0.520205	0.561	0.645	3.67e-13	5.04e-09	Jun proto-oncogene	AP-1 transcription factor subunit [Source:NCBI gene (formerly Entrezgene);Acc:716452]
154	TXNIP	-0.523356	0.557	0.67	1.36e-20	1.87e-16	thioredoxin interacting protein [Source:VGNC Symbol;Acc:VGNC:79059]
238	IFI27	-0.525435	0.192	0.287	2.78e-07	0.00382133	interferon alpha inducible protein 27 [Source:VGNC Symbol;Acc:VGNC:73563]
217	ENSMMUG00000065373	-0.569372	0.996	0.999	1.03e-13	1.42e-09	NA
54	LYZ	-0.58148	0.81	0.954	2.1e-39	2.88e-35	lysozyme [Source:VGNC Symbol;Acc:VGNC:74466]
97	HSPA5	-0.595025	0.48	0.693	5.23e-28	7.18e-24	heat shock protein family A (Hsp70) member 5 [Source:NCBI gene (formerly Entrezgene);Acc:703193]
43	IRF1	-0.622606	0.533	0.789	1.14e-44	1.57e-40	interferon regulatory factor 1 [Source:VGNC Symbol;Acc:VGNC:73759]
47	VMO1	-0.632086	0.479	0.757	1.4e-42	1.92e-38	vitelline membrane outer layer 1 homolog [Source:VGNC Symbol;Acc:VGNC:79847]
15	ENSMMUG00000064224	-0.673315	0.87	0.965	3.11e-70	4.28e-66	NA
17	INSIG1	-0.691118	0.218	0.607	7.12e-68	9.78e-64	insulin induced gene 1 [Source:NCBI gene (formerly Entrezgene);Acc:718513]
30	VCAN	-0.703492	0.488	0.815	4.74e-54	6.51e-50	versican [Source:VGNC Symbol;Acc:VGNC:79445]
13	SERPINA1	-0.749362	0.553	0.886	1.28e-75	1.76e-71	serpin family A member 1 [Source:VGNC Symbol;Acc:VGNC:99237]
22	ENSMMUG00000019371	-0.756593	0.718	0.927	1.28e-62	1.76e-58	NA
66	IFI6	-0.803242	0.39	0.637	5.67e-34	7.79e-30	interferon alpha inducible protein 6 [Source:VGNC Symbol;Acc:VGNC:73467]
6	ENSMMUG00000009425	-0.841876	0.738	0.924	8.03e-89	1.1e-84	NA
23	FCN1	-0.883769	0.593	0.872	2.18e-62	2.99e-58	NA
75	S100A9	-0.945393	0.28	0.519	3.26e-32	4.47e-28	S100 calcium binding protein A9 [Source:VGNC Symbol;Acc:VGNC:76961]
14	ENSMMUG00000065362	-0.953395	0.999	1	4.64e-74	6.37e-70	NA
106	S100A8	-0.984438	0.453	0.659	5.48e-27	7.53e-23	S100 calcium binding protein A8 [Source:VGNC Symbol;Acc:VGNC:100128]
4	DUSP1	-1.07661	0.745	0.984	2.79e-144	3.83e-140	dual specificity phosphatase 1 [Source:NCBI gene (formerly Entrezgene);Acc:702981]
2	ENSMMUG00000064120	-1.25592	0.633	0.968	7.13e-155	9.8e-151	NA
1	FOS	-1.69098	0.653	0.966	7.58e-192	1.04e-187	Fos proto-oncogene	AP-1 transcription factor subunit [Source:VGNC Symbol;Acc:VGNC:84340]

## Sheet: mdc_control_vs_noncontrol
Table S2. Immune Cells in Controller and Non-controller RMs during Early Timepoints of SHIV-infection (Gene list - myeloid dendritic cells)
	gene	avg_log2FC	pct.1	pct.2	p_val	p_val_adj	description
1	ENSMMUG00000056183	2.29622	0.968	0.295	1.79972e-25	2.47245e-21	NA
2	ENSMMUG00000058325	1.52022	0.714	0.062	1.73111e-20	2.37821e-16	NA
3	ENSMMUG00000064120	-1.23601	0.762	1	2.79148e-19	3.83493e-15	NA
4	ENSMMUG00000051745	0.549055	0.413	0.009	1.5236e-12	2.09312e-08	NA
5	CD74	0.563551	1	1	2.73026e-11	3.75083e-07	CD74 molecule [Source:VGNC Symbol;Acc:VGNC:70779]
6	NAGA	-0.660911	0.175	0.634	1.89369e-09	2.60155e-05	alpha-N-acetylgalactosaminidase [Source:VGNC Symbol;Acc:VGNC:75126]
7	TUBB2B	0.747613	0.81	0.366	1.57397e-08	0.000216233	tubulin beta 2B class IIb [Source:NCBI gene (formerly Entrezgene);Acc:708415]
8	BHLHE40	0.682518	0.873	0.571	2.31931e-08	0.000318627	basic helix-loop-helix family member e40 [Source:NCBI gene (formerly Entrezgene);Acc:707083]
9	PICALM	0.582765	0.635	0.259	1.24172e-07	0.00170588	phosphatidylinositol binding clathrin assembly protein [Source:VGNC Symbol;Acc:VGNC:75802]
10	ID2	0.991137	0.413	0.089	1.46733e-07	0.00201582	inhibitor of DNA binding 2 [Source:VGNC Symbol;Acc:VGNC:97777]
11	FOS	-0.89364	0.635	0.821	2.16322e-07	0.00297183	Fos proto-oncogene	AP-1 transcription factor subunit [Source:VGNC Symbol;Acc:VGNC:84340]
12	ENSMMUG00000043529	0.536344	0.27	0.018	2.3641e-07	0.00324781	NA
13	LDHA	0.6751	0.825	0.562	2.9491e-07	0.00405148	lactate dehydrogenase A [Source:NCBI gene (formerly Entrezgene);Acc:694309]
14	PLAC8	-1.36615	0.333	0.714	4.19466e-07	0.00576263	placenta associated 8 [Source:VGNC Symbol;Acc:VGNC:76072]
15	FGD2	0.577309	0.73	0.402	4.39495e-07	0.00603778	FYVE	RhoGEF and PH domain containing 2 [Source:VGNC Symbol;Acc:VGNC:72643]
16	ENSMMUG00000062894	0.498454	0.206	0	6.53275e-07	0.0089747	NA
17	TUBA1A	0.73217	0.937	0.902	9.40854e-07	0.0129255	tubulin alpha 1b [Source:NCBI gene (formerly Entrezgene);Acc:709643]
18	MAMU-DRA	0.720069	1	0.991	9.73296e-07	0.0133711	major histocompatibility complex	class II	DR alpha [Source:NCBI gene (formerly Entrezgene);Acc:100187587]
19	IFI6	-1.3447	0.349	0.723	1.01882e-06	0.0139966	interferon alpha inducible protein 6 [Source:VGNC Symbol;Acc:VGNC:73467]
20	MAMU-DRB1	0.772607	1	1	1.375e-06	0.0188897	MHC class II antigen [Source:NCBI gene (formerly Entrezgene);Acc:692100]
21	SYNGR2	0.499926	0.937	0.732	1.44234e-06	0.0198148	synaptogyrin 2 [Source:NCBI gene (formerly Entrezgene);Acc:709310]
22	MS4A6A	0.575654	0.698	0.357	1.73401e-06	0.0238219	membrane spanning 4-domains A6A [Source:VGNC Symbol;Acc:VGNC:101361]
23	RPS8	0.614258	1	0.955	4.50209e-06	0.0618497	ribosomal protein S8 [Source:NCBI gene (formerly Entrezgene);Acc:703957]
24	ENSMMUG00000060590	0.308122	0.175	0	5.38115e-06	0.0739262	NA
25	CST3	0.963747	0.952	0.741	7.19108e-06	0.098791	cystatin C [Source:NCBI gene (formerly Entrezgene);Acc:574313]
26	SCT	-1.6888	0.032	0.312	9.10249e-06	0.12505	secretin [Source:NCBI gene (formerly Entrezgene);Acc:114672195]
27	SURF4	0.370643	0.556	0.214	9.4352e-06	0.129621	surfeit 4 [Source:VGNC Symbol;Acc:VGNC:78060]
28	GRASP	-0.62829	0.571	0.804	1.1444e-05	0.157218	NA
29	ENSMMUG00000063607	-0.589464	0.238	0.554	1.21419e-05	0.166806	NA
30	PRCP	0.783208	0.778	0.643	1.27671e-05	0.175395	prolylcarboxypeptidase [Source:VGNC Symbol;Acc:VGNC:76390]
31	LILRA3	-1.71158	0.19	0.509	1.60427e-05	0.220394	leukocyte immunoglobulin like receptor A3 [Source:NCBI gene (formerly Entrezgene);Acc:692337]
32	LGALS3	0.698431	0.619	0.304	1.89783e-05	0.260724	galectin 3 [Source:VGNC Symbol;Acc:VGNC:74255]
33	MED25	0.310297	0.302	0.062	1.96021e-05	0.269293	mediator complex subunit 25 [Source:VGNC Symbol;Acc:VGNC:74607]
34	ENSMMUG00000055584	0.412084	0.984	0.893	2.3676e-05	0.325261	NA
35	CD1B	0.342137	0.222	0.027	2.57996e-05	0.354435	CD1b molecule [Source:VGNC Symbol;Acc:VGNC:70755]
36	GLIPR2	0.52302	0.762	0.482	2.64649e-05	0.363575	GLI pathogenesis related 2 [Source:VGNC Symbol;Acc:VGNC:81414]
37	PLA2G2D	-0.482808	0.016	0.268	2.90518e-05	0.399113	phospholipase A2 group IID [Source:VGNC Symbol;Acc:VGNC:100038]
38	RPL7A	0.309463	1	1	3.68946e-05	0.506858	ribosomal protein L7a [Source:NCBI gene (formerly Entrezgene);Acc:722215]
39	KCNAB2	0.304984	0.27	0.054	4.81391e-05	0.661335	potassium voltage-gated channel subfamily A regulatory beta subunit 2 [Source:VGNC Symbol;Acc:VGNC:73967]
40	ENSMMUG00000006206	-0.286501	0.381	0.67	5.06132e-05	0.695325	NA
41	CAT	-0.394357	0.524	0.777	6.13727e-05	0.843138	catalase [Source:VGNC Symbol;Acc:VGNC:70552]
42	ENSMMUG00000047277	-0.319672	0.016	0.25	6.74645e-05	0.926828	NA
43	FUOM	0.547345	0.762	0.643	7.22548e-05	0.992636	fucose mutarotase [Source:VGNC Symbol;Acc:VGNC:72773]
44	CLTA	0.444953	0.714	0.411	8.38534e-05	1	clathrin light chain A [Source:VGNC Symbol;Acc:VGNC:71266]
45	PTCRA	-0.459432	0	0.214	8.50141e-05	1	pre T cell antigen receptor alpha [Source:VGNC Symbol;Acc:VGNC:76298]
46	MEF2A	0.340024	0.349	0.107	8.89261e-05	1	myocyte enhancer factor 2A [Source:VGNC Symbol;Acc:VGNC:74698]
47	EGR1	0.564933	0.381	0.125	8.99294e-05	1	early growth response 1 [Source:NCBI gene (formerly Entrezgene);Acc:716786]
48	FLT3	0.405819	0.635	0.366	9.54266e-05	1	fms related receptor tyrosine kinase 3 [Source:VGNC Symbol;Acc:VGNC:72679]
49	STAT1	-0.33985	0.016	0.241	0.00010004	1	signal transducer and activator of transcription 1 [Source:VGNC Symbol;Acc:VGNC:77904]
50	NUDT8	0.386468	0.46	0.188	0.000105179	1	nudix hydrolase 8 [Source:NCBI gene (formerly Entrezgene);Acc:721695]
51	ARF5	0.373697	0.73	0.446	0.000114047	1	ADP ribosylation factor 5 [Source:VGNC Symbol;Acc:VGNC:80792]
52	ARL4C	0.531313	0.444	0.188	0.000117642	1	ADP ribosylation factor like GTPase 4C [Source:VGNC Symbol;Acc:VGNC:70018]
53	UNC93B1	-0.514884	0.286	0.571	0.000123911	1	unc-93 homolog B1	TLR signaling regulator [Source:VGNC Symbol;Acc:VGNC:78927]
54	TAF10	0.361171	0.794	0.571	0.000154727	1	TATA-box binding protein associated factor 10 [Source:VGNC Symbol;Acc:VGNC:101414]
55	ENSMMUG00000063497	-0.342392	0	0.196	0.000182627	1	NA
56	ZFP36L1	0.515202	0.762	0.491	0.000193912	1	ZFP36 ring finger protein like 1 [Source:VGNC Symbol;Acc:VGNC:99347]
57	RPL38	0.366249	1	0.946	0.000216215	1	ribosomal protein L38 [Source:NCBI gene (formerly Entrezgene);Acc:701508]
58	WAS	0.379762	0.46	0.205	0.000225852	1	WASP actin nucleation promoting factor [Source:VGNC Symbol;Acc:VGNC:78780]
59	LRRFIP1	0.365407	0.444	0.188	0.000226094	1	LRR binding FLII interacting protein 1 [Source:VGNC Symbol;Acc:VGNC:99376]
60	CD83	0.445411	0.46	0.196	0.000233145	1	CD83 molecule [Source:VGNC Symbol;Acc:VGNC:70783]
61	C3H7orf50	0.354047	0.587	0.304	0.000246063	1	chromosome 3 C7orf50 homolog [Source:VGNC Symbol;Acc:VGNC:70609]
62	OAZ1	0.300184	1	0.991	0.000259371	1	ornithine decarboxylase antizyme 1 [Source:VGNC Symbol;Acc:VGNC:97799]
63	RAB32	0.404769	0.476	0.232	0.000270441	1	RAB32	member RAS oncogene family [Source:NCBI gene (formerly Entrezgene);Acc:702431]
64	NPC2	-0.442943	0.619	0.786	0.000282103	1	NPC intracellular cholesterol transporter 2 [Source:VGNC Symbol;Acc:VGNC:75175]
65	SELL	-0.60622	0.587	0.786	0.000290081	1	selectin L [Source:VGNC Symbol;Acc:VGNC:100138]
66	CSTB	0.46309	0.746	0.571	0.00029249	1	cystatin B [Source:VGNC Symbol;Acc:VGNC:71534]
67	IRF7	-0.923675	0.159	0.42	0.000295427	1	interferon regulatory factor 7 [Source:VGNC Symbol;Acc:VGNC:73765]
68	HSP90B1	-0.588964	0.619	0.786	0.00031251	1	heat shock protein 90 beta family member 1 [Source:VGNC Symbol;Acc:VGNC:97776]
69	FAM107B	0.361306	0.571	0.304	0.000358562	1	family with sequence similarity 107 member B [Source:VGNC Symbol;Acc:VGNC:72323]
70	BLNK	-0.487665	0.095	0.321	0.000413093	1	B cell linker [Source:VGNC Symbol;Acc:VGNC:70306]
71	MAMU-DMB	0.480168	0.952	0.955	0.000415943	1	major histocompatibility complex	class II	DM alpha [Source:NCBI gene (formerly Entrezgene);Acc:717870]
72	ENSMMUG00000054052	0.379682	0.667	0.375	0.000477606	1	NA
73	IFI30	0.515878	0.873	0.723	0.000493633	1	IFI30 lysosomal thiol reductase [Source:NCBI gene (formerly Entrezgene);Acc:719379]
74	VIM	0.541342	0.984	0.839	0.000498799	1	vimentin [Source:VGNC Symbol;Acc:VGNC:78769]
75	ENSMMUG00000065362	-0.622203	1	1	0.000509504	1	NA
76	S100A10	0.532829	0.921	0.795	0.000525151	1	S100 calcium binding protein A10 [Source:NCBI gene (formerly Entrezgene);Acc:574374]
77	GPBAR1	0.332048	0.635	0.393	0.000540504	1	G protein-coupled bile acid receptor 1 [Source:NCBI gene (formerly Entrezgene);Acc:697937]
78	FCER1G	0.454659	1	1	0.000600927	1	Fc fragment of IgE receptor Ig [Source:VGNC Symbol;Acc:VGNC:72629]
79	PABPC1	0.326431	1	0.991	0.000658956	1	poly(A) binding protein cytoplasmic 1 [Source:VGNC Symbol;Acc:VGNC:84098]
80	ENSMMUG00000004441	0.378413	1	0.973	0.000682608	1	NA
81	ENSMMUG00000001458	0.311978	0.984	0.982	0.000696864	1	NA
82	ELOVL5	0.293476	0.397	0.17	0.000757091	1	ELOVL fatty acid elongase 5 [Source:VGNC Symbol;Acc:VGNC:72083]
83	EPHB1	-0.258734	0	0.161	0.000827386	1	EPH receptor B1 [Source:VGNC Symbol;Acc:VGNC:72241]
84	HNRNPDL	0.29956	0.937	0.768	0.000828679	1	heterogeneous nuclear ribonucleoprotein D like [Source:VGNC Symbol;Acc:VGNC:81186]
85	BCAS4	-0.412495	0.079	0.295	0.000951133	1	breast carcinoma amplified sequence 4 [Source:NCBI gene (formerly Entrezgene);Acc:701649]
86	PLEK	0.462619	0.619	0.446	0.000978804	1	pleckstrin [Source:VGNC Symbol;Acc:VGNC:76174]
87	MANF	-0.285402	0.048	0.241	0.00109917	1	mesencephalic astrocyte derived neurotrophic factor [Source:NCBI gene (formerly Entrezgene);Acc:700659]
88	SRGN	0.458565	0.873	0.732	0.00111815	1	serglycin [Source:NCBI gene (formerly Entrezgene);Acc:712299]
89	CCDC186	-0.3092	0.079	0.295	0.0011392	1	coiled-coil domain containing 186 [Source:VGNC Symbol;Acc:VGNC:70847]
90	CDH15	-0.280108	0	0.152	0.00120315	1	cadherin 15 [Source:VGNC Symbol;Acc:VGNC:70808]
91	RPS4X	0.342925	1	1	0.00120446	1	ribosomal protein S4 X-linked [Source:NCBI gene (formerly Entrezgene);Acc:699397]
92	PNOC	-0.529328	0.127	0.339	0.0012209	1	prepronociceptin [Source:VGNC Symbol;Acc:VGNC:76200]
93	CSRNP1	0.381213	0.698	0.473	0.00124995	1	cysteine and serine rich nuclear protein 1 [Source:VGNC Symbol;Acc:VGNC:71404]
94	ENSMMUG00000060287	0.335069	1	0.991	0.00127226	1	NA
95	JCHAIN	-1.23967	0.127	0.339	0.00132615	1	joining chain of multimeric IgA and IgM [Source:NCBI gene (formerly Entrezgene);Acc:706650]
96	RPS5	-0.286692	0.984	1	0.00133725	1	ribosomal protein S5 [Source:NCBI gene (formerly Entrezgene);Acc:711259]
97	TPI1	0.427749	0.778	0.607	0.00139694	1	triosephosphate isomerase 1 [Source:NCBI gene (formerly Entrezgene);Acc:714090]
98	IFI16	-0.32572	0.635	0.795	0.00149316	1	interferon gamma inducible protein 16 [Source:VGNC Symbol;Acc:VGNC:73562]
99	ENSMMUG00000060382	-0.754888	0.19	0.393	0.00151747	1	NA
100	ALOX5AP	0.412287	0.619	0.402	0.00151954	1	arachidonate 5-lipoxygenase activating protein [Source:VGNC Symbol;Acc:VGNC:69799]
101	MAF1	0.27178	0.397	0.179	0.00154329	1	MAF1 homolog	negative regulator of RNA polymerase III [Source:NCBI gene (formerly Entrezgene);Acc:700385]
102	ENSMMUG00000054038	0.66015	0.667	0.58	0.00161743	1	NA
103	GSTP1	0.337501	1	0.911	0.00173079	1	glutathione S-transferase pi 1 [Source:VGNC Symbol;Acc:VGNC:101091]
104	RPS18	-0.307105	0.968	1	0.00199487	1	ribosomal protein S18 [Source:NCBI gene (formerly Entrezgene);Acc:706414]
105	NAPA	-0.343408	0.349	0.58	0.00203094	1	NSF attachment protein alpha [Source:VGNC Symbol;Acc:VGNC:75131]
106	ATP13A2	-0.521147	0.111	0.312	0.00218971	1	ATPase cation transporting 13A2 [Source:VGNC Symbol;Acc:VGNC:70155]
107	LAIR1	-0.611435	0.19	0.393	0.00223217	1	leukocyte-associated immunoglobulin-like receptor 1 [Source:NCBI gene (formerly Entrezgene);Acc:695533]
108	FCRLA	-0.328187	0.063	0.25	0.00227393	1	Fc receptor like A [Source:VGNC Symbol;Acc:VGNC:72526]
109	HINT1	0.272593	0.984	0.938	0.00228083	1	histidine triad nucleotide binding protein 1 [Source:VGNC Symbol;Acc:VGNC:84386]
110	MILR1	-0.263034	0.175	0.402	0.00233879	1	mast cell immunoglobulin like receptor 1 [Source:VGNC Symbol;Acc:VGNC:74843]
111	FYB1	-0.439532	0.143	0.339	0.00246515	1	FYN binding protein 1 [Source:VGNC Symbol;Acc:VGNC:72831]
112	IGHM	-0.532495	0.127	0.339	0.00269578	1	immunoglobulin heavy constant mu [Source:HGNC Symbol;Acc:HGNC:5541]
113	RAB31	0.294525	0.857	0.723	0.00291519	1	RAB31	member RAS oncogene family [Source:NCBI gene (formerly Entrezgene);Acc:704975]
114	GZMB	-1.37485	0.159	0.357	0.00296644	1	granzyme B [Source:VGNC Symbol;Acc:VGNC:73337]
115	CPVL	0.698018	0.683	0.491	0.00299424	1	carboxypeptidase vitellogenic like [Source:VGNC Symbol;Acc:VGNC:71406]
116	ENSMMUG00000000983	0.280159	0.952	0.92	0.00307092	1	NA
117	TNNI2	-0.701448	0.302	0.5	0.00308699	1	troponin I2	fast skeletal type [Source:VGNC Symbol;Acc:VGNC:78604]
118	CD38	-0.43151	0.159	0.375	0.00310291	1	CD38 molecule [Source:VGNC Symbol;Acc:VGNC:70762]
119	PVRIG	0.250651	0.333	0.143	0.00312838	1	PVR related immunoglobulin domain containing [Source:NCBI gene (formerly Entrezgene);Acc:711659]
120	LAMTOR2	0.284641	0.587	0.375	0.0031736	1	late endosomal/lysosomal adaptor	MAPK and MTOR activator 2 [Source:VGNC Symbol;Acc:VGNC:74163]
121	SLC25A43	0.26936	0.952	0.911	0.00320553	1	solute carrier family 25 member 43 [Source:NCBI gene (formerly Entrezgene);Acc:712034]
122	GPX4	0.280072	0.889	0.714	0.00331826	1	glutathione peroxidase 4 [Source:NCBI gene (formerly Entrezgene);Acc:705333]
123	MS4A7	0.309243	0.349	0.161	0.00336275	1	membrane spanning 4-domains A7 [Source:VGNC Symbol;Acc:VGNC:101363]
124	WSB1	0.305233	0.429	0.232	0.00348542	1	WD repeat and SOCS box containing 1 [Source:VGNC Symbol;Acc:VGNC:79186]
125	UPF2	0.250407	0.413	0.205	0.00359513	1	UPF2 regulator of nonsense mediated mRNA decay [Source:NCBI gene (formerly Entrezgene);Acc:693842]
126	ENSMMUG00000045208	0.310068	0.524	0.304	0.00421854	1	NA
127	DUSP5	-0.269461	0.175	0.384	0.00441038	1	dual specificity phosphatase 5 [Source:NCBI gene (formerly Entrezgene);Acc:698178]
128	PPDPF	0.278171	0.508	0.295	0.00469414	1	pancreatic progenitor cell differentiation and proliferation factor [Source:VGNC Symbol;Acc:VGNC:97121]
129	TSPO	0.301051	0.762	0.527	0.00479026	1	translocator protein [Source:VGNC Symbol;Acc:VGNC:84537]
130	IRF1	-0.33985	0.238	0.464	0.00481416	1	interferon regulatory factor 1 [Source:VGNC Symbol;Acc:VGNC:73759]
131	HIP1	-0.269461	0.095	0.277	0.00489474	1	huntingtin interacting protein 1 [Source:VGNC Symbol;Acc:VGNC:73471]
132	CYRIB	0.268959	0.683	0.482	0.00500088	1	CYFIP related Rac1 interactor B [Source:VGNC Symbol;Acc:VGNC:72345]
133	COTL1	0.299754	0.937	0.964	0.0052805	1	coactosin like F-actin binding protein 1 [Source:NCBI gene (formerly Entrezgene);Acc:715376]
134	MAMU-E	0.311311	0.952	0.929	0.00531336	1	major histocompatibility complex	class I	E [Source:NCBI gene (formerly Entrezgene);Acc:711532]
135	PLBD1	0.357704	0.81	0.607	0.00532316	1	phospholipase B domain containing 1 [Source:VGNC Symbol;Acc:VGNC:76114]
136	RPN1	-0.319016	0.667	0.795	0.00558229	1	ribophorin I [Source:VGNC Symbol;Acc:VGNC:76924]
137	MGST2	-0.272023	0.175	0.375	0.00559823	1	microsomal glutathione S-transferase 2 [Source:VGNC Symbol;Acc:VGNC:74719]
138	ARL6IP4	0.275486	0.444	0.259	0.00569557	1	ADP ribosylation factor like GTPase 6 interacting protein 4 [Source:VGNC Symbol;Acc:VGNC:69860]
139	YIF1B	-0.285402	0.317	0.518	0.00592987	1	Yip1 interacting factor homolog B	membrane trafficking protein [Source:VGNC Symbol;Acc:VGNC:79852]
140	TIGIT	-0.269461	0.079	0.259	0.00603526	1	T cell immunoreceptor with Ig and ITIM domains [Source:NCBI gene (formerly Entrezgene);Acc:710941]
141	ANXA5	0.286933	0.825	0.643	0.00704159	1	annexin A5 [Source:VGNC Symbol;Acc:VGNC:69950]
142	MAMU-A	-0.308674	0.968	0.991	0.00709658	1	major histocompatibility complex	class I	A [Source:NCBI gene (formerly Entrezgene);Acc:711832]
143	COMMD6	-0.257388	0.635	0.795	0.00719084	1	COMM domain containing 6 [Source:NCBI gene (formerly Entrezgene);Acc:695191]
144	ENSMMUG00000012203	0.376563	0.476	0.304	0.00723798	1	NA
145	CALR	-0.284604	0.683	0.821	0.00727577	1	calreticulin [Source:VGNC Symbol;Acc:VGNC:70519]
146	CYB5A	-0.451107	0.159	0.339	0.00742555	1	cytochrome b5 type A (microsomal) [Source:NCBI gene (formerly Entrezgene);Acc:694723]
147	JUN	-0.514753	0.365	0.58	0.00745764	1	Jun proto-oncogene	AP-1 transcription factor subunit [Source:NCBI gene (formerly Entrezgene);Acc:716452]
148	SERTAD1	0.271202	0.381	0.205	0.00758171	1	SERTA domain containing 1 [Source:VGNC Symbol;Acc:VGNC:77263]
149	NUCB2	-0.400538	0.111	0.286	0.00774195	1	nucleobindin 2 [Source:VGNC Symbol;Acc:VGNC:75549]
150	PTPRCAP	-0.358959	0.111	0.286	0.00785364	1	protein tyrosine phosphatase receptor type C associated protein [Source:VGNC Symbol;Acc:VGNC:76613]
151	SSR4	-0.321337	0.587	0.759	0.00786528	1	signal sequence receptor subunit 4 [Source:VGNC Symbol;Acc:VGNC:77890]
152	GAPDH	0.308779	1	0.955	0.00795588	1	glyceraldehyde-3-phosphate dehydrogenase [Source:VGNC Symbol;Acc:VGNC:99930]
153	RPS6KA4	-0.25634	0.238	0.438	0.00830061	1	ribosomal protein S6 kinase A4 [Source:VGNC Symbol;Acc:VGNC:76930]
154	MX1	-0.544049	0.159	0.321	0.00860685	1	MX dynamin like GTPase 1 [Source:VGNC Symbol;Acc:VGNC:75086]
155	CCDC88A	0.309601	0.635	0.491	0.00861172	1	coiled-coil domain containing 88A [Source:VGNC Symbol;Acc:VGNC:70860]
156	OLFM1	0.304984	0.159	0.045	0.00888598	1	olfactomedin 1 [Source:VGNC Symbol;Acc:VGNC:75416]
157	ANP32B	0.315502	0.524	0.366	0.00947951	1	acidic nuclear phosphoprotein 32 family member B [Source:NCBI gene (formerly Entrezgene);Acc:715508]
158	UNC119	-0.27684	0.19	0.375	0.00948994	1	unc-119 lipid binding chaperone [Source:VGNC Symbol;Acc:VGNC:78720]
159	CYB561A3	-0.508727	0.206	0.384	0.00952451	1	cytochrome b561 family member A3 [Source:VGNC Symbol;Acc:VGNC:71458]
160	ENSMMUG00000012273	-0.428237	0.333	0.527	0.00954109	1	NA
161	BRK1	0.253428	0.635	0.473	0.00985228	1	BRICK1 subunit of SCAR/WAVE actin nucleating complex [Source:NCBI gene (formerly Entrezgene);Acc:715899]
162	ACTB	0.265043	1	1	0.00998958	1	actin beta [Source:NCBI gene (formerly Entrezgene);Acc:574285]
163	IFI27	-0.461388	0.016	0.134	0.0101368	1	interferon alpha inducible protein 27 [Source:VGNC Symbol;Acc:VGNC:73563]
164	AHNAK	0.350647	0.857	0.741	0.0101973	1	AHNAK nucleoprotein [Source:VGNC Symbol;Acc:VGNC:99540]
165	MLF2	0.257713	0.651	0.482	0.0103529	1	myeloid leukemia factor 2 [Source:NCBI gene (formerly Entrezgene);Acc:713670]
166	NDUFV3	0.266174	0.365	0.196	0.0104162	1	NADH:ubiquinone oxidoreductase subunit V3 [Source:VGNC Symbol;Acc:VGNC:75300]
167	CAMP	0.397281	0.841	0.634	0.0106714	1	cathelicidin antimicrobial peptide [Source:VGNC Symbol;Acc:VGNC:84221]
168	PTPRS	-0.285402	0.095	0.259	0.010696	1	protein tyrosine phosphatase receptor type S [Source:VGNC Symbol;Acc:VGNC:76622]
169	SAMHD1	0.381614	0.762	0.661	0.0112768	1	SAM and HD domain containing deoxynucleoside triphosphate triphosphohydrolase 1 [Source:VGNC Symbol;Acc:VGNC:77020]
170	RNASE6	0.313825	0.778	0.625	0.0113993	1	ribonuclease A family member k6 [Source:VGNC Symbol;Acc:VGNC:76701]
171	NCF1	-0.29803	0.111	0.268	0.0115695	1	neutrophil cytosolic factor 1 [Source:VGNC Symbol;Acc:VGNC:81727]
172	FTH1	0.253929	0.952	0.964	0.0120344	1	ferritin heavy chain 1 [Source:NCBI gene (formerly Entrezgene);Acc:574118]
173	FCN2	-0.698304	0.111	0.259	0.0123273	1	ficolin 2 [Source:NCBI gene (formerly Entrezgene);Acc:712486]
174	ENSMMUG00000056332	-0.307429	0.159	0.33	0.0124692	1	NA
175	PSMB7	0.257496	0.635	0.491	0.0126936	1	proteasome 20S subunit beta 7 [Source:NCBI gene (formerly Entrezgene);Acc:694567]
176	EIF5	0.2567	0.683	0.5	0.012924	1	eukaryotic translation initiation factor 5 [Source:VGNC Symbol;Acc:VGNC:72197]
177	RAP1A	0.282587	0.587	0.446	0.0130785	1	RAP1A	member of RAS oncogene family [Source:VGNC Symbol;Acc:VGNC:76657]
178	PROS1	-0.322877	0.111	0.277	0.0133049	1	protein S [Source:VGNC Symbol;Acc:VGNC:76426]
179	VPS13C	0.25496	0.429	0.259	0.0143438	1	vacuolar protein sorting 13 homolog C [Source:VGNC Symbol;Acc:VGNC:79399]
180	COX7C	-0.272149	0.746	0.839	0.0143501	1	cytochrome c oxidase subunit 7C	mitochondrial [Source:NCBI gene (formerly Entrezgene);Acc:106998836]
181	ATF4	0.253018	0.667	0.491	0.0153898	1	activating transcription factor 4 [Source:NCBI gene (formerly Entrezgene);Acc:703965]
182	SELENOK	0.250651	0.302	0.152	0.0159029	1	selenoprotein K [Source:NCBI gene (formerly Entrezgene);Acc:693421]
183	REL	0.296013	0.619	0.438	0.0160729	1	REL proto-oncogene	NF-kB subunit [Source:VGNC Symbol;Acc:VGNC:76892]
184	CANX	-0.289224	0.317	0.491	0.0169121	1	calnexin [Source:VGNC Symbol;Acc:VGNC:70527]
185	RNPEPL1	0.250183	0.413	0.25	0.0170966	1	arginyl aminopeptidase like 1 [Source:VGNC Symbol;Acc:VGNC:76712]
186	TCF4	-0.307429	0.175	0.348	0.0172749	1	transcription factor 4 [Source:VGNC Symbol;Acc:VGNC:78288]
187	BTG2	0.316604	0.619	0.473	0.0175312	1	BTG anti-proliferation factor 2 [Source:NCBI gene (formerly Entrezgene);Acc:703168]
188	SEC11C	-0.253989	0.19	0.348	0.0179454	1	SEC11 homolog C	signal peptidase complex subunit [Source:VGNC Symbol;Acc:VGNC:77295]
189	JUNB	0.301256	0.556	0.366	0.0181388	1	JunB proto-oncogene	AP-1 transcription factor subunit [Source:VGNC Symbol;Acc:VGNC:73959]
190	OSBPL11	0.287757	0.444	0.286	0.0182217	1	oxysterol binding protein like 11 [Source:VGNC Symbol;Acc:VGNC:75631]
191	PYCARD	0.274175	0.492	0.312	0.0185213	1	PYD and CARD domain containing [Source:NCBI gene (formerly Entrezgene);Acc:713563]
192	NGFR	-0.427993	0.302	0.455	0.0186937	1	nerve growth factor receptor [Source:VGNC Symbol;Acc:VGNC:75346]
193	MGAT4A	-0.261423	0.127	0.295	0.0191087	1	alpha-1	3-mannosyl-glycoprotein 4-beta-N-acetylglucosaminyltransferase A [Source:VGNC Symbol;Acc:VGNC:74714]
194	PLD4	-0.332545	0.349	0.5	0.0198822	1	phospholipase D family member 4 [Source:VGNC Symbol;Acc:VGNC:76100]
195	ATP6AP1	-0.262491	0.286	0.446	0.0204393	1	ATPase H+ transporting accessory protein 1 [Source:VGNC Symbol;Acc:VGNC:70190]
196	CBX6	-0.251225	0.095	0.232	0.0205334	1	chromobox 6 [Source:NCBI gene (formerly Entrezgene);Acc:702133]
197	ATP6V1G1	-0.315602	0.714	0.839	0.0212583	1	ATPase H+ transporting V1 subunit G1 [Source:NCBI gene (formerly Entrezgene);Acc:703655]
198	LMNA	0.419073	0.54	0.375	0.0222432	1	lamin A/C [Source:VGNC Symbol;Acc:VGNC:74427]
199	ENSMMUG00000054358	-0.73403	0.968	1	0.0225412	1	NA
200	TGFBR3	-0.280569	0.079	0.205	0.0239592	1	transforming growth factor beta receptor 3 [Source:VGNC Symbol;Acc:VGNC:78339]
201	LGMN	-0.269461	0.206	0.357	0.0241394	1	legumain [Source:VGNC Symbol;Acc:VGNC:74274]
202	SDHB	-0.27684	0.302	0.455	0.0259765	1	succinate dehydrogenase complex iron sulfur subunit B [Source:VGNC Symbol;Acc:VGNC:77001]
203	S100A4	0.439795	0.825	0.679	0.0263882	1	S100 calcium binding protein A4 [Source:VGNC Symbol;Acc:VGNC:76958]
204	DERL3	-0.360256	0.127	0.268	0.0264074	1	derlin 3 [Source:VGNC Symbol;Acc:VGNC:71622]
205	TMC4	-0.283881	0.127	0.268	0.0267244	1	transmembrane channel like 4 [Source:VGNC Symbol;Acc:VGNC:79365]
206	RAB5C	-0.269461	0.111	0.241	0.0270934	1	lysine acetyltransferase 2A [Source:NCBI gene (formerly Entrezgene);Acc:706004]
207	CTSC	-0.5157	0.302	0.429	0.029739	1	cathepsin C [Source:VGNC Symbol;Acc:VGNC:71553]
208	IL10RA	0.266174	0.54	0.411	0.0316838	1	interleukin 10 receptor subunit alpha [Source:NCBI gene (formerly Entrezgene);Acc:704383]
209	ENSMMUG00000044861	-0.781071	0.032	0.134	0.0317346	1	NA
210	NGLY1	-0.440014	0.222	0.357	0.0337865	1	N-glycanase 1 [Source:VGNC Symbol;Acc:VGNC:75200]
211	INSIG1	-0.34178	0.238	0.375	0.0353985	1	insulin induced gene 1 [Source:NCBI gene (formerly Entrezgene);Acc:718513]
212	CEBPD	-0.564065	0.524	0.554	0.0376706	1	CCAAT enhancer binding protein delta [Source:VGNC Symbol;Acc:VGNC:83988]
213	PPP1R14A	-0.272023	0.143	0.277	0.0389934	1	protein phosphatase 1 regulatory inhibitor subunit 14A [Source:VGNC Symbol;Acc:VGNC:76255]
214	PPP1CB	0.253726	0.508	0.348	0.0413332	1	protein phosphatase 1 catalytic subunit beta [Source:NCBI gene (formerly Entrezgene);Acc:703302]
215	MIF	0.310701	0.667	0.545	0.0446127	1	solute carrier family 2 member 11 [Source:NCBI gene (formerly Entrezgene);Acc:699450]
216	ENSMMUG00000053137	-0.442384	0.286	0.464	0.0540095	1	NA
217	CDKN1A	0.32071	0.81	0.75	0.055863	1	cyclin dependent kinase inhibitor 1A [Source:NCBI gene (formerly Entrezgene);Acc:719199]
218	PHB	-0.500074	0.413	0.482	0.0574127	1	prohibitin [Source:VGNC Symbol;Acc:VGNC:99194]
219	ITM2C	-0.411898	0.46	0.554	0.0585512	1	integral membrane protein 2C [Source:VGNC Symbol;Acc:VGNC:73800]
220	ENSMMUG00000052127	-1.04723	1	1	0.061197	1	NA
221	C15H9orf152	-0.847073	1	0.946	0.0646894	1	thioredoxin [Source:NCBI gene (formerly Entrezgene);Acc:712587]
222	DDIT4	0.271913	0.714	0.625	0.0672798	1	DNA damage inducible transcript 4 [Source:NCBI gene (formerly Entrezgene);Acc:715307]
223	COX6C	-0.253826	0.905	0.911	0.0683679	1	cytochrome c oxidase subunit 6C [Source:NCBI gene (formerly Entrezgene);Acc:100428417]
224	SPCS3	-0.263901	0.492	0.598	0.0694802	1	signal peptidase complex subunit 3 [Source:NCBI gene (formerly Entrezgene);Acc:100429721]
225	TRAM1	-0.279154	0.365	0.473	0.0759782	1	translocation associated membrane protein 1 [Source:VGNC Symbol;Acc:VGNC:84131]
226	ENSMMUG00000009425	-0.40651	0.952	0.929	0.0812964	1	NA
227	CCDC50	-0.602884	0.603	0.634	0.0874389	1	coiled-coil domain containing 50 [Source:VGNC Symbol;Acc:VGNC:70820]
228	CD1C	0.30516	0.54	0.429	0.102818	1	CD1c molecule [Source:VGNC Symbol;Acc:VGNC:70756]
229	AP1S2	-0.26614	0.81	0.812	0.112728	1	adaptor related protein complex 1 subunit sigma 2 [Source:VGNC Symbol;Acc:VGNC:69961]
230	FOSB	-0.261668	0.397	0.5	0.123104	1	FosB proto-oncogene	AP-1 transcription factor subunit [Source:NCBI gene (formerly Entrezgene);Acc:715896]
231	FCER1A	0.3467	0.524	0.429	0.132657	1	Fc fragment of IgE receptor Ia [Source:VGNC Symbol;Acc:VGNC:72628]
232	CCL4L1	0.919573	0.175	0.107	0.134453	1	chemokine (C-C motif) ligand 4-like 1 [Source:NCBI gene (formerly Entrezgene);Acc:574217]
233	ENSMMUG00000063316	-0.267662	0.333	0.455	0.137063	1	NA
234	RPL37A	0.420199	0.794	0.902	0.142663	1	ribosomal protein L37a [Source:VGNC Symbol;Acc:VGNC:97820]
235	ENSMMUG00000050829	0.351844	0.762	0.768	0.146115	1	NA
236	CTSD	-0.251867	0.222	0.304	0.147404	1	interferon induced transmembrane protein 10 [Source:NCBI gene (formerly Entrezgene);Acc:721010]
237	CFD	0.440423	0.238	0.152	0.147967	1	complement factor D [Source:VGNC Symbol;Acc:VGNC:71115]
238	ENSMMUG00000017466	0.295962	0.635	0.616	0.159205	1	NA
239	SPCS1	-0.33274	0.571	0.589	0.161464	1	signal peptidase complex subunit 1 [Source:VGNC Symbol;Acc:VGNC:84072]
240	PPIB	-0.265849	0.841	0.893	0.165252	1	peptidylprolyl isomerase B [Source:VGNC Symbol;Acc:VGNC:99227]
241	ENSMMUG00000065373	-0.999777	0.984	1	0.248864	1	NA
242	ENSMMUG00000062086	-0.250543	0.302	0.339	0.336358	1	NA
243	BCL2A1	0.271202	0.222	0.188	0.380753	1	BCL2 related protein A1 [Source:VGNC Symbol;Acc:VGNC:70242]
244	ENSMMUG00000051300	-1.33265	0.508	0.518	0.535737	1	NA
245	IRF8	-0.314315	0.635	0.58	0.655451	1	interferon regulatory factor 8 [Source:VGNC Symbol;Acc:VGNC:73698]
246	NFKBIA	0.553471	0.46	0.58	0.729673	1	NFKB inhibitor alpha [Source:VGNC Symbol;Acc:VGNC:75340]
247	CCL3	0.415037	0.095	0.107	0.899084	1	chemokine (C-C motif) ligand 3 [Source:NCBI gene (formerly Entrezgene);Acc:619514]
248	IL1B	0.305995	0.333	0.357	0.922291	1	interleukin 1 beta [Source:NCBI gene (formerly Entrezgene);Acc:704701]

## Sheet: memB_control_vs_noncontrol
Table S2. Immune Cells in Controller and Non-controller RMs during Early Timepoints of SHIV-infection (Gene list - memory B cells)
	gene	avg_log2FC	pct.1	pct.2	p_val	p_val_adj	description
1	RPS8	0.814408	1	0.971	0	0	ribosomal protein S8 [Source:NCBI gene (formerly Entrezgene);Acc:703957]
2	DUSP1	-0.853396	0.74	0.913	0	0	dual specificity phosphatase 1 [Source:NCBI gene (formerly Entrezgene);Acc:702981]
3	ENSMMUG00000019371	-0.91853	0.753	0.92	0	0	NA
4	ENSMMUG00000063607	-0.743669	0.135	0.583	0	0	NA
5	ENSMMUG00000058325	1.42086	0.683	0.092	0	0	NA
6	ENSMMUG00000051745	0.566189	0.396	0.026	0	0	NA
7	FOS	-1.2942	0.716	0.929	0	0	Fos proto-oncogene	AP-1 transcription factor subunit [Source:VGNC Symbol;Acc:VGNC:84340]
8	RPS20	0.952641	0.958	0.909	0	0	ribosomal protein S20 [Source:NCBI gene (formerly Entrezgene);Acc:695790]
9	RPS7	0.343678	0.999	1	0	0	ribosomal protein S7 [Source:NCBI gene (formerly Entrezgene);Acc:721900]
10	ENSMMUG00000065362	-0.969289	0.997	1	0	0	NA
11	ENSMMUG00000064120	-1.13991	0.768	0.986	0	0	NA
12	ENSMMUG00000062894	0.850134	0.263	0	0	0	NA
13	RPL38	0.531811	0.997	0.99	1.47234e-306	2.02271e-302	ribosomal protein L38 [Source:NCBI gene (formerly Entrezgene);Acc:701508]
14	HBB	2.11676	0.31	0.038	8.16767e-286	1.12207e-281	NA
15	RPL18	0.342564	1	1	7.31582e-281	1.00505e-276	ribosomal protein L18 [Source:NCBI gene (formerly Entrezgene);Acc:718136]
16	RPL37A	0.669073	0.986	0.954	1.83472e-277	2.52054e-273	ribosomal protein L37a [Source:VGNC Symbol;Acc:VGNC:97820]
17	RPS4X	0.414279	1	0.999	1.4552e-272	1.99916e-268	ribosomal protein S4 X-linked [Source:NCBI gene (formerly Entrezgene);Acc:699397]
18	RPL13	0.450087	0.999	0.999	3.61387e-269	4.96473e-265	ribosomal protein L13 [Source:VGNC Symbol;Acc:VGNC:82227]
19	ENSMMUG00000043529	0.520329	0.223	0.006	7.00966e-269	9.62987e-265	NA
20	RPL7A	0.360415	1	0.999	1.06989e-255	1.46981e-251	ribosomal protein L7a [Source:NCBI gene (formerly Entrezgene);Acc:722215]
21	RPL5	0.379216	1	0.998	3.96228e-249	5.44338e-245	ribosomal protein L5 [Source:VGNC Symbol;Acc:VGNC:100065]
22	RPS21	0.378939	1	0.999	9.88688e-248	1.35826e-243	ribosomal protein S21 [Source:VGNC Symbol;Acc:VGNC:98438]
23	TSC22D3	-0.653677	0.859	0.947	3.10448e-236	4.26494e-232	TSC22 domain family member 3 [Source:NCBI gene (formerly Entrezgene);Acc:702656]
24	RPS2	0.493463	0.975	0.922	1.15936e-233	1.59273e-229	ribosomal protein S2 [Source:NCBI gene (formerly Entrezgene);Acc:693615]
25	RPS24	0.40801	0.998	0.994	1.18293e-227	1.62512e-223	ribosomal protein S24 [Source:NCBI gene (formerly Entrezgene);Acc:708965]
26	DNPH1	0.272193	0.184	0.004	4.88711e-220	6.71391e-216	2'-deoxynucleoside 5'-phosphate N-hydrolase 1 [Source:VGNC Symbol;Acc:VGNC:71877]
27	ENSMMUG00000060590	0.342049	0.167	0	7.809e-214	1.0728e-209	NA
28	RPLP1	0.311107	1	0.999	2.30982e-212	3.17323e-208	ribosomal protein lateral stalk subunit P1 [Source:NCBI gene (formerly Entrezgene);Acc:695442]
29	ENSMMUG00000047277	-0.378474	0.048	0.3	1.46193e-207	2.0084e-203	NA
30	ENSMMUG00000028695	0.327075	0.162	0	2.4246e-207	3.33092e-203	NA
31	ENSMMUG00000056183	0.382011	0.343	0.099	3.667e-193	5.03773e-189	NA
32	ENSMMUG00000005593	0.275193	1	1	1.06937e-192	1.46909e-188	NA
33	ENSMMUG00000063637	0.322137	1	0.999	1.04136e-188	1.43062e-184	NA
34	RPL13A	0.364123	0.997	0.994	3.13759e-187	4.31042e-183	ribosomal protein L13a [Source:NCBI gene (formerly Entrezgene);Acc:574314]
35	RPL35A	0.298771	1	1	1.99744e-185	2.74408e-181	ribosomal protein L35a [Source:NCBI gene (formerly Entrezgene);Acc:714858]
36	RPL22	0.338468	0.998	0.996	2.32011e-181	3.18737e-177	ribosomal protein L22 [Source:NCBI gene (formerly Entrezgene);Acc:703050]
37	ENSMMUG00000015563	0.307397	1	1	4.43269e-174	6.08962e-170	NA
38	ZC3H10	0.375825	0.993	0.967	3.82691e-170	5.25741e-166	zinc finger CCCH-type containing 10 [Source:VGNC Symbol;Acc:VGNC:79554]
39	ELOA	0.299356	0.999	0.998	2.10505e-166	2.89191e-162	elongin A [Source:VGNC Symbol;Acc:VGNC:72035]
40	ENSMMUG00000020073	0.2639	0.999	1	6.58802e-166	9.05063e-162	NA
41	ENSMMUG00000064139	-0.359616	0.991	0.999	9.01832e-164	1.23894e-159	NA
42	RPS3A	0.286115	1	1	1.21028e-161	1.66269e-157	NA
43	NUDT3	0.253893	1	1	9.39216e-156	1.2903e-151	nudix hydrolase 3 [Source:VGNC Symbol;Acc:VGNC:75551]
44	ENSMMUG00000009425	-0.578266	0.52	0.698	2.90116e-143	3.98561e-139	NA
45	GCN1	0.280412	0.999	0.999	3.91731e-142	5.3816e-138	GCN1 activator of EIF2AK4 [Source:VGNC Symbol;Acc:VGNC:72905]
46	ATP5MC2	0.410993	0.869	0.749	7.38397e-142	1.01441e-137	ATP synthase membrane subunit c locus 2 [Source:VGNC Symbol;Acc:VGNC:97736]
47	RPS16	0.274745	0.999	0.999	2.36949e-136	3.2552e-132	ribosomal protein S16 [Source:NCBI gene (formerly Entrezgene);Acc:697219]
48	RPL28	0.256561	1	0.999	1.37718e-131	1.89197e-127	ribosomal protein L28 [Source:NCBI gene (formerly Entrezgene);Acc:700345]
49	RACK1	0.32087	0.996	0.99	2.10113e-131	2.88653e-127	receptor for activated C kinase 1 [Source:VGNC Symbol;Acc:VGNC:76581]
50	ENSMMUG00000018240	0.3397	0.994	0.977	5.50447e-131	7.56205e-127	NA
51	MAP3K8	-0.474583	0.451	0.657	1.72978e-128	2.37637e-124	mitogen-activated protein kinase kinase kinase 8 [Source:VGNC Symbol;Acc:VGNC:81464]
52	EIF3G	0.42718	0.742	0.572	3.50659e-128	4.81735e-124	eukaryotic translation initiation factor 3 subunit G [Source:VGNC Symbol;Acc:VGNC:72190]
53	TXNIP	-0.62169	0.942	0.957	8.30418e-126	1.14083e-121	thioredoxin interacting protein [Source:VGNC Symbol;Acc:VGNC:79059]
54	RPS29	0.270825	0.999	0.997	6.92579e-123	9.51465e-119	ribosomal protein S29 [Source:NCBI gene (formerly Entrezgene);Acc:704016]
55	RPL24	0.289366	0.998	0.994	6.74753e-122	9.26975e-118	ribosomal protein L24 [Source:NCBI gene (formerly Entrezgene);Acc:702381]
56	RPS14	0.260275	0.999	0.997	9.95528e-120	1.36766e-115	ribosomal protein S14 [Source:VGNC Symbol;Acc:VGNC:76926]
57	RPL15	0.320642	0.979	0.94	4.84425e-116	6.65503e-112	ribosomal protein L15 [Source:NCBI gene (formerly Entrezgene);Acc:701255]
58	ENSMMUG00000006206	-0.34404	0.214	0.427	2.26634e-114	3.1135e-110	NA
59	ENSMMUG00000049833	0.475325	0.529	0.322	5.21127e-112	7.15924e-108	NA
60	MAMU-A	-0.271314	0.995	0.999	3.35602e-106	4.6105e-102	major histocompatibility complex	class I	A [Source:NCBI gene (formerly Entrezgene);Acc:711832]
61	TPT1	0.261051	0.999	0.999	5.69041e-103	7.81749e-99	tumor protein	translationally-controlled 1 [Source:NCBI gene (formerly Entrezgene);Acc:702155]
62	B2M	-0.266493	0.999	0.999	6.4214e-103	8.82172e-99	beta-2-microglobulin [Source:NCBI gene (formerly Entrezgene);Acc:712428]
63	PMAIP1	-0.337071	0.229	0.425	5.08739e-96	6.98906e-92	phorbol-12-myristate-13-acetate-induced protein 1 [Source:NCBI gene (formerly Entrezgene);Acc:702789]
64	RPS4Y1	-0.335565	0.657	0.981	3.33575e-89	4.58265e-85	ribosomal protein S4 Y-linked 1 [Source:VGNC Symbol;Acc:VGNC:101431]
65	NFKBIA	0.347706	0.911	0.814	1.67443e-88	2.30034e-84	NFKB inhibitor alpha [Source:VGNC Symbol;Acc:VGNC:75340]
66	EEF1B2	0.306988	0.941	0.883	8.34877e-85	1.14695e-80	eukaryotic translation elongation factor 1 beta 2 [Source:NCBI gene (formerly Entrezgene);Acc:707019]
67	IFI27	-0.410181	0.094	0.25	8.73989e-85	1.20069e-80	interferon alpha inducible protein 27 [Source:VGNC Symbol;Acc:VGNC:73563]
68	HBA	1.30279	0.139	0.031	1.01327e-84	1.39203e-80	hemoglobin	alpha 2 [Source:NCBI gene (formerly Entrezgene);Acc:693930]
69	JUN	-0.552543	0.643	0.755	2.79601e-84	3.84116e-80	Jun proto-oncogene	AP-1 transcription factor subunit [Source:NCBI gene (formerly Entrezgene);Acc:716452]
70	LTB	0.409534	0.641	0.481	1.29577e-80	1.78014e-76	lymphotoxin beta [Source:VGNC Symbol;Acc:VGNC:74454]
71	SARAF	-0.307452	0.748	0.842	9.54517e-80	1.31132e-75	store-operated calcium entry associated regulatory factor [Source:VGNC Symbol;Acc:VGNC:77118]
72	ENSMMUG00000056190	0.259388	0.358	0.191	4.48858e-79	6.16642e-75	NA
73	JUNB	-0.394904	0.281	0.452	1.90248e-77	2.61363e-73	JunB proto-oncogene	AP-1 transcription factor subunit [Source:VGNC Symbol;Acc:VGNC:73959]
74	ISCA1	-0.340558	0.361	0.533	2.05653e-76	2.82527e-72	iron-sulfur cluster assembly 1 [Source:NCBI gene (formerly Entrezgene);Acc:693526]
75	ZFP36L1	0.354227	0.634	0.468	1.31321e-74	1.80409e-70	ZFP36 ring finger protein like 1 [Source:VGNC Symbol;Acc:VGNC:99347]
76	KLF2	-0.397873	0.764	0.833	1.73299e-70	2.38078e-66	Kruppel like factor 2 [Source:NCBI gene (formerly Entrezgene);Acc:719492]
77	S100A10	-0.456241	0.488	0.637	5.54432e-69	7.61679e-65	S100 calcium binding protein A10 [Source:NCBI gene (formerly Entrezgene);Acc:574374]
78	HSPA5	-0.310371	0.453	0.614	1.26154e-68	1.7331e-64	heat shock protein family A (Hsp70) member 5 [Source:NCBI gene (formerly Entrezgene);Acc:703193]
79	ENSMMUG00000045208	0.25189	0.456	0.291	3.73417e-68	5.13e-64	NA
80	GPR183	-0.321031	0.33	0.49	1.13624e-66	1.56096e-62	G protein-coupled receptor 183 [Source:VGNC Symbol;Acc:VGNC:73042]
81	FOSB	-0.27533	0.169	0.318	9.01503e-64	1.23848e-59	FosB proto-oncogene	AP-1 transcription factor subunit [Source:NCBI gene (formerly Entrezgene);Acc:715896]
82	ENSMMUG00000044861	-0.584357	0.19	0.335	2.11298e-62	2.90282e-58	NA
83	EEF1G	0.254275	0.927	0.871	5.65815e-62	7.77317e-58	eukaryotic translation elongation factor 1 gamma [Source:NCBI gene (formerly Entrezgene);Acc:722274]
84	SELL	0.283184	0.369	0.224	1.75079e-58	2.40523e-54	selectin L [Source:VGNC Symbol;Acc:VGNC:100138]
85	ZFP36L2	-0.257217	0.145	0.279	2.86666e-58	3.93822e-54	ZFP36 ring finger protein like 2 [Source:NCBI gene (formerly Entrezgene);Acc:716319]
86	ND5	0.475022	0.594	0.551	3.39164e-56	4.65944e-52	NADH dehydrogenase subunit 5 [Source:NCBI gene (formerly Entrezgene);Acc:2846631]
87	RPL22L1	0.282339	0.653	0.51	5.2126e-55	7.16107e-51	ribosomal protein L22 like 1 [Source:VGNC Symbol;Acc:VGNC:84091]
88	GADD45B	-0.306223	0.237	0.384	3.17095e-54	4.35625e-50	growth arrest and DNA damage inducible beta [Source:VGNC Symbol;Acc:VGNC:72864]
89	KLF6	-0.369702	0.635	0.718	6.35021e-53	8.72392e-49	Kruppel like factor 6 [Source:VGNC Symbol;Acc:VGNC:74104]
90	ENSMMUG00000065373	-0.440246	0.995	1	1.04651e-52	1.43769e-48	NA
91	ENSMMUG00000061824	-0.327864	0.719	0.8	2.60276e-51	3.57567e-47	NA
92	KIAA0040	-0.264383	0.33	0.468	9.79913e-50	1.3462e-45	KIAA0040 [Source:VGNC Symbol;Acc:VGNC:99989]
93	CD69	-0.429047	0.663	0.723	3.69486e-49	5.076e-45	CD69 molecule [Source:VGNC Symbol;Acc:VGNC:70776]
94	PTGER4	-0.367344	0.316	0.429	3.02468e-44	4.1553e-40	prostaglandin E receptor 4 [Source:VGNC Symbol;Acc:VGNC:76470]
95	S100A4	-0.446865	0.254	0.384	3.75829e-44	5.16314e-40	S100 calcium binding protein A4 [Source:VGNC Symbol;Acc:VGNC:76958]
96	ZFP36	-0.373013	0.938	0.944	3.61006e-41	4.9595e-37	ZFP36 ring finger protein [Source:NCBI gene (formerly Entrezgene);Acc:722000]
97	ENSMMUG00000064224	-0.259106	0.267	0.38	9.07858e-36	1.24722e-31	NA
98	ENSMMUG00000062086	-0.325881	0.532	0.608	2.35751e-34	3.23875e-30	NA
99	TYROBP	-0.258738	0.142	0.24	3.26647e-33	4.48748e-29	transmembrane immune signaling adaptor TYROBP [Source:NCBI gene (formerly Entrezgene);Acc:574207]
100	ENSMMUG00000053137	-0.353597	0.376	0.519	1.18988e-32	1.63466e-28	NA
101	ITGB2	-0.26001	0.323	0.417	2.57015e-30	3.53088e-26	integrin subunit beta 2 [Source:VGNC Symbol;Acc:VGNC:73786]
102	MS4A1	-0.252414	0.8	0.818	1.64228e-24	2.25616e-20	membrane spanning 4-domains A1 [Source:VGNC Symbol;Acc:VGNC:74928]
103	S100A6	-0.26603	0.39	0.472	5.02975e-19	6.90987e-15	S100 calcium binding protein A6 [Source:VGNC Symbol;Acc:VGNC:76960]
104	IFI30	-0.252712	0.89	0.891	2.56387e-15	3.52225e-11	IFI30 lysosomal thiol reductase [Source:NCBI gene (formerly Entrezgene);Acc:719379]
105	ENSMMUG00000058581	0.463596	0.175	0.211	0.00215244	1	NA
106	ENSMMUG00000054038	0.326271	0.496	0.557	0.00410288	1	NA

## Sheet: naiveB_control_vs_noncontrol
Table S2. Immune Cells in Controller and Non-controller RMs during Early Timepoints of SHIV-infection (Gene list - naïve B cells)
	gene	avg_log2FC	pct.1	pct.2	p_val	p_val_adj	description
1	ENSMMUG00000058325	1.02169	0.61	0.085	4.00095e-202	5.49651e-198	NA
2	ENSMMUG00000058581	-0.777894	0.112	0.627	6.07893e-143	8.35124e-139	NA
3	ENSMMUG00000064120	-0.944145	0.498	0.928	1.66418e-135	2.28625e-131	NA
4	FOS	-1.06877	0.58	0.911	7.97715e-122	1.0959e-117	Fos proto-oncogene	AP-1 transcription factor subunit [Source:VGNC Symbol;Acc:VGNC:84340]
5	ENSMMUG00000062894	1.20624	0.262	0	3.29595e-110	4.52798e-106	NA
6	HBB	2.20137	0.333	0.037	1.43087e-101	1.96573e-97	NA
7	DUSP1	-0.812517	0.332	0.753	4.11822e-94	5.65761e-90	dual specificity phosphatase 1 [Source:NCBI gene (formerly Entrezgene);Acc:702981]
8	TXNIP	-0.865807	0.884	0.967	2.12034e-91	2.91293e-87	thioredoxin interacting protein [Source:VGNC Symbol;Acc:VGNC:79059]
9	RPS8	0.666217	0.99	0.965	1.98223e-73	2.72318e-69	ribosomal protein S8 [Source:NCBI gene (formerly Entrezgene);Acc:703957]
10	RPS20	0.670337	0.951	0.903	5.06163e-70	6.95367e-66	ribosomal protein S20 [Source:NCBI gene (formerly Entrezgene);Acc:695790]
11	ENSMMUG00000063607	-0.620422	0.034	0.294	1.15082e-68	1.58099e-64	NA
12	EIF3G	0.489796	0.601	0.263	1.74913e-66	2.40295e-62	eukaryotic translation initiation factor 3 subunit G [Source:VGNC Symbol;Acc:VGNC:72190]
13	TSC22D3	-0.626524	0.721	0.902	7.77418e-56	1.06802e-51	TSC22 domain family member 3 [Source:NCBI gene (formerly Entrezgene);Acc:702656]
14	ENSMMUG00000043529	0.335679	0.143	0.002	9.34425e-56	1.28371e-51	NA
15	KLF2	-0.508744	0.281	0.617	1.77273e-54	2.43537e-50	Kruppel like factor 2 [Source:NCBI gene (formerly Entrezgene);Acc:719492]
16	ENSMMUG00000060590	0.383787	0.134	0	2.00977e-54	2.76103e-50	NA
17	ENSMMUG00000009425	-0.454672	0.163	0.452	9.35282e-54	1.28489e-49	NA
18	ENSMMUG00000028695	0.376108	0.126	0	7.50416e-51	1.03092e-46	NA
19	ATP5MC2	0.438304	0.829	0.575	3.24365e-50	4.45613e-46	ATP synthase membrane subunit c locus 2 [Source:VGNC Symbol;Acc:VGNC:97736]
20	RPL37A	0.578748	0.97	0.941	1.83724e-49	2.524e-45	ribosomal protein L37a [Source:VGNC Symbol;Acc:VGNC:97820]
21	ENSMMUG00000049833	0.72756	0.475	0.25	7.94093e-44	1.09092e-39	NA
22	ENSMMUG00000051745	0.267529	0.144	0.015	1.09416e-41	1.50315e-37	NA
23	ENSMMUG00000065362	-0.525974	1	1	2.73467e-40	3.75689e-36	NA
24	RPS2	0.340721	0.958	0.911	3.04211e-36	4.17925e-32	ribosomal protein S2 [Source:NCBI gene (formerly Entrezgene);Acc:693615]
25	CD69	-0.493949	0.632	0.83	1.26499e-35	1.73784e-31	CD69 molecule [Source:VGNC Symbol;Acc:VGNC:70776]
26	RPL38	0.414143	0.977	0.971	1.62342e-33	2.23026e-29	ribosomal protein L38 [Source:NCBI gene (formerly Entrezgene);Acc:701508]
27	HSPA5	-0.41916	0.386	0.607	1.84194e-31	2.53045e-27	heat shock protein family A (Hsp70) member 5 [Source:NCBI gene (formerly Entrezgene);Acc:703193]
28	HBA	1.15594	0.142	0.027	5.0005e-31	6.86969e-27	hemoglobin	alpha 2 [Source:NCBI gene (formerly Entrezgene);Acc:693930]
29	ND5	0.845117	0.631	0.518	1.62923e-30	2.23824e-26	NADH dehydrogenase subunit 5 [Source:NCBI gene (formerly Entrezgene);Acc:2846631]
30	RPL13	0.384008	0.989	0.988	3.43126e-30	4.71387e-26	ribosomal protein L13 [Source:VGNC Symbol;Acc:VGNC:82227]
31	RPS4Y1	-0.277576	0.649	0.941	5.13669e-28	7.05679e-24	ribosomal protein S4 Y-linked 1 [Source:VGNC Symbol;Acc:VGNC:101431]
32	RPS24	0.380407	0.975	0.965	8.96735e-28	1.23193e-23	ribosomal protein S24 [Source:NCBI gene (formerly Entrezgene);Acc:708965]
33	RPL5	0.305731	0.968	0.974	6.61005e-24	9.08089e-20	ribosomal protein L5 [Source:VGNC Symbol;Acc:VGNC:100065]
34	ENSMMUG00000019371	-0.742329	0.171	0.319	1.62773e-23	2.23617e-19	NA
35	RPL13A	0.297242	0.985	0.978	3.47592e-23	4.77522e-19	ribosomal protein L13a [Source:NCBI gene (formerly Entrezgene);Acc:574314]
36	JUNB	-0.290858	0.168	0.336	2.65123e-22	3.64226e-18	JunB proto-oncogene	AP-1 transcription factor subunit [Source:VGNC Symbol;Acc:VGNC:73959]
37	RPS4X	0.341235	0.973	0.977	6.24563e-21	8.58025e-17	ribosomal protein S4 X-linked [Source:NCBI gene (formerly Entrezgene);Acc:699397]
38	RPS14	0.291243	0.974	0.973	1.50378e-20	2.06589e-16	ribosomal protein S14 [Source:VGNC Symbol;Acc:VGNC:76926]
39	CD3E	0.258274	0.582	0.402	4.59933e-19	6.31856e-15	CD3e molecule [Source:VGNC Symbol;Acc:VGNC:70764]
40	MAP3K8	-0.366203	0.112	0.237	7.90535e-19	1.08604e-14	mitogen-activated protein kinase kinase kinase 8 [Source:VGNC Symbol;Acc:VGNC:81464]
41	RPS3	0.253183	0.964	0.944	9.0018e-18	1.23667e-13	ribosomal protein S3 [Source:VGNC Symbol;Acc:VGNC:101393]
42	RPL7A	0.259802	0.982	0.979	2.43152e-17	3.34042e-13	ribosomal protein L7a [Source:NCBI gene (formerly Entrezgene);Acc:722215]
43	RPL22	0.259911	0.971	0.968	2.78797e-17	3.83011e-13	ribosomal protein L22 [Source:NCBI gene (formerly Entrezgene);Acc:703050]
44	RPS21	0.299059	0.977	0.981	1.14843e-16	1.57772e-12	ribosomal protein S21 [Source:VGNC Symbol;Acc:VGNC:98438]
45	RPL18	0.312487	0.985	0.986	3.02794e-16	4.15978e-12	ribosomal protein L18 [Source:NCBI gene (formerly Entrezgene);Acc:718136]
46	ENSMMUG00000018240	0.260625	0.962	0.954	3.13129e-16	4.30177e-12	NA
47	ELOA	0.250257	0.989	0.984	3.31006e-16	4.54736e-12	elongin A [Source:VGNC Symbol;Acc:VGNC:72035]
48	TPT1	0.265592	0.977	0.983	8.34935e-16	1.14703e-11	tumor protein	translationally-controlled 1 [Source:NCBI gene (formerly Entrezgene);Acc:702155]
49	ENSMMUG00000064139	-0.329305	0.967	0.982	3.26778e-15	4.48927e-11	NA
50	COX2	0.412034	1	0.999	1.00076e-14	1.37484e-10	cytochrome c oxidase subunit II [Source:NCBI gene (formerly Entrezgene);Acc:2846628]
51	MAMU-DRB1	-0.513683	0.429	0.568	9.89532e-14	1.35942e-09	MHC class II antigen [Source:NCBI gene (formerly Entrezgene);Acc:692100]
52	GPR183	-0.303475	0.148	0.256	2.14661e-13	2.94901e-09	G protein-coupled receptor 183 [Source:VGNC Symbol;Acc:VGNC:73042]
53	CD74	-0.511193	0.766	0.85	2.60055e-13	3.57264e-09	CD74 molecule [Source:VGNC Symbol;Acc:VGNC:70779]
54	RPS7	0.256501	0.978	0.982	5.66181e-13	7.7782e-09	ribosomal protein S7 [Source:NCBI gene (formerly Entrezgene);Acc:721900]
55	MAMU-DRA	-0.503316	0.448	0.573	8.76065e-13	1.20354e-08	major histocompatibility complex	class II	DR alpha [Source:NCBI gene (formerly Entrezgene);Acc:100187587]
56	MAMU-A	-0.25792	0.967	0.988	1.73418e-12	2.38242e-08	major histocompatibility complex	class I	A [Source:NCBI gene (formerly Entrezgene);Acc:711832]
57	CRIP1	0.260739	0.4	0.268	6.82604e-12	9.37761e-08	cysteine rich protein 1 [Source:NCBI gene (formerly Entrezgene);Acc:699632]
58	ENSMMUG00000053137	-0.279444	0.467	0.624	2.66348e-11	3.65909e-07	NA
59	IFI30	-0.400406	0.198	0.304	3.20854e-11	4.40789e-07	IFI30 lysosomal thiol reductase [Source:NCBI gene (formerly Entrezgene);Acc:719379]
60	MS4A1	-0.38178	0.27	0.373	1.44987e-10	1.99183e-06	membrane spanning 4-domains A1 [Source:VGNC Symbol;Acc:VGNC:74928]
61	CD79A	-0.324816	0.262	0.366	4.90997e-10	6.74532e-06	NA
62	COX1	0.378904	0.983	0.985	1.07926e-09	1.48269e-05	cytochrome c oxidase subunit I [Source:NCBI gene (formerly Entrezgene);Acc:2846624]
63	CD37	-0.283442	0.648	0.708	3.91112e-08	0.000537309	CD37 molecule [Source:VGNC Symbol;Acc:VGNC:70761]
64	MAMU-DMB	-0.263369	0.287	0.375	1.36845e-07	0.00187997	major histocompatibility complex	class II	DM alpha [Source:NCBI gene (formerly Entrezgene);Acc:717870]
65	ATP8	0.334619	0.457	0.396	1.61503e-07	0.00221873	ATP synthase F0 subunit 8 [Source:NCBI gene (formerly Entrezgene);Acc:2846623]
66	ENSMMUG00000061125	0.354397	0.603	0.531	2.1898e-07	0.00300834	NA
67	ZFP36	-0.251673	0.771	0.826	8.17239e-07	0.0112272	ZFP36 ring finger protein [Source:NCBI gene (formerly Entrezgene);Acc:722000]
68	COX3	0.371949	0.993	0.996	1.54211e-06	0.0211855	cytochrome c oxidase subunit III [Source:NCBI gene (formerly Entrezgene);Acc:2846633]
69	S100A6	-0.266844	0.164	0.231	1.78931e-06	0.0245816	S100 calcium binding protein A6 [Source:VGNC Symbol;Acc:VGNC:76960]
70	LCK	0.388677	0.432	0.378	5.78986e-06	0.0795411	LCK proto-oncogene	Src family tyrosine kinase [Source:VGNC Symbol;Acc:VGNC:99997]
71	ENSMMUG00000052293	0.267094	0.685	0.786	0.00113344	1	NA
72	H1-3	0.328396	0.125	0.091	0.00209153	1	H1.3 linker histone	cluster member [Source:NCBI gene (formerly Entrezgene);Acc:698238]
73	ENSMMUG00000063316	0.291036	0.459	0.47	0.0338062	1	NA
74	ENSMMUG00000054038	0.263051	0.449	0.44	0.0985476	1	NA
75	ND4	0.338327	0.769	0.893	0.112347	1	NADH dehydrogenase subunit 4 [Source:NCBI gene (formerly Entrezgene);Acc:2846630]
76	ND4L	0.414844	0.699	0.982	0.225838	1	NADH dehydrogenase subunit 4L [Source:NCBI gene (formerly Entrezgene);Acc:2846621]

## Sheet: nk_control_vs_noncontrol
Table S2. Immune Cells in Controller and Non-controller RMs during Early Timepoints of SHIV-infection (Gene list - NK cells)
	gene	avg_log2FC	pct.1	pct.2	p_val	p_val_adj	description
1	ENSMMUG00000064120	-1.5818	0.86	0.995	1.24783e-197	1.71427e-193	NA
2	ENSMMUG00000058325	2.11095	0.795	0.209	1.13078e-164	1.55347e-160	NA
3	ENSMMUG00000058581	-1.57253	0.739	0.971	3.04464e-162	4.18272e-158	NA
4	ENSMMUG00000051745	0.859969	0.528	0.022	7.55675e-117	1.03815e-112	NA
5	RPS8	0.906989	0.999	0.933	1.54657e-95	2.12468e-91	ribosomal protein S8 [Source:NCBI gene (formerly Entrezgene);Acc:703957]
6	ENSMMUG00000064139	-0.624067	0.999	1	6.98151e-84	9.59119e-80	NA
7	RPS20	0.878364	0.975	0.936	1.22135e-82	1.67789e-78	ribosomal protein S20 [Source:NCBI gene (formerly Entrezgene);Acc:695790]
8	MAMU-F	0.660366	0.511	0.101	3.86099e-76	5.30423e-72	major histocompatibility complex	class I	F [Source:NCBI gene (formerly Entrezgene);Acc:709076]
9	MAMU-A	-0.545061	1	1	7.65785e-64	1.05204e-59	major histocompatibility complex	class I	A [Source:NCBI gene (formerly Entrezgene);Acc:711832]
10	OPLAH	-0.571828	0.07	0.408	2.99818e-62	4.11889e-58	5-oxoprolinase	ATP-hydrolysing [Source:VGNC Symbol;Acc:VGNC:84096]
11	FOS	-0.809247	0.513	0.797	1.80519e-48	2.47997e-44	Fos proto-oncogene	AP-1 transcription factor subunit [Source:VGNC Symbol;Acc:VGNC:84340]
12	HBB	2.46389	0.297	0.04	1.04406e-44	1.43433e-40	NA
13	ENSMMUG00000043529	0.757902	0.241	0.013	1.7372e-44	2.38657e-40	NA
14	RPL38	0.452491	0.998	0.985	4.92804e-42	6.77014e-38	ribosomal protein L38 [Source:NCBI gene (formerly Entrezgene);Acc:701508]
15	ENSMMUG00000063637	0.429889	0.998	0.989	1.43113e-41	1.96609e-37	NA
16	ENSMMUG00000062894	0.616025	0.197	0	5.66138e-41	7.7776e-37	NA
17	RPS2	0.498749	0.974	0.926	1.39027e-40	1.90995e-36	ribosomal protein S2 [Source:NCBI gene (formerly Entrezgene);Acc:693615]
18	RPL37A	0.607042	0.977	0.93	2.49245e-40	3.42413e-36	ribosomal protein L37a [Source:VGNC Symbol;Acc:VGNC:97820]
19	ENSMMUG00000047277	-0.330999	0.033	0.254	3.09245e-39	4.24841e-35	NA
20	RPLP1	0.393634	0.999	0.995	3.54908e-39	4.87573e-35	ribosomal protein lateral stalk subunit P1 [Source:NCBI gene (formerly Entrezgene);Acc:695442]
21	TNFRSF18	0.371967	0.199	0.005	7.36236e-39	1.01144e-34	TNF receptor superfamily member 18 [Source:VGNC Symbol;Acc:VGNC:78587]
22	CD7	0.550328	0.932	0.834	7.73515e-38	1.06266e-33	CD7 molecule [Source:NCBI gene (formerly Entrezgene);Acc:719501]
23	RPS4X	0.459888	0.998	0.995	4.52871e-36	6.22154e-32	ribosomal protein S4 X-linked [Source:NCBI gene (formerly Entrezgene);Acc:699397]
24	RPL13	0.421481	0.998	0.998	1.5666e-35	2.15219e-31	ribosomal protein L13 [Source:VGNC Symbol;Acc:VGNC:82227]
25	ENSMMUG00000009425	-0.718325	0.641	0.798	3.09502e-34	4.25193e-30	NA
26	RPS24	0.399486	0.994	0.99	3.34328e-34	4.59299e-30	ribosomal protein S24 [Source:NCBI gene (formerly Entrezgene);Acc:708965]
27	RPL7A	0.378445	0.997	0.994	3.90199e-33	5.36055e-29	ribosomal protein L7a [Source:NCBI gene (formerly Entrezgene);Acc:722215]
28	CD52	0.571751	0.958	0.887	3.94226e-32	5.41588e-28	CD52 molecule [Source:VGNC Symbol;Acc:VGNC:70819]
29	RPL35A	0.336289	0.998	0.996	4.60444e-29	6.32557e-25	ribosomal protein L35a [Source:NCBI gene (formerly Entrezgene);Acc:714858]
30	ENSMMUG00000006206	-0.414684	0.249	0.488	1.35105e-28	1.85607e-24	NA
31	ENSMMUG00000018240	0.381997	0.993	0.976	6.75625e-28	9.28174e-24	NA
32	RPL5	0.363008	0.998	0.996	6.77374e-28	9.30576e-24	ribosomal protein L5 [Source:VGNC Symbol;Acc:VGNC:100065]
33	ENSMMUG00000052609	0.334306	0.998	0.993	1.26949e-27	1.74402e-23	NA
34	RPS7	0.337709	1	0.996	2.53535e-27	3.48306e-23	ribosomal protein S7 [Source:NCBI gene (formerly Entrezgene);Acc:721900]
35	AFAP1L2	-0.335866	0.11	0.322	3.04384e-27	4.18163e-23	actin filament associated protein 1 like 2 [Source:VGNC Symbol;Acc:VGNC:69700]
36	RPL22	0.338248	0.994	0.987	4.12972e-27	5.6734e-23	ribosomal protein L22 [Source:NCBI gene (formerly Entrezgene);Acc:703050]
37	ENSMMUG00000065362	-0.551775	0.987	1	2.59096e-26	3.55946e-22	NA
38	RPL13A	0.354097	0.993	0.984	3.33135e-26	4.5766e-22	ribosomal protein L13a [Source:NCBI gene (formerly Entrezgene);Acc:574314]
39	RPS29	0.311071	0.995	0.998	5.14172e-26	7.06369e-22	ribosomal protein S29 [Source:NCBI gene (formerly Entrezgene);Acc:704016]
40	RPL32	0.315225	0.999	0.999	3.04464e-24	4.18273e-20	ribosomal protein L32 [Source:NCBI gene (formerly Entrezgene);Acc:694196]
41	RPS21	0.302097	0.999	0.998	3.7295e-24	5.12359e-20	ribosomal protein S21 [Source:VGNC Symbol;Acc:VGNC:98438]
42	RPL24	0.344151	0.984	0.962	6.71949e-24	9.23123e-20	ribosomal protein L24 [Source:NCBI gene (formerly Entrezgene);Acc:702381]
43	RPL18	0.306373	0.999	0.999	7.17568e-24	9.85795e-20	ribosomal protein L18 [Source:NCBI gene (formerly Entrezgene);Acc:718136]
44	ENSMMUG00000045208	0.391117	0.55	0.332	7.73527e-24	1.06267e-19	NA
45	ND5	0.67807	0.617	0.479	9.79077e-24	1.34506e-19	NADH dehydrogenase subunit 5 [Source:NCBI gene (formerly Entrezgene);Acc:2846631]
46	ZC3H10	0.358203	0.973	0.942	2.19047e-23	3.00927e-19	zinc finger CCCH-type containing 10 [Source:VGNC Symbol;Acc:VGNC:79554]
47	JUN	-0.364622	0.459	0.704	6.90697e-23	9.4888e-19	Jun proto-oncogene	AP-1 transcription factor subunit [Source:NCBI gene (formerly Entrezgene);Acc:716452]
48	ATP5MC2	0.361027	0.884	0.721	7.38132e-23	1.01405e-18	ATP synthase membrane subunit c locus 2 [Source:VGNC Symbol;Acc:VGNC:97736]
49	ENSMMUG00000050829	-0.333017	0.548	0.769	7.57267e-23	1.04033e-18	NA
50	ENSMMUG00000005593	0.275488	1	0.998	6.01512e-22	8.26357e-18	NA
51	C18H18orf32	0.343245	0.985	0.966	6.10814e-22	8.39136e-18	NA
52	ENSMMUG00000015563	0.290546	0.997	0.998	1.11703e-21	1.53458e-17	NA
53	DUSP1	-0.362476	0.458	0.673	2.4016e-21	3.29931e-17	dual specificity phosphatase 1 [Source:NCBI gene (formerly Entrezgene);Acc:702981]
54	NUDT3	0.264082	0.999	0.999	4.39002e-21	6.03101e-17	nudix hydrolase 3 [Source:VGNC Symbol;Acc:VGNC:75551]
55	UBA52	0.271253	0.998	0.998	3.8929e-20	5.34806e-16	ubiquitin A-52 residue ribosomal protein fusion product 1 [Source:NCBI gene (formerly Entrezgene);Acc:720243]
56	RPS3A	0.291115	0.999	1	1.70547e-19	2.34297e-15	NA
57	ENSMMUG00000020073	0.27824	0.999	0.995	1.79916e-19	2.47169e-15	NA
58	PFN1	-0.385205	0.955	0.981	1.99434e-18	2.73982e-14	profilin 1 [Source:NCBI gene (formerly Entrezgene);Acc:710753]
59	ELOA	0.254608	0.997	0.994	2.57783e-18	3.54142e-14	elongin A [Source:VGNC Symbol;Acc:VGNC:72035]
60	PLAC8	-0.405248	0.42	0.587	1.36154e-17	1.87048e-13	placenta associated 8 [Source:VGNC Symbol;Acc:VGNC:76072]
61	RACK1	0.273321	0.989	0.962	2.20156e-17	3.02451e-13	receptor for activated C kinase 1 [Source:VGNC Symbol;Acc:VGNC:76581]
62	EIF3G	0.343535	0.711	0.546	2.23851e-17	3.07526e-13	eukaryotic translation initiation factor 3 subunit G [Source:VGNC Symbol;Acc:VGNC:72190]
63	IFI27	-0.393541	0.449	0.637	4.95008e-17	6.80042e-13	interferon alpha inducible protein 27 [Source:VGNC Symbol;Acc:VGNC:73563]
64	CD69	-0.2812	0.651	0.813	4.79036e-16	6.58099e-12	CD69 molecule [Source:VGNC Symbol;Acc:VGNC:70776]
65	ENSMMUG00000063583	0.476044	0.979	0.95	6.29834e-16	8.65266e-12	NA
66	RPS13	0.251109	0.997	0.996	9.10341e-16	1.25063e-11	ribosomal protein S13 [Source:NCBI gene (formerly Entrezgene);Acc:697513]
67	RPS14	0.262439	0.994	0.984	4.74066e-15	6.51272e-11	ribosomal protein S14 [Source:VGNC Symbol;Acc:VGNC:76926]
68	ACTB	-0.365234	0.991	1	1.0007e-14	1.37476e-10	actin beta [Source:NCBI gene (formerly Entrezgene);Acc:574285]
69	CST7	-0.298688	0.923	0.928	1.37077e-14	1.88316e-10	cystatin F [Source:VGNC Symbol;Acc:VGNC:71532]
70	RAC2	-0.326718	0.801	0.853	1.40028e-14	1.92371e-10	Rac family small GTPase 2 [Source:VGNC Symbol;Acc:VGNC:98432]
71	CDC42	-0.279862	0.735	0.84	3.50569e-14	4.81612e-10	cell division cycle 42 [Source:NCBI gene (formerly Entrezgene);Acc:707637]
72	ENSMMUG00000064224	-0.252062	0.974	0.991	6.4059e-14	8.80042e-10	NA
73	ENSMMUG00000062086	-0.310619	0.869	0.898	7.97603e-14	1.09575e-09	NA
74	TSC22D3	-0.315895	0.756	0.875	9.19633e-14	1.26339e-09	TSC22 domain family member 3 [Source:NCBI gene (formerly Entrezgene);Acc:702656]
75	COX2	0.318996	1	1	1.95736e-13	2.68902e-09	cytochrome c oxidase subunit II [Source:NCBI gene (formerly Entrezgene);Acc:2846628]
76	CCL5	-0.511252	0.466	0.629	4.84617e-13	6.65767e-09	C-C motif chemokine ligand 5 [Source:NCBI gene (formerly Entrezgene);Acc:574178]
77	RPS4Y1	-0.266763	0.706	0.978	1.22464e-12	1.68241e-08	ribosomal protein S4 Y-linked 1 [Source:VGNC Symbol;Acc:VGNC:101431]
78	ENSMMUG00000049833	0.323438	0.487	0.328	8.14646e-12	1.11916e-07	NA
79	LAIR1	-0.28824	0.483	0.608	1.09056e-11	1.49822e-07	leukocyte-associated immunoglobulin-like receptor 1 [Source:NCBI gene (formerly Entrezgene);Acc:695533]
80	NKG7	-0.311903	0.976	0.974	1.69717e-11	2.33158e-07	natural killer cell granule protein 7 [Source:VGNC Symbol;Acc:VGNC:75352]
81	ACTG1	-0.29221	0.838	0.943	2.48703e-11	3.41669e-07	actin gamma 1 [Source:NCBI gene (formerly Entrezgene);Acc:713687]
82	TXNIP	-0.263426	0.908	0.939	1.63555e-10	2.24692e-06	thioredoxin interacting protein [Source:VGNC Symbol;Acc:VGNC:79059]
83	CAPZB	-0.25211	0.644	0.723	5.83294e-10	8.01329e-06	capping actin protein of muscle Z-line subunit beta [Source:VGNC Symbol;Acc:VGNC:70539]
84	C11H12orf57	0.267927	0.7	0.587	1.41314e-09	1.94137e-05	chromosome 11 C12orf57 homolog [Source:NCBI gene (formerly Entrezgene);Acc:714482]
85	HBA	1.98357	0.135	0.052	3.27144e-09	4.4943e-05	hemoglobin	alpha 2 [Source:NCBI gene (formerly Entrezgene);Acc:693930]
86	ENSMMUG00000050862	-0.279949	0.899	0.898	4.04583e-09	5.55816e-05	NA
87	COX3	0.313212	0.99	0.996	1.80234e-08	0.000247605	cytochrome c oxidase subunit III [Source:NCBI gene (formerly Entrezgene);Acc:2846633]
88	GZMA	-0.411908	0.422	0.532	8.5576e-08	0.00117564	granzyme A [Source:VGNC Symbol;Acc:VGNC:73336]
89	IL2RB	0.271868	0.658	0.591	1.28181e-07	0.00176095	interleukin 2 receptor subunit beta [Source:VGNC Symbol;Acc:VGNC:73728]
90	ND4	0.266658	0.774	0.86	0.000451198	1	NADH dehydrogenase subunit 4 [Source:NCBI gene (formerly Entrezgene);Acc:2846630]
91	ND4L	0.318025	0.725	0.962	0.00777644	1	NADH dehydrogenase subunit 4L [Source:NCBI gene (formerly Entrezgene);Acc:2846621]
92	STMN1	-0.310297	0.1	0.123	0.0973606	1	stathmin 1 [Source:VGNC Symbol;Acc:VGNC:78264]
93	ENSMMUG00000054358	-0.318857	0.998	0.999	0.191669	1	NA

## Sheet: gamma_deltaT_control_vs_noncont
Table S2. Immune Cells in Controller and Non-controller RMs during Early Timepoints of SHIV-infection (Gene list - Non-Vd2 gamma-delta T cells)
	gene	avg_log2FC	pct.1	pct.2	p_val	p_val_adj	description
1	ENSMMUG00000064120	-1.32944	0.832	0.983	1.41455e-92	1.94331e-88	NA
2	ENSMMUG00000058325	1.64017	0.718	0.135	4.38536e-70	6.0246e-66	NA
3	ENSMMUG00000058581	-1.43923	0.578	0.89	7.03942e-59	9.67075e-55	NA
4	RPS8	0.78658	1	0.974	7.94084e-44	1.09091e-39	ribosomal protein S8 [Source:NCBI gene (formerly Entrezgene);Acc:703957]
5	ENSMMUG00000051745	0.633776	0.439	0.017	2.48895e-42	3.41933e-38	NA
6	ENSMMUG00000047277	-0.509166	0.049	0.38	4.45317e-36	6.11777e-32	NA
7	RPS20	0.789778	0.975	0.951	2.93822e-34	4.03652e-30	ribosomal protein S20 [Source:NCBI gene (formerly Entrezgene);Acc:695790]
8	ENSMMUG00000064139	-0.515632	0.992	0.994	9.37351e-30	1.28773e-25	NA
9	ENSMMUG00000065362	-0.782607	0.994	1	3.47201e-29	4.76985e-25	NA
10	RPL37A	0.577517	0.992	0.98	8.67107e-27	1.19123e-22	ribosomal protein L37a [Source:VGNC Symbol;Acc:VGNC:97820]
11	GZMM	-0.700539	0.737	0.896	1.67888e-26	2.30645e-22	granzyme M [Source:NCBI gene (formerly Entrezgene);Acc:715031]
12	ENSMMUG00000063607	-0.27616	0.002	0.199	7.97807e-26	1.09603e-21	NA
13	ENSMMUG00000043529	0.738857	0.28	0.012	8.39601e-25	1.15344e-20	NA
14	HBB	1.71133	0.312	0.037	1.18804e-22	1.63214e-18	NA
15	ENSMMUG00000062894	0.609301	0.233	0	4.95326e-22	6.80478e-18	NA
16	RPS4X	0.322104	1	1	4.4165e-20	6.06739e-16	ribosomal protein S4 X-linked [Source:NCBI gene (formerly Entrezgene);Acc:699397]
17	MAMU-A	-0.408141	0.994	0.997	4.5578e-18	6.26151e-14	major histocompatibility complex	class I	A [Source:NCBI gene (formerly Entrezgene);Acc:711832]
18	RPL5	0.293424	1	1	5.869e-17	8.06284e-13	ribosomal protein L5 [Source:VGNC Symbol;Acc:VGNC:100065]
19	ENSMMUG00000028695	0.312626	0.176	0	1.63906e-16	2.25174e-12	NA
20	ENSMMUG00000006206	-0.422895	0.312	0.556	2.6566e-16	3.64963e-12	NA
21	NFKBIA	-0.550708	0.709	0.865	2.2621e-15	3.10768e-11	NFKB inhibitor alpha [Source:VGNC Symbol;Acc:VGNC:75340]
22	RPS24	0.279688	1	1	1.39719e-14	1.91946e-10	ribosomal protein S24 [Source:NCBI gene (formerly Entrezgene);Acc:708965]
23	ENSMMUG00000060590	0.286031	0.155	0	1.46732e-14	2.0158e-10	NA
24	RPL38	0.30328	1	0.997	2.3748e-14	3.26251e-10	ribosomal protein L38 [Source:NCBI gene (formerly Entrezgene);Acc:701508]
25	ATP5MC2	0.364649	0.934	0.844	7.54287e-14	1.03624e-09	ATP synthase membrane subunit c locus 2 [Source:VGNC Symbol;Acc:VGNC:97736]
26	RPS2	0.339001	0.987	0.974	2.91786e-13	4.00856e-09	ribosomal protein S2 [Source:NCBI gene (formerly Entrezgene);Acc:693615]
27	TESC	0.372696	0.403	0.182	5.36545e-13	7.37105e-09	tescalcin [Source:VGNC Symbol;Acc:VGNC:79571]
28	RPL13A	0.250618	0.996	0.994	2.22223e-12	3.0529e-08	ribosomal protein L13a [Source:NCBI gene (formerly Entrezgene);Acc:574314]
29	RPS18	-0.266452	1	1	3.50899e-12	4.82065e-08	ribosomal protein S18 [Source:NCBI gene (formerly Entrezgene);Acc:706414]
30	COTL1	-0.395645	0.558	0.746	3.53554e-12	4.85712e-08	coactosin like F-actin binding protein 1 [Source:NCBI gene (formerly Entrezgene);Acc:715376]
31	ID2	0.573782	0.578	0.369	3.98083e-12	5.46886e-08	inhibitor of DNA binding 2 [Source:VGNC Symbol;Acc:VGNC:97777]
32	DUSP1	-0.496501	0.758	0.859	1.16288e-11	1.59756e-07	dual specificity phosphatase 1 [Source:NCBI gene (formerly Entrezgene);Acc:702981]
33	CD74	-0.394152	0.461	0.692	1.18628e-11	1.62971e-07	CD74 molecule [Source:VGNC Symbol;Acc:VGNC:70779]
34	PABPC1	0.330667	0.972	0.905	1.28805e-11	1.76953e-07	poly(A) binding protein cytoplasmic 1 [Source:VGNC Symbol;Acc:VGNC:84098]
35	TXNIP	-0.446877	0.887	0.951	1.61911e-11	2.22433e-07	thioredoxin interacting protein [Source:VGNC Symbol;Acc:VGNC:79059]
36	CD52	0.413337	0.955	0.945	2.4598e-11	3.37928e-07	CD52 molecule [Source:VGNC Symbol;Acc:VGNC:70819]
37	CD69	-0.516852	0.726	0.821	1.34065e-10	1.84179e-06	CD69 molecule [Source:VGNC Symbol;Acc:VGNC:70776]
38	JUN	-0.405318	0.575	0.772	1.51996e-10	2.08812e-06	Jun proto-oncogene	AP-1 transcription factor subunit [Source:NCBI gene (formerly Entrezgene);Acc:716452]
39	RPL13	0.255653	1	1	3.18513e-10	4.37573e-06	ribosomal protein L13 [Source:VGNC Symbol;Acc:VGNC:82227]
40	FOS	-0.353128	0.911	0.934	7.32898e-10	1.00686e-05	Fos proto-oncogene	AP-1 transcription factor subunit [Source:VGNC Symbol;Acc:VGNC:84340]
41	ANXA1	0.433784	0.495	0.303	1.28279e-09	1.7623e-05	annexin A1 [Source:VGNC Symbol;Acc:VGNC:69944]
42	VIM	0.427678	0.771	0.666	3.23423e-09	4.44319e-05	vimentin [Source:VGNC Symbol;Acc:VGNC:78769]
43	RPS4Y1	-0.364043	0.662	0.994	5.05305e-09	6.94188e-05	ribosomal protein S4 Y-linked 1 [Source:VGNC Symbol;Acc:VGNC:101431]
44	ENSMMUG00000049833	0.408062	0.505	0.314	9.94603e-09	0.000136639	NA
45	SERPINA1	-0.286404	0.161	0.32	1.04458e-08	0.000143504	serpin family A member 1 [Source:VGNC Symbol;Acc:VGNC:99237]
46	TSC22D3	-0.358612	0.922	0.957	1.52512e-08	0.000209521	TSC22 domain family member 3 [Source:NCBI gene (formerly Entrezgene);Acc:702656]
47	KLRB1	-0.425302	0.212	0.366	2.08027e-08	0.000285787	killer cell lectin like receptor B1 [Source:VGNC Symbol;Acc:VGNC:99948]
48	EIF3G	0.324161	0.749	0.643	3.261e-08	0.000447996	eukaryotic translation initiation factor 3 subunit G [Source:VGNC Symbol;Acc:VGNC:72190]
49	DDX3Y	-0.252761	0.274	0.45	4.43465e-08	0.000609232	DEAD-box helicase 3 Y-linked [Source:VGNC Symbol;Acc:VGNC:101429]
50	ENSMMUG00000063583	0.647162	0.612	0.458	4.65948e-08	0.000640119	NA
51	TNFAIP3	-0.488038	0.488	0.631	9.93474e-08	0.00136483	TNF alpha induced protein 3 [Source:VGNC Symbol;Acc:VGNC:78580]
52	SLC29A1	0.265711	0.915	0.893	1.17513e-07	0.00161439	NA
53	RGS9	0.2511	0.212	0.081	1.19298e-07	0.00163891	regulator of G protein signaling 9 [Source:VGNC Symbol;Acc:VGNC:99217]
54	KLF2	-0.382993	0.624	0.732	4.79205e-07	0.00658332	Kruppel like factor 2 [Source:NCBI gene (formerly Entrezgene);Acc:719492]
55	ENSMMUG00000053137	-0.427055	0.348	0.53	1.12591e-06	0.0154677	NA
56	ENSMMUG00000009425	-0.386945	0.531	0.634	1.86143e-06	0.0255723	NA
57	ENSMMUG00000060293	0.370749	0.408	0.265	3.10374e-06	0.0426392	NA
58	ND5	0.428544	0.558	0.499	5.02707e-06	0.0690619	NADH dehydrogenase subunit 5 [Source:NCBI gene (formerly Entrezgene);Acc:2846631]
59	ZFP36L2	-0.281337	0.478	0.617	8.86806e-06	0.121829	ZFP36 ring finger protein like 2 [Source:NCBI gene (formerly Entrezgene);Acc:716319]
60	ENSMMUG00000013256	0.253063	0.673	0.571	1.15813e-05	0.159104	NA
61	HBA	0.954716	0.157	0.061	2.09968e-05	0.288454	hemoglobin	alpha 2 [Source:NCBI gene (formerly Entrezgene);Acc:693930]
62	KLRD1	-0.309746	0.335	0.45	2.62298e-05	0.360345	killer cell lectin like receptor D1 [Source:VGNC Symbol;Acc:VGNC:100068]
63	RELL1	0.256048	0.586	0.487	7.89353e-05	1	RELT like 1 [Source:VGNC Symbol;Acc:VGNC:76846]
64	ENSMMUG00000065373	-0.355547	0.989	1	9.52289e-05	1	NA
65	ENSMMUG00000004441	0.282934	0.769	0.72	0.000177484	1	NA
66	CRIP1	0.425589	0.826	0.807	0.000221198	1	cysteine rich protein 1 [Source:NCBI gene (formerly Entrezgene);Acc:699632]
67	LTB	-0.257297	0.749	0.83	0.000573357	1	lymphotoxin beta [Source:VGNC Symbol;Acc:VGNC:74454]
68	CTSW	0.259167	0.783	0.758	0.000931896	1	cathepsin W [Source:VGNC Symbol;Acc:VGNC:71563]

## Sheet: term_eff_cd8_control_vs_noncont
Table S2. Immune Cells in Controller and Non-controller RMs during Early Timepoints of SHIV-infection (Gene list - terminal effector CD8 T cells)
	gene	avg_log2FC	pct.1	pct.2	p_val	p_val_adj	description
1	ENSMMUG00000064120	-1.42249	0.91	0.994	9.58307e-121	1.31652e-116	NA
2	ENSMMUG00000058325	2.03804	0.725	0.176	3.48851e-87	4.79252e-83	NA
3	ENSMMUG00000051745	0.874997	0.57	0.04	5.73281e-76	7.87573e-72	NA
4	ENSMMUG00000058581	-1.47726	0.572	0.858	4.74088e-62	6.51303e-58	NA
5	MAMU-F	0.642065	0.482	0.059	3.44441e-53	4.73193e-49	major histocompatibility complex	class I	F [Source:NCBI gene (formerly Entrezgene);Acc:709076]
6	ENSMMUG00000043529	1.08549	0.346	0.006	4.98024e-47	6.84185e-43	NA
7	ENSMMUG00000065362	-0.981243	0.99	1	6.13532e-46	8.4287e-42	NA
8	ENSMMUG00000062894	0.744206	0.266	0	1.41394e-36	1.94247e-32	NA
9	ENSMMUG00000064139	-0.464875	1	1	1.14641e-35	1.57493e-31	NA
10	MAMU-A	-0.449518	0.998	1	2.77163e-34	3.80767e-30	major histocompatibility complex	class I	A [Source:NCBI gene (formerly Entrezgene);Acc:711832]
11	ENSMMUG00000009425	-0.90603	0.679	0.871	6.32413e-34	8.6881e-30	NA
12	HBB	1.60644	0.304	0.034	1.20729e-30	1.65857e-26	NA
13	GZMK	-0.993557	0.415	0.693	3.09091e-30	4.2463e-26	granzyme K [Source:VGNC Symbol;Acc:VGNC:73339]
14	ENSMMUG00000047277	-0.407293	0.055	0.33	3.54685e-28	4.87266e-24	NA
15	HOPX	0.622546	0.66	0.323	5.42118e-28	7.44761e-24	HOP homeobox [Source:VGNC Symbol;Acc:VGNC:73438]
16	ID2	0.893835	0.828	0.645	1.35176e-26	1.85705e-22	inhibitor of DNA binding 2 [Source:VGNC Symbol;Acc:VGNC:97777]
17	RPS2	0.450027	0.975	0.918	2.58955e-24	3.55753e-20	ribosomal protein S2 [Source:NCBI gene (formerly Entrezgene);Acc:693615]
18	ENSMMUG00000052981	0.950377	0.405	0.139	7.61062e-23	1.04555e-18	NA
19	RPS20	0.597934	0.96	0.937	2.4583e-22	3.37721e-18	ribosomal protein S20 [Source:NCBI gene (formerly Entrezgene);Acc:695790]
20	RPS4Y1	-0.534728	0.564	0.989	2.80739e-22	3.85679e-18	ribosomal protein S4 Y-linked 1 [Source:VGNC Symbol;Acc:VGNC:101431]
21	RPL37A	0.512272	0.975	0.922	7.02046e-21	9.64471e-17	ribosomal protein L37a [Source:VGNC Symbol;Acc:VGNC:97820]
22	ENSMMUG00000057791	0.678982	0.333	0.099	1.13761e-20	1.56285e-16	NA
23	RPL38	0.397271	1	0.992	6.48671e-20	8.91145e-16	ribosomal protein L38 [Source:NCBI gene (formerly Entrezgene);Acc:701508]
24	ENSMMUG00000053539	0.637427	0.488	0.235	6.49223e-20	8.91903e-16	NA
25	RGS9	0.509884	0.648	0.402	1.93919e-19	2.66406e-15	regulator of G protein signaling 9 [Source:VGNC Symbol;Acc:VGNC:99217]
26	RPS8	0.413617	1	0.968	2.20782e-19	3.0331e-15	ribosomal protein S8 [Source:NCBI gene (formerly Entrezgene);Acc:703957]
27	ENSMMUG00000060590	0.267061	0.136	0	2.0642e-18	2.8358e-14	NA
28	COTL1	-0.587502	0.514	0.723	5.09082e-18	6.99376e-14	coactosin like F-actin binding protein 1 [Source:NCBI gene (formerly Entrezgene);Acc:715376]
29	ENSMMUG00000006206	-0.402521	0.208	0.448	4.21229e-17	5.78685e-13	NA
30	ENSMMUG00000014256	-0.370507	0.992	1	4.97952e-17	6.84087e-13	NA
31	THY1	0.43862	0.495	0.249	1.00435e-16	1.37977e-12	Thy-1 cell surface antigen [Source:VGNC Symbol;Acc:VGNC:78352]
32	KLF2	-0.58935	0.486	0.696	1.59343e-16	2.18905e-12	Kruppel like factor 2 [Source:NCBI gene (formerly Entrezgene);Acc:719492]
33	ENSMMUG00000045208	0.399121	0.608	0.381	2.29527e-16	3.15324e-12	NA
34	RPS21	0.291205	1	1	4.32235e-16	5.93805e-12	ribosomal protein S21 [Source:VGNC Symbol;Acc:VGNC:98438]
35	PFN1	-0.440596	0.935	0.983	7.32076e-16	1.00573e-11	profilin 1 [Source:NCBI gene (formerly Entrezgene);Acc:710753]
36	TRAV20	-0.45206	0.008	0.144	1.76457e-15	2.42416e-11	T cell receptor alpha variable 20 [Source:HGNC Symbol;Acc:HGNC:12117]
37	KLRG1	0.327846	0.281	0.097	2.20248e-14	3.02576e-10	killer cell lectin like receptor G1 [Source:VGNC Symbol;Acc:VGNC:74196]
38	PABPC1	0.353319	0.906	0.803	2.87506e-14	3.94976e-10	poly(A) binding protein cytoplasmic 1 [Source:VGNC Symbol;Acc:VGNC:84098]
39	TUBA1A	0.280293	0.6	0.368	3.51126e-14	4.82377e-10	tubulin alpha 1b [Source:NCBI gene (formerly Entrezgene);Acc:709643]
40	RPS29	0.273592	0.998	0.998	7.87898e-14	1.08241e-09	ribosomal protein S29 [Source:NCBI gene (formerly Entrezgene);Acc:704016]
41	TOB1	-0.327376	0.237	0.454	7.87911e-14	1.08243e-09	transducer of ERBB2	1 [Source:VGNC Symbol;Acc:VGNC:78613]
42	GZMM	-0.521682	0.673	0.776	1.01277e-13	1.39134e-09	granzyme M [Source:NCBI gene (formerly Entrezgene);Acc:715031]
43	RPS4X	0.293906	1	0.998	1.37607e-13	1.89045e-09	ribosomal protein S4 X-linked [Source:NCBI gene (formerly Entrezgene);Acc:699397]
44	COX2	0.358693	1	0.996	2.1024e-13	2.88828e-09	cytochrome c oxidase subunit II [Source:NCBI gene (formerly Entrezgene);Acc:2846628]
45	ADRB2	0.29656	0.266	0.095	3.78436e-13	5.19896e-09	adrenoceptor beta 2 [Source:VGNC Symbol;Acc:VGNC:69730]
46	PRF1	0.291689	0.354	0.157	4.45042e-13	6.11398e-09	perforin 1 [Source:NCBI gene (formerly Entrezgene);Acc:710241]
47	BHLHE40	0.470042	0.461	0.266	8.23079e-13	1.13075e-08	basic helix-loop-helix family member e40 [Source:NCBI gene (formerly Entrezgene);Acc:707083]
48	RPL13	0.294023	1	1	1.52492e-12	2.09493e-08	ribosomal protein L13 [Source:VGNC Symbol;Acc:VGNC:82227]
49	ZFP36L1	0.352531	0.597	0.374	1.6019e-12	2.20069e-08	ZFP36 ring finger protein like 1 [Source:VGNC Symbol;Acc:VGNC:99347]
50	ITM2A	-0.372545	0.277	0.469	5.82302e-12	7.99967e-08	integral membrane protein 2A [Source:VGNC Symbol;Acc:VGNC:73798]
51	CD74	-0.55247	0.493	0.651	1.5366e-11	2.11098e-07	CD74 molecule [Source:VGNC Symbol;Acc:VGNC:70779]
52	TRBV19	-0.269717	0.004	0.101	1.90415e-11	2.61592e-07	T cell receptor beta variable 19 [Source:HGNC Symbol;Acc:HGNC:12194]
53	NFKBIA	0.605808	0.778	0.662	2.01677e-11	2.77063e-07	NFKB inhibitor alpha [Source:VGNC Symbol;Acc:VGNC:75340]
54	UBE2J1	0.295385	0.411	0.226	2.56584e-11	3.52496e-07	ubiquitin conjugating enzyme E2 J1 [Source:VGNC Symbol;Acc:VGNC:83963]
55	DDX3Y	-0.295413	0.235	0.431	2.75865e-11	3.78983e-07	DEAD-box helicase 3 Y-linked [Source:VGNC Symbol;Acc:VGNC:101429]
56	TSC22D3	-0.391969	0.767	0.873	3.27206e-11	4.49516e-07	TSC22 domain family member 3 [Source:NCBI gene (formerly Entrezgene);Acc:702656]
57	ENSMMUG00000049833	0.380037	0.388	0.207	5.89162e-11	8.09391e-07	NA
58	LAPTM5	0.310028	0.925	0.835	7.24207e-11	9.94916e-07	lysosomal protein transmembrane 5 [Source:VGNC Symbol;Acc:VGNC:74162]
59	FAM107B	0.323344	0.568	0.376	7.4842e-11	1.02818e-06	family with sequence similarity 107 member B [Source:VGNC Symbol;Acc:VGNC:72323]
60	FOS	-0.515347	0.803	0.886	1.05177e-10	1.44492e-06	Fos proto-oncogene	AP-1 transcription factor subunit [Source:VGNC Symbol;Acc:VGNC:84340]
61	RPS18	-0.253406	1	1	1.5351e-10	2.10892e-06	ribosomal protein S18 [Source:NCBI gene (formerly Entrezgene);Acc:706414]
62	CAPG	0.254029	0.329	0.156	2.56861e-10	3.52875e-06	capping actin protein	gelsolin like [Source:VGNC Symbol;Acc:VGNC:70528]
63	PDE4B	0.317394	0.354	0.19	5.94056e-10	8.16114e-06	phosphodiesterase 4B [Source:VGNC Symbol;Acc:VGNC:75916]
64	TXNIP	-0.422061	0.792	0.833	7.00574e-10	9.62449e-06	thioredoxin interacting protein [Source:VGNC Symbol;Acc:VGNC:79059]
65	RAC2	-0.307841	0.813	0.903	1.21269e-09	1.66599e-05	Rac family small GTPase 2 [Source:VGNC Symbol;Acc:VGNC:98432]
66	BST2	0.316508	0.688	0.524	1.26174e-09	1.73337e-05	bone marrow stromal cell antigen 2 [Source:VGNC Symbol;Acc:VGNC:70286]
67	CAMK4	0.282389	0.488	0.315	1.6558e-09	2.27474e-05	calcium/calmodulin dependent protein kinase IV [Source:VGNC Symbol;Acc:VGNC:70526]
68	IL7R	0.412556	0.537	0.362	3.68799e-09	5.06656e-05	interleukin 7 receptor [Source:VGNC Symbol;Acc:VGNC:73735]
69	DDX5	0.293439	0.826	0.689	4.54267e-09	6.24071e-05	DEAD-box helicase 5 [Source:VGNC Symbol;Acc:VGNC:71763]
70	HNRNPDL	0.289391	0.834	0.702	5.65084e-09	7.76313e-05	heterogeneous nuclear ribonucleoprotein D like [Source:VGNC Symbol;Acc:VGNC:81186]
71	CD52	0.376359	0.99	0.979	6.72837e-09	9.24343e-05	CD52 molecule [Source:VGNC Symbol;Acc:VGNC:70819]
72	TESC	0.283512	0.581	0.425	9.10984e-09	0.000125151	tescalcin [Source:VGNC Symbol;Acc:VGNC:79571]
73	VIM	0.373601	0.887	0.803	1.27783e-08	0.000175549	vimentin [Source:VGNC Symbol;Acc:VGNC:78769]
74	ORAI1	0.294931	0.356	0.209	1.35949e-08	0.000186767	ORAI calcium release-activated calcium modulator 1 [Source:VGNC Symbol;Acc:VGNC:75464]
75	ANXA2	-0.292186	0.258	0.419	1.62422e-08	0.000223135	annexin A2 [Source:VGNC Symbol;Acc:VGNC:84303]
76	CCDC69	0.259996	0.537	0.376	2.4993e-08	0.000343354	coiled-coil domain containing 69 [Source:NCBI gene (formerly Entrezgene);Acc:713304]
77	ENSMMUG00000065373	-0.33657	0.998	0.998	3.20823e-08	0.000440747	NA
78	ENSMMUG00000053137	-0.532297	0.329	0.503	3.233e-08	0.00044415	NA
79	CST7	-0.290795	0.925	0.956	3.24271e-08	0.000445483	cystatin F [Source:VGNC Symbol;Acc:VGNC:71532]
80	PLAAT4	-0.355166	0.553	0.641	4.30172e-08	0.000590971	phospholipase A and acyltransferase 4 [Source:VGNC Symbol;Acc:VGNC:101379]
81	CCL4L1	0.81506	0.44	0.298	4.48411e-08	0.000616027	chemokine (C-C motif) ligand 4-like 1 [Source:NCBI gene (formerly Entrezgene);Acc:574217]
82	CDC42	-0.251889	0.826	0.858	1.23687e-07	0.00169922	cell division cycle 42 [Source:NCBI gene (formerly Entrezgene);Acc:707637]
83	CAPZB	-0.267489	0.629	0.74	1.89644e-07	0.00260532	capping actin protein of muscle Z-line subunit beta [Source:VGNC Symbol;Acc:VGNC:70539]
84	CD48	-0.295552	0.971	0.945	1.98033e-07	0.00272058	CD48 molecule [Source:VGNC Symbol;Acc:VGNC:70769]
85	HNRNPUL1	0.254389	0.426	0.287	2.96425e-07	0.00407229	heterogeneous nuclear ribonucleoprotein U like 1 [Source:VGNC Symbol;Acc:VGNC:73401]
86	SLC29A1	0.29468	0.891	0.831	4.36699e-07	0.00599937	NA
87	SLC25A43	0.276747	0.595	0.491	5.18237e-07	0.00711954	solute carrier family 25 member 43 [Source:NCBI gene (formerly Entrezgene);Acc:712034]
88	CLEC2B	0.29524	0.459	0.332	9.30587e-07	0.0127844	C-type lectin domain family 2 member B [Source:NCBI gene (formerly Entrezgene);Acc:717347]
89	AHNAK	0.271219	0.801	0.668	9.61666e-07	0.0132114	AHNAK nucleoprotein [Source:VGNC Symbol;Acc:VGNC:99540]
90	ND5	0.378575	0.409	0.306	1.36662e-06	0.0187746	NADH dehydrogenase subunit 5 [Source:NCBI gene (formerly Entrezgene);Acc:2846631]
91	COX3	0.284667	0.962	0.983	5.37878e-06	0.0738936	cytochrome c oxidase subunit III [Source:NCBI gene (formerly Entrezgene);Acc:2846633]
92	CSRNP1	0.251155	0.4	0.283	9.89037e-06	0.135874	cysteine and serine rich nuclear protein 1 [Source:VGNC Symbol;Acc:VGNC:71404]
93	HBA	0.841913	0.203	0.104	1.55215e-05	0.213235	hemoglobin	alpha 2 [Source:NCBI gene (formerly Entrezgene);Acc:693930]
94	CNN2	-0.284625	0.639	0.717	1.68405e-05	0.231355	calponin 2 [Source:NCBI gene (formerly Entrezgene);Acc:721164]
95	ENSMMUG00000054358	-0.509385	0.996	1	4.26207e-05	0.585523	NA
96	ENSMMUG00000054210	0.524061	0.363	0.258	4.38718e-05	0.602711	NA
97	LTB	-0.310263	0.44	0.545	0.000143434	1	lymphotoxin beta [Source:VGNC Symbol;Acc:VGNC:74454]
98	BTG2	0.292005	0.386	0.29	0.000519578	1	BTG anti-proliferation factor 2 [Source:NCBI gene (formerly Entrezgene);Acc:703168]
99	H1-2	-0.253294	0.18	0.264	0.000586632	1	H1.2 linker histone	cluster member [Source:NCBI gene (formerly Entrezgene);Acc:696005]
100	GADD45B	0.313331	0.386	0.317	0.00569781	1	growth arrest and DNA damage inducible beta [Source:VGNC Symbol;Acc:VGNC:72864]
101	H1-4	-0.259392	0.275	0.345	0.00864011	1	H1.4 linker histone	cluster member [Source:NCBI gene (formerly Entrezgene);Acc:696872]
102	CCL5	-0.55729	0.579	0.583	0.00869008	1	C-C motif chemokine ligand 5 [Source:NCBI gene (formerly Entrezgene);Acc:574178]
103	JUN	0.337464	0.889	0.869	0.0116511	1	Jun proto-oncogene	AP-1 transcription factor subunit [Source:NCBI gene (formerly Entrezgene);Acc:716452]
104	ZFP36	0.336323	0.895	0.894	0.0175896	1	ZFP36 ring finger protein [Source:NCBI gene (formerly Entrezgene);Acc:722000]
105	NR4A2	0.271088	0.547	0.529	0.026529	1	nuclear receptor subfamily 4 group A member 2 [Source:VGNC Symbol;Acc:VGNC:75518]
106	ENSMMUG00000056515	-0.271224	0.13	0.125	0.943926	1	NA

## Sheet: th2_control_vs_noncontrol
Table S2. Immune Cells in Controller and Non-controller RMs during Early Timepoints of SHIV-infection (Gene list - Th2 cells)
	gene	avg_log2FC	pct.1	pct.2	p_val	p_val_adj	description
1	ENSMMUG00000058581	-1.95089	0.469	0.926	0	0	NA
2	ENSMMUG00000064120	-1.12497	0.764	0.979	2.8726e-291	3.94638e-287	NA
3	ENSMMUG00000058325	1.5997	0.703	0.119	5.13235e-274	7.05082e-270	NA
4	ENSMMUG00000051745	0.628499	0.449	0.024	6.8443e-170	9.40269e-166	NA
5	ENSMMUG00000065362	-0.90281	0.989	1	6.54237e-132	8.98791e-128	NA
6	ENSMMUG00000047277	-0.535302	0.059	0.413	3.67401e-131	5.04735e-127	NA
7	RPS8	0.65685	1	0.975	3.22748e-118	4.43391e-114	ribosomal protein S8 [Source:NCBI gene (formerly Entrezgene);Acc:703957]
8	RPS20	0.741931	0.975	0.954	1.46618e-103	2.01423e-99	ribosomal protein S20 [Source:NCBI gene (formerly Entrezgene);Acc:695790]
9	ENSMMUG00000043529	0.616536	0.273	0.009	1.61748e-98	2.22209e-94	NA
10	TXNIP	-0.878668	0.752	0.878	3.03016e-89	4.16283e-85	thioredoxin interacting protein [Source:VGNC Symbol;Acc:VGNC:79059]
11	ENSMMUG00000062894	0.570757	0.224	0	6.36885e-85	8.74953e-81	NA
12	RPL37A	0.566066	0.994	0.983	1.39865e-83	1.92146e-79	ribosomal protein L37a [Source:VGNC Symbol;Acc:VGNC:97820]
13	ENSMMUG00000006206	-0.472867	0.261	0.573	1.96699e-83	2.70225e-79	NA
14	MAMU-F	0.315953	0.23	0.016	7.32882e-73	1.00683e-68	major histocompatibility complex	class I	F [Source:NCBI gene (formerly Entrezgene);Acc:709076]
15	HBB	1.31106	0.261	0.036	1.51739e-68	2.0846e-64	NA
16	ENSMMUG00000064139	-0.373407	0.989	0.999	1.78017e-64	2.4456e-60	NA
17	ATP5MC2	0.422054	0.958	0.885	9.02034e-61	1.23921e-56	ATP synthase membrane subunit c locus 2 [Source:VGNC Symbol;Acc:VGNC:97736]
18	TSC22D3	-0.564173	0.778	0.894	1.11096e-60	1.52624e-56	TSC22 domain family member 3 [Source:NCBI gene (formerly Entrezgene);Acc:702656]
19	RPS4Y1	-0.467981	0.645	0.993	2.24958e-55	3.09047e-51	ribosomal protein S4 Y-linked 1 [Source:VGNC Symbol;Acc:VGNC:101431]
20	MAMU-A	-0.300984	0.996	0.999	5.8999e-51	8.10529e-47	major histocompatibility complex	class I	A [Source:NCBI gene (formerly Entrezgene);Acc:711832]
21	IFI27	-0.714556	0.111	0.316	1.00313e-49	1.3781e-45	interferon alpha inducible protein 27 [Source:VGNC Symbol;Acc:VGNC:73563]
22	ENSMMUG00000009425	-0.558729	0.722	0.838	1.93291e-46	2.65543e-42	NA
23	FOS	-0.467554	0.85	0.95	3.86614e-44	5.31131e-40	Fos proto-oncogene	AP-1 transcription factor subunit [Source:VGNC Symbol;Acc:VGNC:84340]
24	RPL5	0.25267	0.999	0.999	9.76815e-44	1.34195e-39	ribosomal protein L5 [Source:VGNC Symbol;Acc:VGNC:100065]
25	TOB1	-0.389213	0.391	0.6	1.64779e-43	2.26374e-39	transducer of ERBB2	1 [Source:VGNC Symbol;Acc:VGNC:78613]
26	ORAI1	0.314294	0.361	0.154	1.63549e-42	2.24684e-38	ORAI calcium release-activated calcium modulator 1 [Source:VGNC Symbol;Acc:VGNC:75464]
27	KLF2	-0.485769	0.608	0.79	3.98978e-41	5.48115e-37	Kruppel like factor 2 [Source:NCBI gene (formerly Entrezgene);Acc:719492]
28	ENSMMUG00000053137	-0.622958	0.311	0.557	1.46348e-40	2.01053e-36	NA
29	RPS18	-0.254623	0.999	1	2.45447e-39	3.37196e-35	ribosomal protein S18 [Source:NCBI gene (formerly Entrezgene);Acc:706414]
30	RPS4X	0.265153	1	0.999	5.99583e-39	8.23708e-35	ribosomal protein S4 X-linked [Source:NCBI gene (formerly Entrezgene);Acc:699397]
31	ENSMMUG00000045208	0.288183	0.471	0.263	1.93446e-36	2.65756e-32	NA
32	LDHA	0.342788	0.556	0.363	1.09689e-35	1.50691e-31	lactate dehydrogenase A [Source:NCBI gene (formerly Entrezgene);Acc:694309]
33	RPS2	0.283556	0.983	0.964	5.87767e-33	8.07474e-29	ribosomal protein S2 [Source:NCBI gene (formerly Entrezgene);Acc:693615]
34	LGALS3	0.329347	0.378	0.195	4.3022e-32	5.91036e-28	galectin 3 [Source:VGNC Symbol;Acc:VGNC:74255]
35	ID2	0.516433	0.543	0.382	3.22396e-30	4.42908e-26	inhibitor of DNA binding 2 [Source:VGNC Symbol;Acc:VGNC:97777]
36	DDX3Y	-0.25937	0.251	0.433	2.22331e-29	3.05438e-25	DEAD-box helicase 3 Y-linked [Source:VGNC Symbol;Acc:VGNC:101429]
37	PABPC1	0.269668	0.959	0.922	3.38596e-29	4.65163e-25	poly(A) binding protein cytoplasmic 1 [Source:VGNC Symbol;Acc:VGNC:84098]
38	SLC2A3	0.395972	0.548	0.381	7.67546e-29	1.05445e-24	solute carrier family 2 (facilitated glucose transporter)	member 3 [Source:NCBI gene (formerly Entrezgene);Acc:715915]
39	TNFAIP3	-0.385265	0.467	0.638	1.08489e-28	1.49042e-24	TNF alpha induced protein 3 [Source:VGNC Symbol;Acc:VGNC:78580]
40	CD69	-0.400121	0.841	0.922	2.19963e-28	3.02185e-24	CD69 molecule [Source:VGNC Symbol;Acc:VGNC:70776]
41	DUSP1	-0.393346	0.71	0.832	3.28044e-28	4.50667e-24	dual specificity phosphatase 1 [Source:NCBI gene (formerly Entrezgene);Acc:702981]
42	VIM	0.422602	0.943	0.89	4.27103e-28	5.86754e-24	vimentin [Source:VGNC Symbol;Acc:VGNC:78769]
43	TSPO	0.291996	0.48	0.311	1.08359e-25	1.48864e-21	translocator protein [Source:VGNC Symbol;Acc:VGNC:84537]
44	TENT5C	0.357982	0.601	0.459	1.25753e-25	1.7276e-21	terminal nucleotidyltransferase 5C [Source:VGNC Symbol;Acc:VGNC:79450]
45	CRIP1	0.634761	0.867	0.789	3.34916e-25	4.60108e-21	cysteine rich protein 1 [Source:NCBI gene (formerly Entrezgene);Acc:699632]
46	TESC	0.259683	0.368	0.211	2.3472e-24	3.22459e-20	tescalcin [Source:VGNC Symbol;Acc:VGNC:79571]
47	AHNAK	0.396224	0.59	0.449	6.52759e-23	8.9676e-19	AHNAK nucleoprotein [Source:VGNC Symbol;Acc:VGNC:99540]
48	ENSMMUG00000064224	-0.265109	0.963	0.978	4.36242e-22	5.99309e-18	NA
49	NFKBIA	-0.354753	0.55	0.69	8.85964e-21	1.21714e-16	NFKB inhibitor alpha [Source:VGNC Symbol;Acc:VGNC:75340]
50	ENSMMUG00000065373	-0.34561	0.994	0.999	5.39058e-20	7.40557e-16	NA
51	IFI6	-0.72055	0.277	0.396	3.30038e-18	4.53406e-14	interferon alpha inducible protein 6 [Source:VGNC Symbol;Acc:VGNC:73467]
52	HBA	1.00734	0.126	0.045	6.2082e-16	8.52883e-12	hemoglobin	alpha 2 [Source:NCBI gene (formerly Entrezgene);Acc:693930]
53	S100A10	0.307368	0.941	0.919	1.04417e-14	1.43448e-10	S100 calcium binding protein A10 [Source:NCBI gene (formerly Entrezgene);Acc:574374]
54	ENSMMUG00000004441	0.349998	0.875	0.825	2.29813e-13	3.15717e-09	NA
55	CD74	-0.254304	0.142	0.234	5.49804e-12	7.55321e-08	CD74 molecule [Source:VGNC Symbol;Acc:VGNC:70779]
56	JUN	-0.255796	0.832	0.871	1.41835e-11	1.94853e-07	Jun proto-oncogene	AP-1 transcription factor subunit [Source:NCBI gene (formerly Entrezgene);Acc:716452]
57	TAGLN2	0.299167	0.823	0.812	2.38822e-11	3.28094e-07	transgelin 2 [Source:NCBI gene (formerly Entrezgene);Acc:719527]
58	ENSMMUG00000054358	-0.324528	0.997	0.999	4.41462e-11	6.0648e-07	NA
59	S100A4	0.492379	0.401	0.32	5.52858e-08	0.000759516	S100 calcium binding protein A4 [Source:VGNC Symbol;Acc:VGNC:76958]
60	ENSMMUG00000054038	0.251493	0.543	0.62	0.303942	1	NA
