# Supplementary material for: Host immunity associated with spontaneous suppression of viremia in therapy-naïve young rhesus macaques following neonatal SHIV infection
Source: J Virol. 2023 Oct 24;97(11):e01094-23. doi: 10.1128/jvi.01094-23 (PMC10688376; doi:10.1128/jvi.01094-23)
Supplement: Table S3 — List of genes following gene expression analysis of cell populations reported in Figure 5. [file jvi.01094-23-s0003.xlsx]

## Sheet: classical_mono_markers_LC
Table S3. Immune Cell Subsets in Viremia Control during Longitudinal Early and Late Timepoints of SHIV-infection (Gene list - classical monocytes)
	gene	avg_log2FC	pct.1	pct.2	p_val	p_val_adj	description
1	ENSMMUG00000002075	-1.16386	0.804	0.967	2.46762e-58	3.32684e-54	NA
2	ANXA1	1.27726	0.898	0.694	2.86307e-48	3.85999e-44	annexin A1 [Source:VGNC Symbol;Acc:VGNC:69944]
3	CD14	1.22268	0.74	0.321	3.68057e-48	4.96215e-44	CD14 molecule [Source:VGNC Symbol;Acc:VGNC:70751]
4	DYNLL1	0.549655	0.383	0.039	4.17666e-47	5.63098e-43	dynein light chain LC8-type 1 [Source:VGNC Symbol;Acc:VGNC:99924]
5	IGSF6	0.756589	0.6	0.189	6.51525e-42	8.78386e-38	immunoglobulin superfamily member 6 [Source:VGNC Symbol;Acc:VGNC:73701]
6	MAP3K8	-1.02989	0.191	0.679	8.73672e-41	1.17788e-36	mitogen-activated protein kinase kinase kinase 8 [Source:VGNC Symbol;Acc:VGNC:81464]
7	ENSMMUG00000001458	0.752981	0.957	0.865	4.74909e-37	6.40272e-33	NA
8	ACTB	0.601072	1	1	7.03783e-36	9.4884e-32	actin beta [Source:NCBI gene (formerly Entrezgene);Acc:574285]
9	RNASE6	0.925907	0.868	0.69	8.58894e-36	1.15796e-31	ribonuclease A family member k6 [Source:VGNC Symbol;Acc:VGNC:76701]
10	ENSMMUG00000060287	0.809235	0.847	0.549	7.97741e-35	1.07551e-30	NA
11	ENSMMUG00000051239	0.546088	1	0.995	1.22474e-32	1.65119e-28	NA
12	IER3	-0.814557	0.051	0.484	2.29321e-32	3.0917e-28	immediate early response 3 [Source:NCBI gene (formerly Entrezgene);Acc:701939]
13	MTCH2	0.529725	0.557	0.192	9.94846e-31	1.34125e-26	mitochondrial carrier 2 [Source:VGNC Symbol;Acc:VGNC:101364]
14	YPEL3	0.652734	0.672	0.307	1.69316e-30	2.28271e-26	yippee like 3 [Source:VGNC Symbol;Acc:VGNC:79126]
15	SAMHD1	0.667373	0.604	0.25	2.14232e-30	2.88827e-26	SAM and HD domain containing deoxynucleoside triphosphate triphosphohydrolase 1 [Source:VGNC Symbol;Acc:VGNC:77020]
16	ENSMMUG00000064224	-0.795952	0.757	0.944	2.2751e-30	3.06729e-26	NA
17	RNF114	-0.663731	0.17	0.59	1.13787e-29	1.53407e-25	ring finger protein 114 [Source:VGNC Symbol;Acc:VGNC:76725]
18	RHOA	0.547439	0.991	0.95	3.01504e-29	4.06488e-25	ras homolog family member A [Source:VGNC Symbol;Acc:VGNC:84066]
19	GSTP1	0.577829	0.991	0.959	4.69474e-29	6.32945e-25	glutathione S-transferase pi 1 [Source:VGNC Symbol;Acc:VGNC:101091]
20	FTL	-0.727735	0.583	0.838	7.2508e-29	9.77552e-25	ferritin light chain [Source:NCBI gene (formerly Entrezgene);Acc:718964]
21	CD3E	0.480538	0.251	0.028	9.48003e-29	1.2781e-24	CD3e molecule [Source:VGNC Symbol;Acc:VGNC:70764]
22	TAF10	0.619151	0.647	0.29	1.89819e-28	2.55914e-24	TATA-box binding protein associated factor 10 [Source:VGNC Symbol;Acc:VGNC:101414]
23	HIF1A	-0.899851	0.672	0.894	2.50872e-28	3.38226e-24	hypoxia inducible factor 1 subunit alpha [Source:VGNC Symbol;Acc:VGNC:73470]
24	ENSMMUG00000002320	0.678195	0.991	0.978	7.01975e-28	9.46403e-24	NA
25	A4GALT	-0.60768	0.034	0.419	1.26572e-27	1.70645e-23	alpha 1	4-galactosyltransferase [Source:VGNC Symbol;Acc:VGNC:84538]
26	ENSMMUG00000014256	-0.602587	0.996	0.999	4.66013e-27	6.28279e-23	NA
27	GABARAPL2	0.537293	0.63	0.273	4.90367e-27	6.61112e-23	GABA type A receptor associated protein like 2 [Source:NCBI gene (formerly Entrezgene);Acc:714413]
28	ENSMMUG00000061959	0.991969	0.34	0.078	7.63964e-27	1.02998e-22	NA
29	CTSS	0.797092	0.885	0.841	7.74202e-27	1.04378e-22	cathepsin S [Source:VGNC Symbol;Acc:VGNC:71562]
30	TPI1	0.657744	0.817	0.582	1.14434e-25	1.5428e-21	triosephosphate isomerase 1 [Source:NCBI gene (formerly Entrezgene);Acc:714090]
31	FTH1	-0.535192	0.996	1	1.7359e-25	2.34034e-21	ferritin heavy chain 1 [Source:NCBI gene (formerly Entrezgene);Acc:574118]
32	HSPA8	0.664459	0.821	0.552	2.16406e-25	2.91759e-21	heat shock protein family A (Hsp70) member 8 [Source:VGNC Symbol;Acc:VGNC:101093]
33	MEF2C	-0.636484	0.234	0.606	1.5501e-24	2.08985e-20	myocyte enhancer factor 2C [Source:VGNC Symbol;Acc:VGNC:84438]
34	NFKBIA	0.932521	0.894	0.739	1.94461e-24	2.62172e-20	NFKB inhibitor alpha [Source:VGNC Symbol;Acc:VGNC:75340]
35	STX11	-0.622402	0.234	0.587	2.82603e-24	3.81005e-20	syntaxin 11 [Source:VGNC Symbol;Acc:VGNC:78041]
36	YWHAB	0.613577	0.843	0.624	8.55154e-24	1.15292e-19	tyrosine 3-monooxygenase/tryptophan 5-monooxygenase activation protein beta [Source:VGNC Symbol;Acc:VGNC:78819]
37	FGD2	0.434406	0.396	0.117	1.17308e-23	1.58155e-19	FYVE	RhoGEF and PH domain containing 2 [Source:VGNC Symbol;Acc:VGNC:72643]
38	CORO1A	0.551528	0.962	0.817	2.55266e-23	3.4415e-19	coronin 1A [Source:VGNC Symbol;Acc:VGNC:71319]
39	PLXDC2	-0.475073	0.021	0.352	6.31638e-23	8.51575e-19	plexin domain containing 2 [Source:VGNC Symbol;Acc:VGNC:76088]
40	CSF1R	0.477307	0.46	0.166	9.38235e-23	1.26493e-18	colony stimulating factor 1 receptor [Source:VGNC Symbol;Acc:VGNC:71514]
41	CALR	-0.680077	0.366	0.685	1.10094e-22	1.48429e-18	calreticulin [Source:VGNC Symbol;Acc:VGNC:70519]
42	FYB1	0.568689	0.532	0.232	1.46485e-22	1.97491e-18	FYN binding protein 1 [Source:VGNC Symbol;Acc:VGNC:72831]
43	ANXA5	0.661744	0.809	0.642	1.68226e-22	2.26802e-18	annexin A5 [Source:VGNC Symbol;Acc:VGNC:69950]
44	PIM3	0.607681	0.63	0.318	5.35788e-22	7.22349e-18	Pim-3 proto-oncogene	serine/threonine kinase [Source:NCBI gene (formerly Entrezgene);Acc:720591]
45	GRB2	-0.586433	0.451	0.735	1.56053e-21	2.10391e-17	growth factor receptor bound protein 2 [Source:VGNC Symbol;Acc:VGNC:99157]
46	RUNX3	-0.55747	0.149	0.487	4.66852e-21	6.2941e-17	RUNX family transcription factor 3 [Source:VGNC Symbol;Acc:VGNC:76948]
47	TALDO1	0.533892	0.915	0.864	8.62275e-21	1.16252e-16	transaldolase 1 [Source:VGNC Symbol;Acc:VGNC:78096]
48	PLIN2	-0.498562	0.072	0.396	9.43788e-21	1.27241e-16	perilipin-2 [Source:NCBI gene (formerly Entrezgene);Acc:712661]
49	CXXC5	-0.457097	0.068	0.389	1.20078e-20	1.6189e-16	CXXC finger protein 5 [Source:VGNC Symbol;Acc:VGNC:71594]
50	CYBA	0.570409	0.906	0.917	2.1606e-20	2.91293e-16	NA
51	RPS9	-0.356904	0.996	1	2.39317e-20	3.22648e-16	ribosomal protein S9 [Source:NCBI gene (formerly Entrezgene);Acc:694053]
52	NCF1	0.468372	0.498	0.205	2.65172e-20	3.57505e-16	neutrophil cytosolic factor 1 [Source:VGNC Symbol;Acc:VGNC:81727]
53	LITAF	-0.503355	0.128	0.457	2.65483e-20	3.57924e-16	lipopolysaccharide induced TNF factor [Source:NCBI gene (formerly Entrezgene);Acc:711743]
54	SELPLG	0.358469	0.315	0.084	2.79057e-20	3.76224e-16	selectin P ligand [Source:VGNC Symbol;Acc:VGNC:77158]
55	TOP1	-0.571753	0.285	0.596	7.7201e-20	1.04082e-15	DNA topoisomerase I [Source:VGNC Symbol;Acc:VGNC:78619]
56	ARHGDIB	0.5344	0.855	0.637	1.08683e-19	1.46526e-15	Rho GDP dissociation inhibitor beta [Source:NCBI gene (formerly Entrezgene);Acc:702320]
57	SAT1	-0.570321	0.838	0.94	2.16093e-19	2.91337e-15	spermidine/spermine N1-acetyltransferase 1 [Source:NCBI gene (formerly Entrezgene);Acc:697884]
58	UBL5	0.479108	0.753	0.529	2.50566e-19	3.37813e-15	ubiquitin like 5 [Source:VGNC Symbol;Acc:VGNC:82266]
59	PARK7	0.349919	0.383	0.126	2.98669e-19	4.02666e-15	Parkinsonism associated deglycase [Source:NCBI gene (formerly Entrezgene);Acc:708377]
60	LTB	0.291274	0.183	0.024	3.23082e-19	4.3558e-15	lymphotoxin beta [Source:VGNC Symbol;Acc:VGNC:74454]
61	SKAP2	0.392681	0.413	0.149	3.92449e-19	5.291e-15	src kinase associated phosphoprotein 2 [Source:VGNC Symbol;Acc:VGNC:77488]
62	CDK2AP2	0.278853	0.243	0.05	5.77456e-19	7.78526e-15	cyclin dependent kinase 2 associated protein 2 [Source:NCBI gene (formerly Entrezgene);Acc:711640]
63	RPS24	0.443242	1	0.99	5.90667e-19	7.96337e-15	ribosomal protein S24 [Source:NCBI gene (formerly Entrezgene);Acc:708965]
64	F13A1	0.28495	0.251	0.055	7.68448e-19	1.03602e-14	coagulation factor XIII A chain [Source:VGNC Symbol;Acc:VGNC:72462]
65	STAC3	0.42852	0.57	0.278	8.44291e-19	1.13827e-14	SH3 and cysteine rich domain 3 [Source:VGNC Symbol;Acc:VGNC:78010]
66	CD93	-0.529535	0.255	0.563	1.01503e-18	1.36847e-14	CD93 molecule [Source:VGNC Symbol;Acc:VGNC:70725]
67	ELF4	-0.487241	0.162	0.47	1.86613e-18	2.51591e-14	E74 like ETS transcription factor 4 [Source:VGNC Symbol;Acc:VGNC:72208]
68	IFNGR2	-0.548075	0.336	0.617	2.81828e-18	3.79961e-14	interferon gamma receptor 2 [Source:VGNC Symbol;Acc:VGNC:73569]
69	COX2	0.454613	1	1	3.85479e-18	5.19703e-14	cytochrome c oxidase subunit II [Source:NCBI gene (formerly Entrezgene);Acc:2846628]
70	RPL23A	-0.510073	0.596	0.823	5.05501e-18	6.81517e-14	ribosomal protein L23a [Source:NCBI gene (formerly Entrezgene);Acc:710490]
71	ENSMMUG00000055584	0.451498	0.919	0.838	8.00438e-18	1.07915e-13	NA
72	DAZAP1	-0.472049	0.34	0.651	1.06847e-17	1.44051e-13	DAZ associated protein 1 [Source:VGNC Symbol;Acc:VGNC:71738]
73	VAT1	-0.525447	0.379	0.654	1.28167e-17	1.72795e-13	vesicle amine transport 1 [Source:VGNC Symbol;Acc:VGNC:79058]
74	SMAP2	0.451319	0.502	0.232	2.15965e-17	2.91164e-13	small ArfGAP2 [Source:VGNC Symbol;Acc:VGNC:77772]
75	FOS	-0.556059	0.787	0.908	2.83496e-17	3.82209e-13	Fos proto-oncogene	AP-1 transcription factor subunit [Source:VGNC Symbol;Acc:VGNC:84340]
76	IL10RA	-0.516916	0.447	0.708	3.16465e-17	4.26658e-13	interleukin 10 receptor subunit alpha [Source:NCBI gene (formerly Entrezgene);Acc:704383]
77	FCER1G	0.574407	0.94	0.945	3.32188e-17	4.47856e-13	Fc fragment of IgE receptor Ig [Source:VGNC Symbol;Acc:VGNC:72629]
78	RPL38	0.412341	1	0.991	5.06713e-17	6.8315e-13	ribosomal protein L38 [Source:NCBI gene (formerly Entrezgene);Acc:701508]
79	ENSMMUG00000054358	-0.920077	0.996	0.999	6.03227e-17	8.1327e-13	NA
80	WSB1	-0.481662	0.226	0.521	6.32875e-17	8.53242e-13	WD repeat and SOCS box containing 1 [Source:VGNC Symbol;Acc:VGNC:79186]
81	CD3D	0.271645	0.17	0.025	8.84813e-17	1.1929e-12	CD3d molecule [Source:NCBI gene (formerly Entrezgene);Acc:699582]
82	PLEK	0.410326	0.4	0.158	8.90266e-17	1.20026e-12	pleckstrin [Source:VGNC Symbol;Acc:VGNC:76174]
83	AP1S2	0.500788	0.698	0.479	1.17883e-16	1.5893e-12	adaptor related protein complex 1 subunit sigma 2 [Source:VGNC Symbol;Acc:VGNC:69961]
84	HNRNPA2B1	0.460555	0.728	0.474	1.31557e-16	1.77365e-12	heterogeneous nuclear ribonucleoprotein A2/B1 [Source:VGNC Symbol;Acc:VGNC:73494]
85	PRDX3	0.312327	0.332	0.111	2.35979e-16	3.18147e-12	peroxiredoxin 3 [Source:VGNC Symbol;Acc:VGNC:76394]
86	MYL12B	0.441619	0.826	0.637	2.70534e-16	3.64734e-12	myosin	light chain 12A	regulatory	non-sarcomeric [Source:NCBI gene (formerly Entrezgene);Acc:695077]
87	PXN	-0.411343	0.183	0.484	3.25439e-16	4.38756e-12	paxillin [Source:VGNC Symbol;Acc:VGNC:76629]
88	PTGES	-0.383451	0	0.232	4.89293e-16	6.59665e-12	prostaglandin E synthase [Source:NCBI gene (formerly Entrezgene);Acc:716657]
89	STAT1	-0.473432	0.226	0.52	4.99519e-16	6.73451e-12	signal transducer and activator of transcription 1 [Source:VGNC Symbol;Acc:VGNC:77904]
90	MGST3	0.450192	0.762	0.562	6.35012e-16	8.56123e-12	microsomal glutathione S-transferase 3 [Source:VGNC Symbol;Acc:VGNC:74720]
91	RAC2	0.461908	0.528	0.27	7.61879e-16	1.02716e-11	Rac family small GTPase 2 [Source:VGNC Symbol;Acc:VGNC:98432]
92	MT1E	0.647528	0.519	0.269	7.92142e-16	1.06797e-11	metallothionein 1E [Source:NCBI gene (formerly Entrezgene);Acc:700977]
93	EMP3	-0.43438	0.894	0.945	1.10772e-15	1.49342e-11	epithelial membrane protein 3 [Source:VGNC Symbol;Acc:VGNC:72215]
94	S100A8	1.42847	0.698	0.487	1.55904e-15	2.10189e-11	S100 calcium binding protein A8 [Source:VGNC Symbol;Acc:VGNC:100128]
95	PTPRCAP	0.610849	0.294	0.099	5.75164e-15	7.75436e-11	protein tyrosine phosphatase receptor type C associated protein [Source:VGNC Symbol;Acc:VGNC:76613]
96	ATP6V0E1	0.351842	0.536	0.27	8.27985e-15	1.11629e-10	ATPase H+ transporting V0 subunit e1 [Source:NCBI gene (formerly Entrezgene);Acc:703342]
97	RAB32	0.335905	0.46	0.213	9.95786e-15	1.34252e-10	RAB32	member RAS oncogene family [Source:NCBI gene (formerly Entrezgene);Acc:702431]
98	PTPRC	0.469786	0.54	0.29	1.15531e-14	1.5576e-10	protein tyrosine phosphatase receptor type C [Source:VGNC Symbol;Acc:VGNC:76612]
99	CASP1	0.497296	0.77	0.656	1.46427e-14	1.97412e-10	caspase-1 [Source:NCBI gene (formerly Entrezgene);Acc:706568]
100	RPS18	-0.308669	0.996	1	1.53639e-14	2.07136e-10	ribosomal protein S18 [Source:NCBI gene (formerly Entrezgene);Acc:706414]
101	ATOX1	0.425239	0.723	0.482	1.62916e-14	2.19644e-10	antioxidant 1 copper chaperone [Source:NCBI gene (formerly Entrezgene);Acc:712464]
102	ANXA4	0.277725	0.323	0.115	1.6484e-14	2.22238e-10	annexin A4 [Source:VGNC Symbol;Acc:VGNC:69949]
103	MRPL41	0.418692	0.664	0.431	1.66309e-14	2.24218e-10	mitochondrial ribosomal protein L41 [Source:HGNC Symbol;Acc:HGNC:14492]
104	SNRPD3	0.321502	0.447	0.203	1.94798e-14	2.62626e-10	small nuclear ribonucleoprotein D3 polypeptide [Source:VGNC Symbol;Acc:VGNC:77678]
105	VEGFA	-0.512758	0.111	0.368	1.96004e-14	2.64252e-10	vascular endothelial growth factor A [Source:VGNC Symbol;Acc:VGNC:83966]
106	PTPN6	0.339011	0.43	0.195	2.81577e-14	3.79623e-10	protein tyrosine phosphatase non-receptor type 6 [Source:VGNC Symbol;Acc:VGNC:76607]
107	PRCP	0.520814	0.711	0.532	2.98679e-14	4.02679e-10	prolylcarboxypeptidase [Source:VGNC Symbol;Acc:VGNC:76390]
108	PID1	-0.503504	0.294	0.559	2.99593e-14	4.03911e-10	phosphotyrosine interaction domain containing 1 [Source:NCBI gene (formerly Entrezgene);Acc:713894]
109	CD7	0.250376	0.166	0.031	4.07879e-14	5.49902e-10	CD7 molecule [Source:NCBI gene (formerly Entrezgene);Acc:719501]
110	FIS1	0.453822	0.583	0.352	4.09019e-14	5.5144e-10	fission	mitochondrial 1 [Source:VGNC Symbol;Acc:VGNC:72547]
111	FIS1	0.453822	0.583	0.352	4.09019e-14	5.5144e-10	fission	mitochondrial 1 [Source:NCBI gene (formerly Entrezgene);Acc:714444]
112	FN1	-0.65101	0.766	0.884	4.20239e-14	5.66567e-10	fibronectin 1 [Source:VGNC Symbol;Acc:VGNC:72688]
113	IFT57	0.385944	0.528	0.274	4.675e-14	6.30283e-10	intraflagellar transport 57 [Source:VGNC Symbol;Acc:VGNC:73403]
114	FGL2	0.453861	0.498	0.252	4.71777e-14	6.3605e-10	fibrinogen like 2 [Source:NCBI gene (formerly Entrezgene);Acc:694856]
115	S100A4	0.358377	0.987	0.999	5.53901e-14	7.46769e-10	S100 calcium binding protein A4 [Source:VGNC Symbol;Acc:VGNC:76958]
116	BTG1	0.494537	0.651	0.425	5.75637e-14	7.76074e-10	BTG anti-proliferation factor 1 [Source:NCBI gene (formerly Entrezgene);Acc:710112]
117	GBP3	-0.508736	0.132	0.383	6.38175e-14	8.60387e-10	guanylate-binding protein 1 [Source:NCBI gene (formerly Entrezgene);Acc:694538]
118	ENSMMUG00000051300	-1.09477	0.655	0.845	7.35901e-14	9.92141e-10	NA
119	BLVRB	0.319289	0.391	0.166	7.85157e-14	1.05855e-09	biliverdin reductase B [Source:VGNC Symbol;Acc:VGNC:70257]
120	NAPA	-0.415632	0.26	0.522	9.08781e-14	1.22522e-09	NSF attachment protein alpha [Source:VGNC Symbol;Acc:VGNC:75131]
121	ASAH1	-0.419378	0.281	0.529	1.08538e-13	1.46332e-09	N-acylsphingosine amidohydrolase 1 [Source:VGNC Symbol;Acc:VGNC:70028]
122	ENSMMUG00000022769	-0.438639	0.494	0.724	1.32349e-13	1.78433e-09	NA
123	TAGLN2	0.764879	0.889	0.841	1.59238e-13	2.14685e-09	transgelin 2 [Source:NCBI gene (formerly Entrezgene);Acc:719527]
124	GPX4	0.412954	0.894	0.781	1.63962e-13	2.21054e-09	glutathione peroxidase 4 [Source:NCBI gene (formerly Entrezgene);Acc:705333]
125	CHMP4B	-0.431607	0.447	0.668	2.42391e-13	3.26791e-09	charged multivesicular body protein 4B [Source:VGNC Symbol;Acc:VGNC:84577]
126	SDC2	-0.362494	0.026	0.238	2.48436e-13	3.34941e-09	syndecan 2 [Source:VGNC Symbol;Acc:VGNC:76998]
127	ADSS2	-0.377172	0.094	0.331	3.14422e-13	4.23904e-09	adenylosuccinate synthase 2 [Source:VGNC Symbol;Acc:VGNC:69733]
128	PLBD1	0.535898	0.783	0.639	3.93948e-13	5.31121e-09	phospholipase B domain containing 1 [Source:VGNC Symbol;Acc:VGNC:76114]
129	RNF19B	-0.36118	0.094	0.332	4.10998e-13	5.54107e-09	ring finger protein 19B [Source:NCBI gene (formerly Entrezgene);Acc:710523]
130	RAP1A	0.421264	0.574	0.346	5.06569e-13	6.82957e-09	RAP1A	member of RAS oncogene family [Source:VGNC Symbol;Acc:VGNC:76657]
131	MYL6	0.427238	0.902	0.817	5.34675e-13	7.20849e-09	myosin light chain 6 [Source:NCBI gene (formerly Entrezgene);Acc:711889]
132	WFS1	-0.373824	0.157	0.404	6.10516e-13	8.23097e-09	wolframin ER transmembrane glycoprotein [Source:VGNC Symbol;Acc:VGNC:78793]
133	BCL7B	-0.394377	0.23	0.483	6.23409e-13	8.40481e-09	BAF chromatin remodeling complex subunit BCL7B [Source:NCBI gene (formerly Entrezgene);Acc:716470]
134	MYO1F	0.301768	0.451	0.218	6.94911e-13	9.36879e-09	myosin IF [Source:NCBI gene (formerly Entrezgene);Acc:712101]
135	IFI16	0.457056	0.57	0.35	7.68593e-13	1.03622e-08	interferon gamma inducible protein 16 [Source:VGNC Symbol;Acc:VGNC:73562]
136	LIMD2	0.388109	0.643	0.389	9.16512e-13	1.23564e-08	LIM domain containing 2 [Source:VGNC Symbol;Acc:VGNC:74140]
137	TMEM258	0.345117	0.43	0.21	1.01651e-12	1.37046e-08	transmembrane protein 258 [Source:NCBI gene (formerly Entrezgene);Acc:100689487]
138	TMBIM6	0.399216	0.689	0.478	1.11899e-12	1.50862e-08	transmembrane BAX inhibitor motif containing 6 [Source:NCBI gene (formerly Entrezgene);Acc:677702]
139	TNFRSF1A	-0.353897	0.157	0.401	1.82131e-12	2.45549e-08	TNF receptor superfamily member 1A [Source:VGNC Symbol;Acc:VGNC:78589]
140	TMEM127	-0.378363	0.128	0.361	2.49658e-12	3.36589e-08	transmembrane protein 127 [Source:NCBI gene (formerly Entrezgene);Acc:705069]
141	OAZ1	0.338011	0.983	0.991	2.612e-12	3.5215e-08	ornithine decarboxylase antizyme 1 [Source:VGNC Symbol;Acc:VGNC:97799]
142	ENSMMUG00000059018	-0.302211	0.038	0.245	2.64142e-12	3.56117e-08	NA
143	SERPINB9	-0.315746	0.026	0.224	2.69489e-12	3.63325e-08	serpin family B member 9 [Source:VGNC Symbol;Acc:VGNC:77371]
144	WARS1.1	-0.484663	0.277	0.512	3.16141e-12	4.26221e-08	NA
145	ADGRE5	0.429439	0.549	0.352	3.51283e-12	4.736e-08	adhesion G protein-coupled receptor E5 [Source:VGNC Symbol;Acc:VGNC:69441]
146	TNFAIP3	0.2806	0.315	0.121	3.81586e-12	5.14455e-08	TNF alpha induced protein 3 [Source:VGNC Symbol;Acc:VGNC:78580]
147	ENSMMUG00000004545	-0.294593	0.991	0.999	3.87943e-12	5.23024e-08	NA
148	ZNFX1	-0.397472	0.204	0.437	4.50169e-12	6.06918e-08	zinc finger NFX1-type containing 1 [Source:VGNC Symbol;Acc:VGNC:79794]
149	RPL22	0.454613	0.996	0.99	4.73821e-12	6.38806e-08	ribosomal protein L22 [Source:NCBI gene (formerly Entrezgene);Acc:703050]
150	DDX5	-0.438479	0.643	0.794	5.29813e-12	7.14293e-08	DEAD-box helicase 5 [Source:VGNC Symbol;Acc:VGNC:71763]
151	INSIG1	-0.479445	0.17	0.405	5.94929e-12	8.02084e-08	insulin induced gene 1 [Source:NCBI gene (formerly Entrezgene);Acc:718513]
152	APOE	-0.575796	0.009	0.19	6.44571e-12	8.6901e-08	apolipoprotein E [Source:HGNC Symbol;Acc:HGNC:613]
153	CFD	0.471802	0.97	0.986	8.03893e-12	1.08381e-07	complement factor D [Source:VGNC Symbol;Acc:VGNC:71115]
154	ENSMMUG00000022428	0.381381	0.677	0.471	1.35817e-11	1.83108e-07	NA
155	ZFP36	0.601688	0.974	0.987	1.71799e-11	2.31619e-07	ZFP36 ring finger protein [Source:NCBI gene (formerly Entrezgene);Acc:722000]
156	HSBP1	0.366342	0.587	0.373	1.81761e-11	2.4505e-07	heat shock factor binding protein 1 [Source:VGNC Symbol;Acc:VGNC:73526]
157	KCTD10	-0.261476	0.017	0.199	1.82313e-11	2.45795e-07	potassium channel tetramerization domain containing 10 [Source:VGNC Symbol;Acc:VGNC:73893]
158	PVRIG	0.307647	0.46	0.243	2.16654e-11	2.92093e-07	PVR related immunoglobulin domain containing [Source:NCBI gene (formerly Entrezgene);Acc:711659]
159	CSRNP1	0.394077	0.43	0.228	2.1965e-11	2.96132e-07	cysteine and serine rich nuclear protein 1 [Source:VGNC Symbol;Acc:VGNC:71404]
160	ND5	0.321862	0.328	0.14	2.75424e-11	3.71326e-07	NADH dehydrogenase subunit 5 [Source:NCBI gene (formerly Entrezgene);Acc:2846631]
161	CAMK1	0.259444	0.311	0.127	3.21334e-11	4.33223e-07	calcium/calmodulin dependent protein kinase I [Source:VGNC Symbol;Acc:VGNC:70522]
162	IFI6	-0.507195	0.204	0.443	3.28424e-11	4.42781e-07	interferon alpha inducible protein 6 [Source:VGNC Symbol;Acc:VGNC:73467]
163	MAMU-A	-0.369946	0.979	0.989	3.3965e-11	4.57916e-07	major histocompatibility complex	class I	A [Source:NCBI gene (formerly Entrezgene);Acc:711832]
164	GATAD2A	-0.325352	0.162	0.39	3.52772e-11	4.75607e-07	GATA zinc finger domain containing 2A [Source:NCBI gene (formerly Entrezgene);Acc:720361]
165	MDH1	0.256191	0.336	0.145	3.60587e-11	4.86143e-07	malate dehydrogenase 1 [Source:VGNC Symbol;Acc:VGNC:74690]
166	OLFM1	-0.711413	0.047	0.237	3.80465e-11	5.12942e-07	olfactomedin 1 [Source:VGNC Symbol;Acc:VGNC:75416]
167	SKIL	-0.337238	0.098	0.31	3.92578e-11	5.29273e-07	SKI like proto-oncogene [Source:VGNC Symbol;Acc:VGNC:84081]
168	ENSMMUG00000062086	-0.496574	0.226	0.45	4.47514e-11	6.03339e-07	NA
169	CACYBP	0.297474	0.362	0.169	5.48212e-11	7.39099e-07	calcyclin binding protein [Source:VGNC Symbol;Acc:VGNC:70678]
170	CSNK1A1	-0.334338	0.217	0.446	6.16188e-11	8.30745e-07	casein kinase 1 alpha 1 [Source:VGNC Symbol;Acc:VGNC:84290]
171	DHRS3	-0.264378	0.043	0.232	6.66752e-11	8.98915e-07	dehydrogenase/reductase 3 [Source:VGNC Symbol;Acc:VGNC:71649]
172	ANXA6	0.275427	0.328	0.144	8.88348e-11	1.19767e-06	annexin A6 [Source:VGNC Symbol;Acc:VGNC:69951]
173	EIF4EBP1	0.25709	0.366	0.172	9.88001e-11	1.33202e-06	eukaryotic translation initiation factor 4E binding protein 1 [Source:NCBI gene (formerly Entrezgene);Acc:703628]
174	PLEKHO2	-0.281195	0.068	0.268	1.23119e-10	1.65988e-06	pleckstrin homology domain containing O2 [Source:NCBI gene (formerly Entrezgene);Acc:712677]
175	ENSMMUG00000013289	0.348438	0.43	0.232	1.44108e-10	1.94286e-06	NA
176	STING1	0.268868	0.362	0.173	1.60359e-10	2.16196e-06	stimulator of interferon response cGAMP interactor 1 [Source:VGNC Symbol;Acc:VGNC:79674]
177	RNF144B	-0.270493	0.017	0.185	1.64433e-10	2.21688e-06	ring finger protein 144B [Source:NCBI gene (formerly Entrezgene);Acc:705099]
178	TSPO	0.355569	0.894	0.936	1.77311e-10	2.39051e-06	translocator protein [Source:VGNC Symbol;Acc:VGNC:84537]
179	SOD1	0.305711	0.391	0.199	1.86419e-10	2.5133e-06	superoxide dismutase 1 [Source:VGNC Symbol;Acc:VGNC:77687]
180	SYK	0.31461	0.515	0.303	2.54091e-10	3.42565e-06	spleen associated tyrosine kinase [Source:VGNC Symbol;Acc:VGNC:78063]
181	NDUFA2	0.36666	0.732	0.583	2.61788e-10	3.52942e-06	NADH:ubiquinone oxidoreductase subunit A2 [Source:NCBI gene (formerly Entrezgene);Acc:697736]
182	RPS19BP1	-0.267051	0.068	0.26	4.03198e-10	5.43592e-06	ribosomal protein S19 binding protein 1 [Source:VGNC Symbol;Acc:VGNC:98439]
183	CTSB	-0.394039	0.706	0.845	4.912e-10	6.62236e-06	cathepsin B [Source:VGNC Symbol;Acc:VGNC:71552]
184	CHST15	-0.271195	0.085	0.28	5.28001e-10	7.11851e-06	carbohydrate sulfotransferase 15 [Source:VGNC Symbol;Acc:VGNC:70999]
185	TRA2B	0.352544	0.583	0.387	5.4071e-10	7.28985e-06	transformer 2 beta homolog [Source:VGNC Symbol;Acc:VGNC:78554]
186	CSTB	0.389893	0.834	0.716	5.53613e-10	7.46381e-06	cystatin B [Source:VGNC Symbol;Acc:VGNC:71534]
187	APOL6	-0.268738	0.047	0.224	5.61568e-10	7.57106e-06	apolipoprotein L6 [Source:VGNC Symbol;Acc:VGNC:82105]
188	ATP6V0D1	-0.342492	0.336	0.546	6.22034e-10	8.38627e-06	ATPase H+ transporting V0 subunit d1 [Source:VGNC Symbol;Acc:VGNC:99485]
189	GNA13	-0.332305	0.183	0.391	8.342e-10	1.12467e-05	G protein subunit alpha 13 [Source:VGNC Symbol;Acc:VGNC:73087]
190	CEP170	-0.293521	0.085	0.274	8.38846e-10	1.13093e-05	centrosomal protein 170 [Source:VGNC Symbol;Acc:VGNC:97751]
191	SCAF11	-0.356145	0.226	0.446	9.10429e-10	1.22744e-05	SR-related CTD associated factor 11 [Source:VGNC Symbol;Acc:VGNC:77002]
192	WDR13	-0.33847	0.451	0.648	9.16055e-10	1.23503e-05	WD repeat domain 13 [Source:VGNC Symbol;Acc:VGNC:78957]
193	SH3D21	0.257128	0.328	0.152	9.36329e-10	1.26236e-05	SH3 domain containing 21 [Source:NCBI gene (formerly Entrezgene);Acc:713094]
194	PCGF5	-0.290517	0.094	0.285	9.49912e-10	1.28067e-05	polycomb group ring finger 5 [Source:NCBI gene (formerly Entrezgene);Acc:697020]
195	ENSMMUG00000012419	0.355775	0.847	0.782	9.6374e-10	1.29931e-05	NA
196	TUBB	-0.370735	0.37	0.589	1.17924e-09	1.58985e-05	tubulin beta class I [Source:NCBI gene (formerly Entrezgene);Acc:574113]
197	AGO2	-0.267107	0.068	0.251	1.23802e-09	1.6691e-05	argonaute RISC catalytic component 2 [Source:VGNC Symbol;Acc:VGNC:81347]
198	ENSMMUG00000006206	-0.323565	0.213	0.428	1.28618e-09	1.73403e-05	NA
199	SF1	-0.348505	0.285	0.499	1.31823e-09	1.77724e-05	splicing factor 1 [Source:VGNC Symbol;Acc:VGNC:77225]
200	IFI35	0.255253	0.294	0.131	1.39489e-09	1.88058e-05	interferon induced protein 35 [Source:VGNC Symbol;Acc:VGNC:73564]
201	SERP1	-0.35891	0.323	0.525	1.62989e-09	2.19742e-05	stress associated endoplasmic reticulum protein 1 [Source:NCBI gene (formerly Entrezgene);Acc:106997040]
202	EHD1	-0.266732	0.119	0.32	1.66233e-09	2.24115e-05	EH domain containing 1 [Source:VGNC Symbol;Acc:VGNC:72175]
203	SLA	-0.265821	0.047	0.217	1.80728e-09	2.43657e-05	Src like adaptor [Source:VGNC Symbol;Acc:VGNC:77377]
204	NDUFB10	0.288559	0.366	0.189	1.80823e-09	2.43786e-05	NADH:ubiquinone oxidoreductase subunit B10 [Source:NCBI gene (formerly Entrezgene);Acc:693482]
205	WAS	0.343756	0.519	0.335	1.81317e-09	2.44452e-05	WASP actin nucleation promoting factor [Source:VGNC Symbol;Acc:VGNC:78780]
206	RRBP1	-0.373246	0.264	0.46	1.84336e-09	2.48522e-05	ribosome binding protein 1 [Source:VGNC Symbol;Acc:VGNC:76938]
207	NRIP1	-0.320299	0.17	0.377	1.92362e-09	2.59343e-05	nuclear receptor interacting protein 1 [Source:NCBI gene (formerly Entrezgene);Acc:693866]
208	ENSMMUG00000000451	-0.311297	0.2	0.401	2.4041e-09	3.2412e-05	NA
209	SLC25A37	-0.349917	0.272	0.475	2.56802e-09	3.4622e-05	solute carrier family 25 member 37 [Source:NCBI gene (formerly Entrezgene);Acc:710518]
210	ND4L	0.692823	0.702	0.615	3.22644e-09	4.34988e-05	NADH dehydrogenase subunit 4L [Source:NCBI gene (formerly Entrezgene);Acc:2846621]
211	S100A10	0.49983	1	0.992	3.41134e-09	4.59917e-05	S100 calcium binding protein A10 [Source:NCBI gene (formerly Entrezgene);Acc:574374]
212	RPL7	0.254238	0.974	0.962	3.84901e-09	5.18924e-05	ribosomal protein L7 [Source:VGNC Symbol;Acc:VGNC:99475]
213	DBNL	0.287905	0.413	0.229	4.04582e-09	5.45457e-05	drebrin like [Source:NCBI gene (formerly Entrezgene);Acc:720621]
214	ENSMMUG00000058532	-0.421019	0.549	0.702	4.37908e-09	5.90388e-05	NA
215	PSMB7	-0.323568	0.387	0.601	4.381e-09	5.90646e-05	proteasome 20S subunit beta 7 [Source:NCBI gene (formerly Entrezgene);Acc:694567]
216	OSM	-0.394668	0.183	0.375	4.56927e-09	6.16029e-05	oncostatin M [Source:VGNC Symbol;Acc:VGNC:75720]
217	NXPE3	0.325946	0.409	0.229	5.14298e-09	6.93377e-05	neurexophilin and PC-esterase domain family member 3 [Source:VGNC Symbol;Acc:VGNC:75476]
218	FXYD5	0.267892	0.949	0.897	5.23824e-09	7.06219e-05	FXYD domain containing ion transport regulator 5 [Source:VGNC Symbol;Acc:VGNC:82147]
219	DDX3X	-0.340342	0.204	0.4	5.71591e-09	7.70619e-05	DEAD-box helicase 3 X-linked [Source:NCBI gene (formerly Entrezgene);Acc:706891]
220	RNASE4	0.259159	0.349	0.176	5.85628e-09	7.89543e-05	ribonuclease A family member 4 [Source:VGNC Symbol;Acc:VGNC:84760]
221	ITGA5	-0.286835	0.128	0.316	5.91788e-09	7.97849e-05	integrin subunit alpha 5 [Source:VGNC Symbol;Acc:VGNC:73779]
222	OST4	0.378588	0.779	0.659	6.30608e-09	8.50186e-05	oligosaccharyltransferase complex subunit 4	non-catalytic [Source:NCBI gene (formerly Entrezgene);Acc:700028]
223	PSME1	-0.29853	0.813	0.896	6.88333e-09	9.2801e-05	proteasome activator subunit 1 [Source:VGNC Symbol;Acc:VGNC:76455]
224	THBS1	-0.598016	0.106	0.282	7.01953e-09	9.46373e-05	thrombospondin 1 [Source:VGNC Symbol;Acc:VGNC:78344]
225	C7H15orf39	-0.291631	0.315	0.526	7.03685e-09	9.48709e-05	chromosome 7 C15orf39 homolog [Source:VGNC Symbol;Acc:VGNC:70620]
226	ETS2	0.289999	0.481	0.282	7.20966e-09	9.72006e-05	ETS proto-oncogene 2	transcription factor [Source:VGNC Symbol;Acc:VGNC:72440]
227	TNFSF12	0.307288	0.685	0.52	7.25329e-09	9.77888e-05	tumor necrosis factor (ligand) superfamily	member 12 [Source:NCBI gene (formerly Entrezgene);Acc:100551506]
228	PLAC8	-0.271941	0.021	0.167	7.29279e-09	9.83214e-05	placenta associated 8 [Source:VGNC Symbol;Acc:VGNC:76072]
229	ENSMMUG00000016898	0.252015	0.285	0.131	7.8095e-09	0.000105288	NA
230	RPL24	0.289969	0.996	0.996	7.95258e-09	0.000107217	ribosomal protein L24 [Source:NCBI gene (formerly Entrezgene);Acc:702381]
231	CCNL1	0.309345	0.574	0.386	8.40596e-09	0.000113329	cyclin L1 [Source:VGNC Symbol;Acc:VGNC:70830]
232	ENSMMUG00000030408	0.322981	0.711	0.554	9.21384e-09	0.000124221	NA
233	RPL6	0.285428	1	0.999	1.11166e-08	0.000149874	ribosomal protein L6 [Source:NCBI gene (formerly Entrezgene);Acc:712133]
234	BNIP3L	0.282408	0.417	0.239	1.56147e-08	0.000210517	BCL2 interacting protein 3 like [Source:VGNC Symbol;Acc:VGNC:70274]
235	NAA50	-0.258591	0.115	0.294	1.5715e-08	0.00021187	N-alpha-acetyltransferase 50	NatE catalytic subunit [Source:NCBI gene (formerly Entrezgene);Acc:709764]
236	RPL27	-0.26274	0.919	0.964	1.73893e-08	0.000234443	ribosomal protein L27 [Source:VGNC Symbol;Acc:VGNC:99223]
237	RPL5	0.361665	1	1	1.76343e-08	0.000237746	ribosomal protein L5 [Source:VGNC Symbol;Acc:VGNC:100065]
238	ENSMMUG00000064139	-0.278434	0.979	0.981	2.29508e-08	0.000309422	NA
239	ENSMMUG00000058325	-0.399243	0.851	0.898	2.57037e-08	0.000346537	NA
240	DEDD2	-0.275289	0.191	0.378	2.74655e-08	0.000370289	death effector domain containing 2 [Source:NCBI gene (formerly Entrezgene);Acc:706928]
241	MAFB	-0.264172	0.085	0.254	2.97075e-08	0.000400516	MAF bZIP transcription factor B [Source:VGNC Symbol;Acc:VGNC:74419]
242	PM20D2	0.344264	0.855	0.73	2.97424e-08	0.000400987	peptidase M20 domain containing 2 [Source:VGNC Symbol;Acc:VGNC:76091]
243	ENSMMUG00000011580	-0.299362	0.2	0.389	3.13992e-08	0.000423324	NA
244	TMEM14B	0.296277	0.557	0.391	3.25721e-08	0.000439137	transmembrane protein 14B [Source:NCBI gene (formerly Entrezgene);Acc:698237]
245	ATP8	0.297363	0.383	0.215	3.95913e-08	0.00053377	ATP synthase F0 subunit 8 [Source:NCBI gene (formerly Entrezgene);Acc:2846623]
246	UBXN4	-0.271482	0.264	0.466	4.29205e-08	0.000578654	UBX domain protein 4 [Source:VGNC Symbol;Acc:VGNC:78968]
247	CTSD	-0.360413	0.477	0.664	4.6547e-08	0.000627546	interferon induced transmembrane protein 10 [Source:NCBI gene (formerly Entrezgene);Acc:721010]
248	MATR3	-0.3244	0.268	0.459	4.71186e-08	0.000635252	matrin 3 [Source:NCBI gene (formerly Entrezgene);Acc:100568450]
249	SERTAD1	0.267512	0.532	0.343	5.77115e-08	0.000778066	SERTA domain containing 1 [Source:VGNC Symbol;Acc:VGNC:77263]
250	CCDC12	-0.253147	0.123	0.297	5.91817e-08	0.000797887	coiled-coil domain containing 12 [Source:VGNC Symbol;Acc:VGNC:70652]
251	STK17A	0.386531	0.515	0.345	5.92519e-08	0.000798834	serine/threonine kinase 17a [Source:VGNC Symbol;Acc:VGNC:77913]
252	GALNT11	-0.261298	0.136	0.315	6.30194e-08	0.000849628	polypeptide N-acetylgalactosaminyltransferase 11 [Source:VGNC Symbol;Acc:VGNC:72749]
253	GABARAPL1	-0.287449	0.153	0.33	6.31699e-08	0.000851657	GABA type A receptor associated protein like 1 [Source:VGNC Symbol;Acc:VGNC:99929]
254	IQSEC1	-0.266707	0.132	0.304	6.38781e-08	0.000861204	IQ motif and Sec7 domain ArfGEF 1 [Source:VGNC Symbol;Acc:VGNC:73677]
255	LGALS3	-0.307585	0.94	0.986	6.89801e-08	0.000929989	galectin 3 [Source:VGNC Symbol;Acc:VGNC:74255]
256	ZNF581	-0.274516	0.217	0.409	7.26935e-08	0.000980054	zinc finger protein 581 [Source:VGNC Symbol;Acc:VGNC:79470]
257	GNB2	0.306275	0.745	0.637	7.5105e-08	0.00101257	G protein subunit beta 2 [Source:VGNC Symbol;Acc:VGNC:81318]
258	COX1	0.343612	1	0.983	8.66628e-08	0.00116839	cytochrome c oxidase subunit I [Source:NCBI gene (formerly Entrezgene);Acc:2846624]
259	PLEC	-0.336179	0.272	0.454	1.03246e-07	0.00139197	plectin [Source:VGNC Symbol;Acc:VGNC:76173]
260	BIN1	-0.275513	0.251	0.434	1.04508e-07	0.00140898	bridging integrator 1 [Source:VGNC Symbol;Acc:VGNC:70251]
261	CLEC2B	-0.316799	0.353	0.531	1.05173e-07	0.00141794	C-type lectin domain family 2 member B [Source:NCBI gene (formerly Entrezgene);Acc:717347]
262	DNAJA2	-0.269393	0.128	0.297	1.05374e-07	0.00142065	DnaJ heat shock protein family (Hsp40) member A2 [Source:NCBI gene (formerly Entrezgene);Acc:716353]
263	TPD52L2	-0.284862	0.302	0.479	1.55859e-07	0.00210129	TPD52 like 2 [Source:VGNC Symbol;Acc:VGNC:98462]
264	HBB	-2.13719	0.153	0.318	1.58717e-07	0.00213982	NA
265	THEMIS2	-0.263941	0.157	0.326	1.70687e-07	0.0023012	thymocyte selection associated family member 2 [Source:VGNC Symbol;Acc:VGNC:78397]
266	MKRN1	-0.26257	0.17	0.343	1.74266e-07	0.00234945	makorin ring finger protein 1 [Source:VGNC Symbol;Acc:VGNC:81476]
267	PRELID1	0.260364	0.685	0.535	1.74321e-07	0.00235019	PRELI domain containing 1 [Source:VGNC Symbol;Acc:VGNC:84481]
268	C11H12orf57	0.279624	0.477	0.303	2.05123e-07	0.00276547	chromosome 11 C12orf57 homolog [Source:NCBI gene (formerly Entrezgene);Acc:714482]
269	ANXA2	-0.294371	0.787	0.864	2.10748e-07	0.00284131	annexin A2 [Source:VGNC Symbol;Acc:VGNC:84303]
270	IFI27	-0.401245	0.03	0.157	2.15145e-07	0.00290059	interferon alpha inducible protein 27 [Source:VGNC Symbol;Acc:VGNC:73563]
271	TXNIP	-0.371052	0.596	0.748	2.22505e-07	0.00299981	thioredoxin interacting protein [Source:VGNC Symbol;Acc:VGNC:79059]
272	H2AC20	-0.380262	0.34	0.512	2.32005e-07	0.00312789	histone cluster 2	H2ac [Source:NCBI gene (formerly Entrezgene);Acc:705054]
273	ATF4	-0.291936	0.545	0.685	2.40074e-07	0.00323667	activating transcription factor 4 [Source:NCBI gene (formerly Entrezgene);Acc:703965]
274	ENSMMUG00000018157	-0.251871	0.136	0.301	2.40306e-07	0.00323981	NA
275	TAPBP	-0.292592	0.294	0.471	2.4823e-07	0.00334663	TAP binding protein [Source:VGNC Symbol;Acc:VGNC:78098]
276	BUD23	-0.28467	0.268	0.441	2.4866e-07	0.00335244	BUD23 rRNA methyltransferase and ribosome maturation factor [Source:VGNC Symbol;Acc:VGNC:70325]
277	ENSMMUG00000060923	-0.267704	0.174	0.344	2.58597e-07	0.0034864	NA
278	SRGAP2	-0.266559	0.157	0.322	2.90669e-07	0.0039188	SLIT-ROBO Rho GTPase activating protein 2 [Source:VGNC Symbol;Acc:VGNC:99699]
279	PDIA3	-0.265039	0.187	0.359	2.98689e-07	0.00402692	protein disulfide isomerase family A member 3 [Source:VGNC Symbol;Acc:VGNC:75905]
280	ARHGAP30	0.252336	0.421	0.259	3.17873e-07	0.00428556	Rho GTPase activating protein 30 [Source:VGNC Symbol;Acc:VGNC:99847]
281	KLF4	0.306732	0.591	0.417	3.41175e-07	0.00459972	Kruppel like factor 4 [Source:VGNC Symbol;Acc:VGNC:74029]
282	MYO1G	-0.297593	0.421	0.594	3.41231e-07	0.00460047	myosin IG [Source:VGNC Symbol;Acc:VGNC:74952]
283	LAPTM5	-0.312602	0.774	0.871	3.5337e-07	0.00476413	lysosomal protein transmembrane 5 [Source:VGNC Symbol;Acc:VGNC:74162]
284	KLF10	0.343976	0.762	0.652	3.82175e-07	0.00515248	Kruppel like factor 10 [Source:VGNC Symbol;Acc:VGNC:73817]
285	NINJ1	-0.356925	0.498	0.627	4.09268e-07	0.00551775	ninjurin 1 [Source:VGNC Symbol;Acc:VGNC:75350]
286	PGK1	0.257522	0.485	0.321	4.18524e-07	0.00564254	phosphoglycerate kinase 1 [Source:NCBI gene (formerly Entrezgene);Acc:706325]
287	AHNAK	0.464695	0.877	0.792	6.2437e-07	0.00841775	AHNAK nucleoprotein [Source:VGNC Symbol;Acc:VGNC:99540]
288	ATP5F1C	0.260563	0.413	0.257	6.71226e-07	0.00904947	ATP synthase F1 subunit gamma [Source:VGNC Symbol;Acc:VGNC:100298]
289	RIOK3	-0.277205	0.289	0.456	7.2909e-07	0.00982959	RIO kinase 3 [Source:NCBI gene (formerly Entrezgene);Acc:700711]
290	CHD1	-0.282014	0.149	0.306	7.3008e-07	0.00984294	chromodomain helicase DNA binding protein 1 [Source:VGNC Symbol;Acc:VGNC:71026]
291	GTF2B	-0.256245	0.191	0.358	8.91591e-07	0.0120204	general transcription factor IIB [Source:VGNC Symbol;Acc:VGNC:73306]
292	ENSMMUG00000001764	-0.316124	0.562	0.689	1.03551e-06	0.0139608	NA
293	ARF4	-0.291134	0.319	0.487	1.07831e-06	0.0145378	ADP ribosylation factor 4 [Source:NCBI gene (formerly Entrezgene);Acc:703432]
294	HNRNPAB	0.259534	0.447	0.292	1.11173e-06	0.0149883	heterogeneous nuclear ribonucleoprotein A/B [Source:VGNC Symbol;Acc:VGNC:73495]
295	CD74	0.349827	0.996	1	1.21029e-06	0.0163171	CD74 molecule [Source:VGNC Symbol;Acc:VGNC:70779]
296	FUOM	0.309728	0.685	0.595	1.24734e-06	0.0168166	fucose mutarotase [Source:VGNC Symbol;Acc:VGNC:72773]
297	RPL8	0.357425	1	1	1.27808e-06	0.0172311	ribosomal protein L8 [Source:VGNC Symbol;Acc:VGNC:84110]
298	ARF5	0.263147	0.77	0.665	1.33378e-06	0.0179821	ADP ribosylation factor 5 [Source:VGNC Symbol;Acc:VGNC:80792]
299	KLF3	-0.287731	0.396	0.575	1.43904e-06	0.0194011	Kruppel like factor 3 [Source:VGNC Symbol;Acc:VGNC:73840]
300	MIEF1	-0.263185	0.379	0.534	1.44436e-06	0.0194729	mitochondrial elongation factor 1 [Source:VGNC Symbol;Acc:VGNC:74832]
301	NDUFV2	-0.257554	0.251	0.411	1.4494e-06	0.0195408	NADH:ubiquinone oxidoreductase core subunit V2 [Source:NCBI gene (formerly Entrezgene);Acc:706067]
302	IFNAR2	-0.289807	0.332	0.484	1.50213e-06	0.0202518	interferon alpha and beta receptor subunit 2 [Source:VGNC Symbol;Acc:VGNC:81330]
303	ELOVL5	-0.265646	0.298	0.462	1.54325e-06	0.0208062	ELOVL fatty acid elongase 5 [Source:VGNC Symbol;Acc:VGNC:72083]
304	MRPL33	-0.263314	0.315	0.478	1.55075e-06	0.0209072	mitochondrial ribosomal protein L33 [Source:NCBI gene (formerly Entrezgene);Acc:702783]
305	GCC2	-0.255816	0.098	0.239	1.57134e-06	0.0211848	GRIP and coiled-coil domain containing 2 [Source:VGNC Symbol;Acc:VGNC:72765]
306	TNFRSF1B	-0.285661	0.302	0.465	1.63955e-06	0.0221044	TNF receptor superfamily member 1B [Source:VGNC Symbol;Acc:VGNC:78590]
307	KHDRBS1	-0.253984	0.238	0.404	1.69418e-06	0.022841	KH RNA binding domain containing	signal transduction associated 1 [Source:VGNC Symbol;Acc:VGNC:73848]
308	CST3	0.472183	0.962	0.962	1.77e-06	0.0238631	cystatin C [Source:NCBI gene (formerly Entrezgene);Acc:574313]
309	ND4	0.272681	0.949	0.904	1.83503e-06	0.0247399	NADH dehydrogenase subunit 4 [Source:NCBI gene (formerly Entrezgene);Acc:2846630]
310	TLN1	0.318594	0.791	0.743	1.84854e-06	0.024922	talin 1 [Source:VGNC Symbol;Acc:VGNC:78371]
311	ENSMMUG00000065373	-0.402643	1	1	1.99258e-06	0.0268639	NA
312	SLC25A3	-0.259968	0.311	0.479	2.05608e-06	0.0277201	solute carrier family 25 member 3 [Source:VGNC Symbol;Acc:VGNC:77435]
313	VSIR	0.268906	0.8	0.682	2.43588e-06	0.0328405	V-set immunoregulatory receptor [Source:VGNC Symbol;Acc:VGNC:79834]
314	GNAI2.1	0.293232	0.536	0.406	3.17418e-06	0.0427943	NA
315	RPS27L	-0.255744	0.379	0.522	3.3059e-06	0.0445701	ribosomal protein S27 like [Source:VGNC Symbol;Acc:VGNC:99233]
316	GADD45B	-0.470203	0.349	0.482	3.35121e-06	0.0451811	growth arrest and DNA damage inducible beta [Source:VGNC Symbol;Acc:VGNC:72864]
317	CD86	-0.276483	0.268	0.419	3.73893e-06	0.0504083	CD86 molecule [Source:VGNC Symbol;Acc:VGNC:70785]
318	MAMU-DRB1	0.505828	0.983	0.986	4.70717e-06	0.0634621	MHC class II antigen [Source:NCBI gene (formerly Entrezgene);Acc:692100]
319	LYZ	0.564581	0.979	0.986	4.78895e-06	0.0645646	lysozyme [Source:VGNC Symbol;Acc:VGNC:74466]
320	TYROBP	0.260039	0.94	0.958	6.55596e-06	0.0883875	transmembrane immune signaling adaptor TYROBP [Source:NCBI gene (formerly Entrezgene);Acc:574207]
321	CITED2	-0.26922	0.132	0.271	6.84336e-06	0.0922622	Cbp/p300 interacting transactivator with Glu/Asp rich carboxy-terminal domain 2 [Source:VGNC Symbol;Acc:VGNC:71228]
322	ENSMMUG00000019371	0.565612	0.77	0.721	6.92678e-06	0.0933869	NA
323	ENSMMUG00000052293	-0.259638	0.957	0.964	6.99039e-06	0.0942445	NA
324	IRF8	-0.274918	0.191	0.339	7.06235e-06	0.0952146	interferon regulatory factor 8 [Source:VGNC Symbol;Acc:VGNC:73698]
325	TREM1	-0.251175	0.209	0.355	7.42839e-06	0.10015	triggering receptor expressed on myeloid cells 1 [Source:VGNC Symbol;Acc:VGNC:79088]
326	BZW1	-0.307274	0.685	0.778	8.9233e-06	0.120304	basic leucine zipper and W2 domains 1 [Source:VGNC Symbol;Acc:VGNC:84213]
327	GMFG	0.25043	0.94	0.862	1.29725e-05	0.174895	glia maturation factor gamma [Source:VGNC Symbol;Acc:VGNC:73080]
328	ENSMMUG00000053137	-0.651814	0.455	0.618	1.45931e-05	0.196744	NA
329	AIF1	0.295298	0.877	0.917	2.13605e-05	0.287982	allograft inflammatory factor 1 [Source:NCBI gene (formerly Entrezgene);Acc:574115]
330	TIMP1	-0.360495	0.655	0.763	2.14945e-05	0.289789	TIMP metallopeptidase inhibitor 1 [Source:VGNC Symbol;Acc:VGNC:78357]
331	LAMP1	-0.270236	0.536	0.648	3.09448e-05	0.417198	lysosomal associated membrane protein 1 [Source:VGNC Symbol;Acc:VGNC:74234]
332	LAP3	-0.292101	0.34	0.47	3.45281e-05	0.465508	leucine aminopeptidase 3 [Source:VGNC Symbol;Acc:VGNC:97784]
333	LAMTOR2	0.252855	0.506	0.389	3.59672e-05	0.484909	late endosomal/lysosomal adaptor	MAPK and MTOR activator 2 [Source:VGNC Symbol;Acc:VGNC:74163]
334	CYTB	0.307464	0.404	0.287	4.24444e-05	0.572236	cytochrome b [Source:NCBI gene (formerly Entrezgene);Acc:2846625]
335	DNAJC25	-0.251057	0.532	0.643	4.33727e-05	0.58475	G protein subunit gamma 10 [Source:NCBI gene (formerly Entrezgene);Acc:708193]
336	CLIC1	-0.251533	0.796	0.885	4.67452e-05	0.630219	chloride intracellular channel 1 [Source:HGNC Symbol;Acc:HGNC:2062]
337	SLC29A1	0.262178	0.864	0.768	4.88645e-05	0.658792	NA
338	PPDPF	0.266016	0.779	0.738	4.98151e-05	0.671607	pancreatic progenitor cell differentiation and proliferation factor [Source:VGNC Symbol;Acc:VGNC:97121]
339	ENSMMUG00000028701	-0.358542	0.277	0.417	5.09907e-05	0.687456	NA
340	MT2A	-0.313679	0.477	0.571	8.21256e-05	1	metallothionein 2A [Source:NCBI gene (formerly Entrezgene);Acc:700719]
341	ARNT	0.267071	0.328	0.217	0.000111712	1	aryl hydrocarbon receptor nuclear translocator [Source:NCBI gene (formerly Entrezgene);Acc:715971]
342	MAMU-DMB	0.340964	0.821	0.797	0.000135403	1	major histocompatibility complex	class II	DM alpha [Source:NCBI gene (formerly Entrezgene);Acc:717870]
343	ENSMMUG00000018740	-0.271313	0.451	0.567	0.000176795	1	NA
344	CFP	0.251776	0.813	0.845	0.000188801	1	complement factor properdin [Source:VGNC Symbol;Acc:VGNC:71163]
345	CDKN1A	-0.279901	0.677	0.766	0.000365713	1	cyclin dependent kinase inhibitor 1A [Source:NCBI gene (formerly Entrezgene);Acc:719199]
346	ZEB2	-0.264061	0.421	0.502	0.000408788	1	zinc finger E-box binding homeobox 2 [Source:VGNC Symbol;Acc:VGNC:78969]
347	MAMU-DRA	0.382355	0.996	0.991	0.000428444	1	major histocompatibility complex	class II	DR alpha [Source:NCBI gene (formerly Entrezgene);Acc:100187587]
348	VIM	0.271611	0.987	1	0.000574226	1	vimentin [Source:VGNC Symbol;Acc:VGNC:78769]
349	ENSMMUG00000056183	0.302519	0.681	0.614	0.000716387	1	NA
350	RPS21	0.318658	1	0.999	0.00106512	1	ribosomal protein S21 [Source:VGNC Symbol;Acc:VGNC:98438]
351	HSPA5	-0.317725	0.549	0.624	0.0055765	1	heat shock protein family A (Hsp70) member 5 [Source:NCBI gene (formerly Entrezgene);Acc:703193]
352	HBA	-1.34217	0.438	0.357	0.0781709	1	hemoglobin	alpha 2 [Source:NCBI gene (formerly Entrezgene);Acc:693930]
353	FABP5	-0.286725	0.438	0.382	0.612609	1	fatty acid binding protein 5 [Source:NCBI gene (formerly Entrezgene);Acc:701009]

## Sheet: intermediate_mono_markers_LC
Table S3. Immune Cell Subsets in Viremia Control during Longitudinal Early and Late Timepoints of SHIV-infection (Gene list - intermediate monocytes)
	gene	avg_log2FC	pct.1	pct.2	p_val	p_val_adj	description
1	FCER1G	1.0757	1	0.995	2.76499e-19	3.72776e-15	Fc fragment of IgE receptor Ig [Source:VGNC Symbol;Acc:VGNC:72629]
2	ENSMMUG00000001458	1.10271	0.982	0.713	1.52075e-18	2.05028e-14	NA
3	MS4A7	1.10243	0.964	0.805	1.33692e-16	1.80244e-12	membrane spanning 4-domains A7 [Source:VGNC Symbol;Acc:VGNC:101363]
4	FCGR3	1.10364	0.982	0.815	2.49145e-16	3.35898e-12	Fc-gamma RIII [Source:NCBI gene (formerly Entrezgene);Acc:720006]
5	HSP90AA1	0.985751	0.927	0.482	1.35105e-15	1.82148e-11	heat shock protein 90 alpha family class A member 1 [Source:NCBI gene (formerly Entrezgene);Acc:708431]
6	RAC2	1.1087	0.982	0.723	2.43018e-15	3.27636e-11	Rac family small GTPase 2 [Source:VGNC Symbol;Acc:VGNC:98432]
7	DOK2	0.612375	0.6	0.113	7.40343e-15	9.9813e-11	docking protein 2 [Source:VGNC Symbol;Acc:VGNC:71969]
8	PVRIG	0.909387	0.927	0.574	1.05559e-14	1.42315e-10	PVR related immunoglobulin domain containing [Source:NCBI gene (formerly Entrezgene);Acc:711659]
9	CASP1	0.957913	0.945	0.744	4.73204e-14	6.37974e-10	caspase-1 [Source:NCBI gene (formerly Entrezgene);Acc:706568]
10	ACTB	0.797651	1	1	1.19734e-13	1.61426e-09	actin beta [Source:NCBI gene (formerly Entrezgene);Acc:574285]
11	ANXA1	1.12026	0.764	0.267	2.58019e-13	3.47862e-09	annexin A1 [Source:VGNC Symbol;Acc:VGNC:69944]
12	FABP5	1.19634	0.636	0.169	2.70077e-13	3.64118e-09	fatty acid binding protein 5 [Source:NCBI gene (formerly Entrezgene);Acc:701009]
13	ANXA5	1.02913	0.982	0.862	3.66866e-13	4.94609e-09	annexin A5 [Source:VGNC Symbol;Acc:VGNC:69950]
14	ENSMMUG00000002075	-1.0446	0.927	0.964	5.01006e-13	6.75457e-09	NA
15	CTSS	0.916483	1	0.969	9.08043e-13	1.22422e-08	cathepsin S [Source:VGNC Symbol;Acc:VGNC:71562]
16	ENSMMUG00000013289	0.713761	0.855	0.421	3.13031e-12	4.22029e-08	NA
17	PTPN6	0.843249	0.855	0.528	9.41388e-12	1.26918e-07	protein tyrosine phosphatase non-receptor type 6 [Source:VGNC Symbol;Acc:VGNC:76607]
18	ARHGDIB	0.855235	0.927	0.723	3.33157e-11	4.49162e-07	Rho GDP dissociation inhibitor beta [Source:NCBI gene (formerly Entrezgene);Acc:702320]
19	IFI35	0.523851	0.509	0.113	4.21918e-11	5.6883e-07	interferon induced protein 35 [Source:VGNC Symbol;Acc:VGNC:73564]
20	IGSF6	0.647	0.636	0.19	4.99404e-11	6.73296e-07	immunoglobulin superfamily member 6 [Source:VGNC Symbol;Acc:VGNC:73701]
21	LPL	0.761265	0.564	0.164	7.29691e-11	9.83769e-07	lipoprotein lipase [Source:VGNC Symbol;Acc:VGNC:74439]
22	CD53	0.583896	0.655	0.21	8.07236e-11	1.08832e-06	CD53 molecule [Source:VGNC Symbol;Acc:VGNC:70771]
23	ANXA4	0.56163	0.527	0.133	8.25844e-11	1.1134e-06	annexin A4 [Source:VGNC Symbol;Acc:VGNC:69949]
24	CAP1	0.743732	0.927	0.646	1.67801e-10	2.26229e-06	cyclase associated actin cytoskeleton regulatory protein 1 [Source:VGNC Symbol;Acc:VGNC:99860]
25	MYL12B	0.643188	0.964	0.779	3.65303e-10	4.92502e-06	myosin	light chain 12A	regulatory	non-sarcomeric [Source:NCBI gene (formerly Entrezgene);Acc:695077]
26	BTLA	0.352039	0.291	0.026	3.87981e-10	5.23076e-06	B and T lymphocyte associated [Source:VGNC Symbol;Acc:VGNC:70358]
27	PSMB9	0.676457	0.891	0.636	3.91409e-10	5.27698e-06	proteasome 20S subunit beta 9 [Source:VGNC Symbol;Acc:VGNC:76447]
28	NAGK	0.436264	0.382	0.062	4.29637e-10	5.79236e-06	N-acetylglucosamine kinase [Source:VGNC Symbol;Acc:VGNC:74977]
29	CD300C	0.401473	0.345	0.046	4.55744e-10	6.14435e-06	CD300c molecule [Source:VGNC Symbol;Acc:VGNC:99134]
30	CD300H	0.401473	0.345	0.046	4.55744e-10	6.14435e-06	CD300H molecule [Source:NCBI gene (formerly Entrezgene);Acc:703016]
31	MGST3	0.819338	0.909	0.728	5.57965e-10	7.52248e-06	microsomal glutathione S-transferase 3 [Source:VGNC Symbol;Acc:VGNC:74720]
32	RRBP1	-0.792544	0.418	0.821	5.96874e-10	8.04705e-06	ribosome binding protein 1 [Source:VGNC Symbol;Acc:VGNC:76938]
33	MYL6	0.672165	1	0.836	6.19672e-10	8.35442e-06	myosin light chain 6 [Source:NCBI gene (formerly Entrezgene);Acc:711889]
34	IFI16	0.73463	0.873	0.492	7.00391e-10	9.44267e-06	interferon gamma inducible protein 16 [Source:VGNC Symbol;Acc:VGNC:73562]
35	IDO1	0.539814	0.6	0.174	8.87767e-10	1.19689e-05	indoleamine 2	3-dioxygenase 1 [Source:VGNC Symbol;Acc:VGNC:73580]
36	MT2A	1.13497	0.982	0.856	1.10985e-09	1.49629e-05	metallothionein 2A [Source:NCBI gene (formerly Entrezgene);Acc:700719]
37	MX2	0.364743	0.291	0.031	1.70186e-09	2.29445e-05	MX dynamin like GTPase 2 [Source:VGNC Symbol;Acc:VGNC:81723]
38	IL10RA	-0.736272	0.564	0.841	4.0984e-09	5.52546e-05	interleukin 10 receptor subunit alpha [Source:NCBI gene (formerly Entrezgene);Acc:704383]
39	ENSMMUG00000016898	0.478047	0.509	0.144	4.2381e-09	5.71381e-05	NA
40	RNASEH2B	0.631702	0.673	0.277	5.49619e-09	7.40996e-05	ribonuclease H2 subunit B [Source:VGNC Symbol;Acc:VGNC:76825]
41	POU2F2	0.645398	0.8	0.436	1.07552e-08	0.000145002	POU class 2 homeobox 2 [Source:NCBI gene (formerly Entrezgene);Acc:706835]
42	ENSMMUG00000037684	0.60979	0.855	0.462	1.07826e-08	0.000145371	NA
43	LTA4H	0.994626	0.909	0.595	1.12564e-08	0.000151759	leukotriene A4 hydrolase [Source:VGNC Symbol;Acc:VGNC:74453]
44	PRCP	0.575009	0.891	0.59	2.01461e-08	0.00027161	prolylcarboxypeptidase [Source:VGNC Symbol;Acc:VGNC:76390]
45	SAMHD1	0.677327	0.727	0.364	2.28939e-08	0.000308656	SAM and HD domain containing deoxynucleoside triphosphate triphosphohydrolase 1 [Source:VGNC Symbol;Acc:VGNC:77020]
46	PGK1	0.665034	0.873	0.533	2.35112e-08	0.000316978	phosphoglycerate kinase 1 [Source:NCBI gene (formerly Entrezgene);Acc:706325]
47	TRAPPC3	0.33056	0.291	0.041	2.72845e-08	0.000367849	trafficking protein particle complex 3 [Source:VGNC Symbol;Acc:VGNC:79210]
48	CSF1R	0.680229	0.727	0.344	2.86556e-08	0.000386334	colony stimulating factor 1 receptor [Source:VGNC Symbol;Acc:VGNC:71514]
49	SKAP2	0.504043	0.636	0.246	3.16716e-08	0.000426997	src kinase associated phosphoprotein 2 [Source:VGNC Symbol;Acc:VGNC:77488]
50	AIF1	0.534153	0.982	0.954	3.91896e-08	0.000528355	allograft inflammatory factor 1 [Source:NCBI gene (formerly Entrezgene);Acc:574115]
51	CKLF	0.426223	0.418	0.103	3.96603e-08	0.0005347	chemokine-like factor [Source:NCBI gene (formerly Entrezgene);Acc:693673]
52	DYNLL1	0.357584	0.273	0.036	4.00554e-08	0.000540026	dynein light chain LC8-type 1 [Source:VGNC Symbol;Acc:VGNC:99924]
53	TPI1	0.58672	0.873	0.641	4.044e-08	0.000545212	triosephosphate isomerase 1 [Source:NCBI gene (formerly Entrezgene);Acc:714090]
54	C16H17orf49	0.567659	0.945	0.759	4.73337e-08	0.000638152	chromosome 16 C17orf49 homolog [Source:NCBI gene (formerly Entrezgene);Acc:713820]
55	FTL	-0.798162	0.582	0.867	4.74074e-08	0.000639147	ferritin light chain [Source:NCBI gene (formerly Entrezgene);Acc:718964]
56	HNRNPA2B1	0.600258	0.964	0.703	5.48505e-08	0.000739494	heterogeneous nuclear ribonucleoprotein A2/B1 [Source:VGNC Symbol;Acc:VGNC:73494]
57	OAZ1	0.409053	1	0.979	5.77845e-08	0.000779051	ornithine decarboxylase antizyme 1 [Source:VGNC Symbol;Acc:VGNC:97799]
58	CX3CR1	0.324666	0.255	0.031	6.1353e-08	0.000827162	C-X3-C motif chemokine receptor 1 [Source:NCBI gene (formerly Entrezgene);Acc:693926]
59	GNB2	0.543496	0.964	0.851	9.16821e-08	0.00123606	G protein subunit beta 2 [Source:VGNC Symbol;Acc:VGNC:81318]
60	OSGEP	0.366539	0.345	0.072	9.80536e-08	0.00132196	O-sialoglycoprotein endopeptidase [Source:VGNC Symbol;Acc:VGNC:75641]
61	RNF144B	-0.726811	0.218	0.6	1.05295e-07	0.00141959	ring finger protein 144B [Source:NCBI gene (formerly Entrezgene);Acc:705099]
62	UBL5	0.584566	0.818	0.544	1.1319e-07	0.00152602	ubiquitin like 5 [Source:VGNC Symbol;Acc:VGNC:82266]
63	TMEM258	0.501189	0.618	0.267	1.18331e-07	0.00159534	transmembrane protein 258 [Source:NCBI gene (formerly Entrezgene);Acc:100689487]
64	PFN1	0.64702	0.964	0.969	1.227e-07	0.00165424	profilin 1 [Source:NCBI gene (formerly Entrezgene);Acc:710753]
65	LST1	0.559868	0.982	0.897	1.26822e-07	0.00170981	leukocyte specific transcript 1 [Source:HGNC Symbol;Acc:HGNC:14189]
66	SH3BP5	0.552952	0.673	0.313	1.28599e-07	0.00173377	SH3 domain binding protein 5 [Source:VGNC Symbol;Acc:VGNC:77203]
67	ATP6V1B2	0.315355	0.327	0.067	2.38092e-07	0.00320996	ATPase H+ transporting V1 subunit B2 [Source:VGNC Symbol;Acc:VGNC:70185]
68	PARVG	0.42908	0.545	0.205	2.533e-07	0.00341499	parvin gamma [Source:VGNC Symbol;Acc:VGNC:75607]
69	HCLS1	0.591765	0.8	0.492	2.57786e-07	0.00347547	hematopoietic cell-specific Lyn substrate 1 [Source:VGNC Symbol;Acc:VGNC:73354]
70	ZYX	0.54678	0.909	0.764	2.71822e-07	0.0036647	zyxin [Source:VGNC Symbol;Acc:VGNC:78917]
71	UNC93B1	0.483784	0.618	0.272	3.06448e-07	0.00413153	unc-93 homolog B1	TLR signaling regulator [Source:VGNC Symbol;Acc:VGNC:78927]
72	C7H15orf61	-0.52951	0.218	0.605	3.29823e-07	0.00444668	chromosome 7 C15orf61 homolog [Source:NCBI gene (formerly Entrezgene);Acc:715395]
73	PTP4A2	0.577106	0.855	0.641	3.9685e-07	0.00535034	protein tyrosine phosphatase 4A2 [Source:NCBI gene (formerly Entrezgene);Acc:706489]
74	TLN1	0.509009	0.982	0.908	4.42022e-07	0.00595934	talin 1 [Source:VGNC Symbol;Acc:VGNC:78371]
75	ND4L	0.825971	0.945	0.846	4.74409e-07	0.00639598	NADH dehydrogenase subunit 4L [Source:NCBI gene (formerly Entrezgene);Acc:2846621]
76	RPS18	-0.460693	0.964	0.995	4.82799e-07	0.0065091	ribosomal protein S18 [Source:NCBI gene (formerly Entrezgene);Acc:706414]
77	YWHAB	0.570601	0.836	0.682	4.85768e-07	0.00654913	tyrosine 3-monooxygenase/tryptophan 5-monooxygenase activation protein beta [Source:VGNC Symbol;Acc:VGNC:78819]
78	LILRA1	0.46689	0.527	0.2	5.00466e-07	0.00674728	leukocyte immunoglobulin-like receptor	subfamily A (with TM domain)	member 1 [Source:NCBI gene (formerly Entrezgene);Acc:692342]
79	ENSMMUG00000065373	-0.644513	1	1	5.0822e-07	0.00685182	NA
80	ISCU	0.461696	0.545	0.21	5.13897e-07	0.00692836	iron-sulfur cluster assembly enzyme [Source:VGNC Symbol;Acc:VGNC:73686]
81	ENSMMUG00000065362	-0.705269	1	1	5.22086e-07	0.00703877	NA
82	ACTR3	0.511097	0.764	0.405	5.31044e-07	0.00715954	actin related protein 3 [Source:VGNC Symbol;Acc:VGNC:69436]
83	PSMA5	0.393655	0.455	0.144	5.39572e-07	0.00727451	proteasome 20S subunit alpha 5 [Source:NCBI gene (formerly Entrezgene);Acc:698435]
84	RGS18	0.296238	0.273	0.046	5.41442e-07	0.00729972	regulator of G protein signaling 18 [Source:VGNC Symbol;Acc:VGNC:76732]
85	USO1	0.269577	0.218	0.026	5.48829e-07	0.00739931	USO1 vesicle transport factor [Source:VGNC Symbol;Acc:VGNC:79896]
86	SNRPD3	0.426875	0.545	0.205	5.89447e-07	0.00794693	small nuclear ribonucleoprotein D3 polypeptide [Source:VGNC Symbol;Acc:VGNC:77678]
87	ENSMMUG00000008924	0.289918	0.255	0.041	7.77755e-07	0.0104857	NA
88	EAF2	0.290639	0.2	0.021	7.87507e-07	0.0106172	ELL associated factor 2 [Source:VGNC Symbol;Acc:VGNC:71884]
89	RNPEPL1	0.435181	0.509	0.19	8.2085e-07	0.0110667	arginyl aminopeptidase like 1 [Source:VGNC Symbol;Acc:VGNC:76712]
90	ADA	0.516867	0.709	0.379	9.36943e-07	0.0126319	adenosine deaminase [Source:VGNC Symbol;Acc:VGNC:84539]
91	EIF4EBP1	0.275278	0.291	0.056	9.38643e-07	0.0126548	eukaryotic translation initiation factor 4E binding protein 1 [Source:NCBI gene (formerly Entrezgene);Acc:703628]
92	PRR13	0.511557	0.855	0.626	9.67585e-07	0.013045	proline rich 13 [Source:VGNC Symbol;Acc:VGNC:100094]
93	SEC14L1	-0.527237	0.291	0.651	1.01303e-06	0.0136576	SEC14 like lipid binding 1 [Source:VGNC Symbol;Acc:VGNC:99226]
94	BLVRB	0.397636	0.382	0.108	1.04794e-06	0.0141284	biliverdin reductase B [Source:VGNC Symbol;Acc:VGNC:70257]
95	RUFY1	0.336315	0.273	0.051	1.05484e-06	0.0142214	RUN and FYVE domain containing 1 [Source:NCBI gene (formerly Entrezgene);Acc:714417]
96	ATP2B4	0.393011	0.364	0.097	1.08336e-06	0.0146059	ATPase plasma membrane Ca2+ transporting 4 [Source:VGNC Symbol;Acc:VGNC:70183]
97	NRIP1	-0.550091	0.2	0.574	1.15576e-06	0.015582	nuclear receptor interacting protein 1 [Source:NCBI gene (formerly Entrezgene);Acc:693866]
98	ARPC3	0.529239	0.982	0.923	1.28191e-06	0.0172827	actin related protein 2/3 complex subunit 3 [Source:VGNC Symbol;Acc:VGNC:99890]
99	ENSMMUG00000054358	-1.03119	1	1	1.30749e-06	0.0176275	NA
100	MTCH2	0.432826	0.382	0.113	1.38704e-06	0.0187001	mitochondrial carrier 2 [Source:VGNC Symbol;Acc:VGNC:101364]
101	RNASE6	0.488936	0.909	0.656	1.69945e-06	0.022912	ribonuclease A family member k6 [Source:VGNC Symbol;Acc:VGNC:76701]
102	CCPG1	0.410933	0.509	0.195	2.04926e-06	0.0276281	cell cycle progression 1 [Source:VGNC Symbol;Acc:VGNC:70844]
103	PARK7	0.356974	0.455	0.154	2.05162e-06	0.0276599	Parkinsonism associated deglycase [Source:NCBI gene (formerly Entrezgene);Acc:708377]
104	RPL23A	-0.592858	0.527	0.785	2.05884e-06	0.0277573	ribosomal protein L23a [Source:NCBI gene (formerly Entrezgene);Acc:710490]
105	NCL	0.55256	0.727	0.41	2.18916e-06	0.0295143	nucleolin [Source:VGNC Symbol;Acc:VGNC:75144]
106	TNFRSF21	0.282828	0.255	0.046	2.25629e-06	0.0304193	TNF receptor superfamily member 21 [Source:VGNC Symbol;Acc:VGNC:78923]
107	LAMTOR2	0.407257	0.655	0.313	2.41339e-06	0.0325373	late endosomal/lysosomal adaptor	MAPK and MTOR activator 2 [Source:VGNC Symbol;Acc:VGNC:74163]
108	RAB10	0.379084	0.473	0.174	2.572e-06	0.0346757	RAB10	member RAS oncogene family [Source:NCBI gene (formerly Entrezgene);Acc:695512]
109	FOS	-0.98919	0.273	0.615	2.71258e-06	0.0365711	Fos proto-oncogene	AP-1 transcription factor subunit [Source:VGNC Symbol;Acc:VGNC:84340]
110	ND5	0.562936	0.673	0.379	2.81877e-06	0.0380026	NADH dehydrogenase subunit 5 [Source:NCBI gene (formerly Entrezgene);Acc:2846631]
111	GHITM	0.420876	0.527	0.215	2.90949e-06	0.0392257	growth hormone inducible transmembrane protein [Source:VGNC Symbol;Acc:VGNC:72735]
112	CARD19	0.416408	0.655	0.308	2.97998e-06	0.040176	caspase recruitment domain family member 19 [Source:NCBI gene (formerly Entrezgene);Acc:717150]
113	ADGRE5	0.499242	0.727	0.421	3.03864e-06	0.0409669	adhesion G protein-coupled receptor E5 [Source:VGNC Symbol;Acc:VGNC:69441]
114	GGA2	0.294696	0.309	0.072	3.10186e-06	0.0418192	golgi associated	gamma adaptin ear containing	ARF binding protein 2 [Source:VGNC Symbol;Acc:VGNC:72728]
115	TNFSF13B	0.380171	0.509	0.2	3.51617e-06	0.047405	TNF superfamily member 13b [Source:VGNC Symbol;Acc:VGNC:78594]
116	MAMU-DRB1	0.524421	1	0.985	3.58313e-06	0.0483077	MHC class II antigen [Source:NCBI gene (formerly Entrezgene);Acc:692100]
117	FES	0.281086	0.327	0.082	4.07235e-06	0.0549034	FES proto-oncogene	tyrosine kinase [Source:VGNC Symbol;Acc:VGNC:72637]
118	IFI6	-0.691878	0.709	0.877	4.27296e-06	0.0576081	interferon alpha inducible protein 6 [Source:VGNC Symbol;Acc:VGNC:73467]
119	RNASE4	0.472334	0.564	0.267	4.32635e-06	0.0583279	ribonuclease A family member 4 [Source:VGNC Symbol;Acc:VGNC:84760]
120	NCF1	0.452512	0.436	0.164	4.48021e-06	0.0604022	neutrophil cytosolic factor 1 [Source:VGNC Symbol;Acc:VGNC:81727]
121	RALBP1	0.332431	0.345	0.097	4.7535e-06	0.0640866	ralA binding protein 1 [Source:NCBI gene (formerly Entrezgene);Acc:114673776]
122	STIP1	0.288536	0.291	0.067	4.93393e-06	0.0665193	stress induced phosphoprotein 1 [Source:VGNC Symbol;Acc:VGNC:101405]
123	BST2	0.49961	0.8	0.503	4.94742e-06	0.0667011	bone marrow stromal cell antigen 2 [Source:VGNC Symbol;Acc:VGNC:70286]
124	FAM107B	0.530116	0.8	0.467	5.23207e-06	0.0705388	family with sequence similarity 107 member B [Source:VGNC Symbol;Acc:VGNC:72323]
125	CASP3	-0.563596	0.291	0.626	5.29825e-06	0.071431	caspase 3 [Source:VGNC Symbol;Acc:VGNC:100207]
126	LCP1	0.507325	0.909	0.703	5.31159e-06	0.0716109	lymphocyte cytosolic protein 1 [Source:VGNC Symbol;Acc:VGNC:74242]
127	CTNNBL1	0.307504	0.327	0.087	5.37355e-06	0.0724462	catenin beta like 1 [Source:VGNC Symbol;Acc:VGNC:71414]
128	ACTG1	0.562936	0.964	0.897	5.45673e-06	0.0735676	actin gamma 1 [Source:NCBI gene (formerly Entrezgene);Acc:713687]
129	FAM50A	0.275774	0.255	0.051	5.95676e-06	0.0803091	family with sequence similarity 50 member A [Source:VGNC Symbol;Acc:VGNC:72298]
130	PSMB8	0.487802	0.927	0.672	6.52602e-06	0.0879838	proteasome 20S subunit beta 8 [Source:VGNC Symbol;Acc:VGNC:76446]
131	WAS	0.465325	0.764	0.482	7.31886e-06	0.0986729	WASP actin nucleation promoting factor [Source:VGNC Symbol;Acc:VGNC:78780]
132	CAPN1	0.343029	0.473	0.179	7.59383e-06	0.10238	calpain 1 [Source:VGNC Symbol;Acc:VGNC:70529]
133	A4GALT	-0.554301	0.127	0.456	8.08186e-06	0.10896	alpha 1	4-galactosyltransferase [Source:VGNC Symbol;Acc:VGNC:84538]
134	ENSMMUG00000060287	0.495937	0.8	0.528	8.22525e-06	0.110893	NA
135	MAD2L2	-0.481928	0.127	0.451	8.51286e-06	0.11477	mitotic arrest deficient 2 like 2 [Source:VGNC Symbol;Acc:VGNC:74472]
136	C1H1orf162	0.398109	0.418	0.149	9.12319e-06	0.122999	chromosome 1 C1orf162 homolog [Source:VGNC Symbol;Acc:VGNC:70420]
137	DDX46	0.375309	0.545	0.236	9.92418e-06	0.133798	DEAD-box helicase 46 [Source:VGNC Symbol;Acc:VGNC:71663]
138	LILRAB	0.369332	0.582	0.262	1.00395e-05	0.135352	leukocyte immunoglobulin-like receptor subfamily A member 3 [Source:NCBI gene (formerly Entrezgene);Acc:722780]
139	ENSMMUG00000022334	0.394125	0.6	0.292	1.01954e-05	0.137454	NA
140	MID1IP1	0.268359	0.291	0.072	1.05457e-05	0.142177	MID1 interacting protein 1 [Source:VGNC Symbol;Acc:VGNC:74549]
141	PAK1	0.311397	0.382	0.123	1.0736e-05	0.144743	p21 (RAC1) activated kinase 1 [Source:VGNC Symbol;Acc:VGNC:101373]
142	NDUFA8	0.311397	0.382	0.123	1.0736e-05	0.144743	NADH:ubiquinone oxidoreductase subunit A8 [Source:NCBI gene (formerly Entrezgene);Acc:698706]
143	RNF19B	-0.44349	0.018	0.308	1.1126e-05	0.150001	ring finger protein 19B [Source:NCBI gene (formerly Entrezgene);Acc:710523]
144	PILRA	0.43405	0.909	0.728	1.18294e-05	0.159483	paired immunoglobin like type 2 receptor alpha [Source:NCBI gene (formerly Entrezgene);Acc:721913]
145	ENSMMUG00000062086	-0.425698	0.964	0.954	1.2024e-05	0.162107	NA
146	PDCD11	0.322308	0.255	0.056	1.23002e-05	0.165832	programmed cell death 11 [Source:VGNC Symbol;Acc:VGNC:75596]
147	AP1S2	0.349756	0.709	0.359	1.34631e-05	0.18151	adaptor related protein complex 1 subunit sigma 2 [Source:VGNC Symbol;Acc:VGNC:69961]
148	JUNB	-0.709012	0.509	0.749	1.38122e-05	0.186216	JunB proto-oncogene	AP-1 transcription factor subunit [Source:VGNC Symbol;Acc:VGNC:73959]
149	PLEK	0.381186	0.509	0.215	1.382e-05	0.186321	pleckstrin [Source:VGNC Symbol;Acc:VGNC:76174]
150	FKBP5	-0.438137	0.018	0.303	1.41318e-05	0.190525	FKBP prolyl isomerase 5 [Source:VGNC Symbol;Acc:VGNC:72665]
151	SEMA4A	0.374462	0.418	0.154	1.51197e-05	0.203843	semaphorin 4A [Source:VGNC Symbol;Acc:VGNC:81565]
152	DPYSL2	0.341849	0.382	0.128	1.57095e-05	0.211796	dihydropyrimidinase like 2 [Source:VGNC Symbol;Acc:VGNC:71984]
153	G3BP1	0.334118	0.4	0.138	1.58122e-05	0.21318	G3BP stress granule assembly factor 1 [Source:VGNC Symbol;Acc:VGNC:72810]
154	MVP	0.468419	0.691	0.41	1.63767e-05	0.220791	major vault protein [Source:VGNC Symbol;Acc:VGNC:75085]
155	TYROBP	0.423237	1	0.933	1.79106e-05	0.241471	transmembrane immune signaling adaptor TYROBP [Source:NCBI gene (formerly Entrezgene);Acc:574207]
156	LILRA2	0.46624	0.691	0.395	1.84627e-05	0.248915	leukocyte immunoglobulin-like receptor	subfamily A (with TM domain)	member 2 [Source:NCBI gene (formerly Entrezgene);Acc:692341]
157	HK1	0.319336	0.473	0.19	1.96307e-05	0.264661	hexokinase 1 [Source:VGNC Symbol;Acc:VGNC:73474]
158	ENSMMUG00000013429	-0.428641	0.909	0.995	2.04332e-05	0.27548	NA
159	LMO2	0.419714	0.636	0.344	2.08051e-05	0.280494	LIM domain only 2 [Source:VGNC Symbol;Acc:VGNC:74431]
160	ANKRD12	-0.550091	0.218	0.528	2.11507e-05	0.285154	ankyrin repeat domain 12 [Source:NCBI gene (formerly Entrezgene);Acc:114673693]
161	ARRB2	0.354048	0.8	0.482	2.2516e-05	0.303561	arrestin beta 2 [Source:VGNC Symbol;Acc:VGNC:70022]
162	CISD2	0.274796	0.291	0.077	2.25409e-05	0.303896	CDGSH iron sulfur domain 2 [Source:NCBI gene (formerly Entrezgene);Acc:100429989]
163	UBL7	0.280536	0.345	0.108	2.25811e-05	0.304439	ubiquitin like 7 [Source:VGNC Symbol;Acc:VGNC:82267]
164	DELE1	0.32347	0.382	0.133	2.30586e-05	0.310876	DAP3 binding cell death enhancer 1 [Source:VGNC Symbol;Acc:VGNC:71806]
165	SLX1A	0.299902	0.327	0.097	2.36484e-05	0.318828	NA
166	STAT6	0.316957	0.382	0.133	2.68636e-05	0.362175	signal transducer and activator of transcription 6 [Source:VGNC Symbol;Acc:VGNC:77908]
167	TSPAN14	-0.509214	0.182	0.482	2.85168e-05	0.384463	tetraspanin 14 [Source:VGNC Symbol;Acc:VGNC:79386]
168	GRK6	0.406886	0.473	0.21	2.98551e-05	0.402506	G protein-coupled receptor kinase 6 [Source:VGNC Symbol;Acc:VGNC:73268]
169	HSPA8	0.469215	0.945	0.815	3.07144e-05	0.414092	heat shock protein family A (Hsp70) member 8 [Source:VGNC Symbol;Acc:VGNC:101093]
170	PIH1D1	0.311397	0.364	0.123	3.08108e-05	0.415391	PIH1 domain containing 1 [Source:VGNC Symbol;Acc:VGNC:75868]
171	PSMD8	0.331706	0.618	0.308	3.42655e-05	0.461967	proteasome 26S subunit	non-ATPase 8 [Source:NCBI gene (formerly Entrezgene);Acc:721897]
172	PTPRC	0.51243	0.745	0.492	3.61919e-05	0.487939	protein tyrosine phosphatase receptor type C [Source:VGNC Symbol;Acc:VGNC:76612]
173	S100A6	0.416294	1	0.99	3.62177e-05	0.488287	S100 calcium binding protein A6 [Source:VGNC Symbol;Acc:VGNC:76960]
174	OSTF1	0.396286	0.582	0.297	3.63449e-05	0.490001	osteoclast stimulating factor 1 [Source:VGNC Symbol;Acc:VGNC:75722]
175	PIN4	0.268359	0.273	0.072	3.70258e-05	0.499182	peptidylprolyl cis/trans isomerase	NIMA-interacting 4 [Source:NCBI gene (formerly Entrezgene);Acc:699273]
176	AP2B1	0.254814	0.255	0.062	3.70416e-05	0.499395	adaptor related protein complex 2 subunit beta 1 [Source:VGNC Symbol;Acc:VGNC:69964]
177	HDAC5	0.287231	0.327	0.103	3.75454e-05	0.506186	histone deacetylase 5 [Source:VGNC Symbol;Acc:VGNC:73166]
178	SDF4	0.349533	0.564	0.267	3.89674e-05	0.525359	stromal cell derived factor 4 [Source:VGNC Symbol;Acc:VGNC:77092]
179	KDM2B	-0.41459	0.109	0.41	4.06967e-05	0.548672	lysine demethylase 2B [Source:VGNC Symbol;Acc:VGNC:81425]
180	GNA15	-0.411069	0.127	0.431	4.21557e-05	0.568343	G protein subunit alpha 15 [Source:NCBI gene (formerly Entrezgene);Acc:721669]
181	DNPEP	0.36792	0.582	0.297	4.46361e-05	0.601784	aspartyl aminopeptidase [Source:VGNC Symbol;Acc:VGNC:71961]
182	CCT7	0.274328	0.309	0.092	4.47741e-05	0.603645	chaperonin containing TCP1 subunit 7 [Source:NCBI gene (formerly Entrezgene);Acc:706157]
183	CYTH1	-0.456668	0.2	0.503	4.57542e-05	0.616858	cytohesin 1 [Source:VGNC Symbol;Acc:VGNC:71828]
184	ENSMMUG00000004545	-0.389418	0.964	0.985	4.8235e-05	0.650304	NA
185	PAK2	0.392214	0.8	0.554	4.87434e-05	0.657159	p21 (RAC1) activated kinase 2 [Source:VGNC Symbol;Acc:VGNC:84053]
186	TAF10	0.428378	0.618	0.359	4.89738e-05	0.660265	TATA-box binding protein associated factor 10 [Source:VGNC Symbol;Acc:VGNC:101414]
187	AKAP9	0.384461	0.345	0.118	5.04996e-05	0.680835	A-kinase anchoring protein 9 [Source:VGNC Symbol;Acc:VGNC:69774]
188	CFP	0.447121	1	0.979	5.12606e-05	0.691096	complement factor properdin [Source:VGNC Symbol;Acc:VGNC:71163]
189	ARNT	0.32347	0.345	0.118	5.13986e-05	0.692956	aryl hydrocarbon receptor nuclear translocator [Source:NCBI gene (formerly Entrezgene);Acc:715971]
190	CAPZB	0.387743	0.909	0.728	5.43986e-05	0.733402	capping actin protein of muscle Z-line subunit beta [Source:VGNC Symbol;Acc:VGNC:70539]
191	NCKAP1L	0.356907	0.582	0.292	5.4543e-05	0.735349	NCK associated protein 1 like [Source:VGNC Symbol;Acc:VGNC:75063]
192	POLD4	0.342888	0.509	0.236	5.46634e-05	0.736973	DNA polymerase delta 4	accessory subunit [Source:VGNC Symbol;Acc:VGNC:101382]
193	GDI2	0.381669	0.782	0.528	5.85901e-05	0.789912	GDP dissociation inhibitor 2 [Source:VGNC Symbol;Acc:VGNC:72911]
194	IFNGR2	-0.483357	0.545	0.744	6.08111e-05	0.819855	interferon gamma receptor 2 [Source:VGNC Symbol;Acc:VGNC:73569]
195	YWHAE	0.353483	0.364	0.133	6.09313e-05	0.821476	tyrosine 3-monooxygenase/tryptophan 5-monooxygenase activation protein epsilon [Source:NCBI gene (formerly Entrezgene);Acc:720156]
196	SELENOH	0.435656	0.6	0.333	6.26748e-05	0.844981	selenoprotein H [Source:VGNC Symbol;Acc:VGNC:82234]
197	HAGH	0.32347	0.364	0.133	6.30291e-05	0.849758	hydroxyacylglutathione hydrolase [Source:VGNC Symbol;Acc:VGNC:73343]
198	PDK4	-0.374562	0.036	0.297	6.31278e-05	0.85109	pyruvate dehydrogenase kinase 4 [Source:VGNC Symbol;Acc:VGNC:75935]
199	CHST12	-0.357948	0.036	0.297	6.39035e-05	0.861547	carbohydrate sulfotransferase 12 [Source:VGNC Symbol;Acc:VGNC:70967]
200	ANG	0.287875	0.291	0.087	6.56782e-05	0.885473	angiogenin [Source:HGNC Symbol;Acc:HGNC:483]
201	ITGB2	0.377875	1	0.969	6.81218e-05	0.918418	integrin subunit beta 2 [Source:VGNC Symbol;Acc:VGNC:73786]
202	MED25	0.278976	0.382	0.138	7.05096e-05	0.95061	mediator complex subunit 25 [Source:VGNC Symbol;Acc:VGNC:74607]
203	AIM2	0.439788	0.564	0.313	7.24356e-05	0.976577	absent in melanoma 2 [Source:NCBI gene (formerly Entrezgene);Acc:719260]
204	MIF	-0.486912	0.636	0.856	7.24391e-05	0.976624	solute carrier family 2 member 11 [Source:NCBI gene (formerly Entrezgene);Acc:699450]
205	VASP	0.436318	0.764	0.564	7.26041e-05	0.978848	vasodilator stimulated phosphoprotein [Source:VGNC Symbol;Acc:VGNC:78756]
206	PEA15	0.267602	0.309	0.097	8.15187e-05	1	proliferation and apoptosis adaptor protein 15 [Source:VGNC Symbol;Acc:VGNC:100030]
207	FEM1C	-0.39458	0.018	0.262	8.99921e-05	1	fem-1 homolog C [Source:NCBI gene (formerly Entrezgene);Acc:696022]
208	ETFA	0.260908	0.309	0.097	9.25766e-05	1	electron transfer flavoprotein subunit alpha [Source:VGNC Symbol;Acc:VGNC:72436]
209	PSAP	0.276985	1	1	9.51647e-05	1	prosaposin [Source:VGNC Symbol;Acc:VGNC:76434]
210	CCDC107	0.311397	0.473	0.205	0.000101392	1	coiled-coil domain containing 107 [Source:VGNC Symbol;Acc:VGNC:70656]
211	ENSMMUG00000000451	-0.450547	0.255	0.538	0.000110492	1	NA
212	SP140	0.279482	0.345	0.123	0.000114627	1	SP140 nuclear body protein [Source:VGNC Symbol;Acc:VGNC:77936]
213	ENSMMUG00000064224	-0.542716	0.855	0.913	0.000118272	1	NA
214	DHRS1	0.311397	0.345	0.128	0.000121596	1	dehydrogenase/reductase 1 [Source:VGNC Symbol;Acc:VGNC:71629]
215	EPN1	-0.424125	0.273	0.538	0.000131664	1	epsin 1 [Source:VGNC Symbol;Acc:VGNC:72084]
216	ZNF581	-0.413942	0.309	0.605	0.000134741	1	zinc finger protein 581 [Source:VGNC Symbol;Acc:VGNC:79470]
217	VAPB	0.254619	0.273	0.082	0.00013985	1	VAMP associated protein B and C [Source:NCBI gene (formerly Entrezgene);Acc:695049]
218	AHNAK	0.459976	0.891	0.713	0.000144536	1	AHNAK nucleoprotein [Source:VGNC Symbol;Acc:VGNC:99540]
219	SF3B6	0.400364	0.6	0.349	0.000149073	1	splicing factor 3b subunit 6 [Source:VGNC Symbol;Acc:VGNC:97825]
220	FAM53B	-0.378601	0.145	0.426	0.000149735	1	family with sequence similarity 53 member B [Source:VGNC Symbol;Acc:VGNC:72397]
221	RNF114	-0.396422	0.345	0.605	0.000150776	1	ring finger protein 114 [Source:VGNC Symbol;Acc:VGNC:76725]
222	GPSM3	0.508421	0.709	0.533	0.000161733	1	G protein signaling modulator 3 [Source:VGNC Symbol;Acc:VGNC:72938]
223	EIF3J	0.283178	0.436	0.185	0.000164229	1	eukaryotic translation initiation factor 3 subunit J [Source:VGNC Symbol;Acc:VGNC:72188]
224	ENSMMUG00000061128	0.388762	0.691	0.456	0.000170093	1	NA
225	DEF6	0.278483	0.382	0.149	0.00017113	1	DEF6 guanine nucleotide exchange factor [Source:VGNC Symbol;Acc:VGNC:71769]
226	ARRB1	0.289918	0.418	0.179	0.000174411	1	arrestin beta 1 [Source:VGNC Symbol;Acc:VGNC:70021]
227	ARL6IP5	0.318487	0.655	0.374	0.000186443	1	ADP ribosylation factor like GTPase 6 interacting protein 5 [Source:NCBI gene (formerly Entrezgene);Acc:696360]
228	ASAH1	-0.469485	0.491	0.708	0.000188473	1	N-acylsphingosine amidohydrolase 1 [Source:VGNC Symbol;Acc:VGNC:70028]
229	RRAS	0.26724	0.327	0.118	0.000191398	1	RAS related [Source:VGNC Symbol;Acc:VGNC:76937]
230	KRTCAP2	0.391875	0.818	0.61	0.000194432	1	keratinocyte associated protein 2 [Source:VGNC Symbol;Acc:VGNC:99995]
231	C5AR1	0.37684	0.691	0.41	0.000199373	1	complement C5a receptor 1 [Source:VGNC Symbol;Acc:VGNC:70476]
232	ENSMMUG00000023144	0.340544	0.455	0.215	0.000204167	1	NA
233	MAMU-E	0.28707	1	0.995	0.000210883	1	major histocompatibility complex	class I	E [Source:NCBI gene (formerly Entrezgene);Acc:711532]
234	ENSMMUG00000051239	0.348019	0.982	0.974	0.000211566	1	NA
235	TMBIM6	0.343768	0.855	0.723	0.000216163	1	transmembrane BAX inhibitor motif containing 6 [Source:NCBI gene (formerly Entrezgene);Acc:677702]
236	DAZAP1	-0.451103	0.564	0.744	0.000216445	1	DAZ associated protein 1 [Source:VGNC Symbol;Acc:VGNC:71738]
237	ENSMMUG00000003130	0.355179	0.527	0.262	0.000217371	1	NA
238	LGMN	0.464841	0.891	0.733	0.000219076	1	legumain [Source:VGNC Symbol;Acc:VGNC:74274]
239	IFI27	-0.567595	0	0.21	0.000221464	1	interferon alpha inducible protein 27 [Source:VGNC Symbol;Acc:VGNC:73563]
240	SH3BGRL	0.414679	0.982	0.836	0.000224767	1	SH3 domain binding glutamate rich protein like [Source:VGNC Symbol;Acc:VGNC:77200]
241	UQCRQ	0.406195	0.673	0.436	0.00024199	1	ubiquinol-cytochrome c reductase	complex III subunit VII	9.5kDa [Source:NCBI gene (formerly Entrezgene);Acc:708950]
242	KLF2	0.294166	0.764	0.477	0.000245718	1	Kruppel like factor 2 [Source:NCBI gene (formerly Entrezgene);Acc:719492]
243	MSN	0.377918	0.891	0.733	0.000253391	1	moesin [Source:VGNC Symbol;Acc:VGNC:74938]
244	ARHGAP30	0.443114	0.545	0.308	0.000258121	1	Rho GTPase activating protein 30 [Source:VGNC Symbol;Acc:VGNC:99847]
245	ENSMMUG00000004441	0.359302	1	0.974	0.000263736	1	NA
246	FERMT3	0.395336	0.473	0.246	0.000265597	1	fermitin family member 3 [Source:VGNC Symbol;Acc:VGNC:72553]
247	RARA	0.407469	0.6	0.369	0.000265834	1	retinoic acid receptor alpha [Source:VGNC Symbol;Acc:VGNC:76662]
248	ENSMMUG00000053392	0.314718	0.491	0.241	0.00026664	1	NA
249	CCNI	0.369332	0.818	0.605	0.000268232	1	cyclin I [Source:VGNC Symbol;Acc:VGNC:70733]
250	LYN	0.439728	0.964	0.918	0.000280764	1	LYN proto-oncogene	Src family tyrosine kinase [Source:VGNC Symbol;Acc:VGNC:74464]
251	STAC3	0.278002	0.4	0.169	0.000282645	1	SH3 and cysteine rich domain 3 [Source:VGNC Symbol;Acc:VGNC:78010]
252	KCTD5	-0.303988	0.073	0.323	0.000294158	1	potassium channel tetramerization domain containing 5 [Source:VGNC Symbol;Acc:VGNC:73876]
253	IKBIP	0.260373	0.345	0.133	0.000299666	1	IKBKB interacting protein [Source:NCBI gene (formerly Entrezgene);Acc:693896]
254	PTGES3	0.393011	0.655	0.431	0.000301301	1	prostaglandin E synthase 3 [Source:VGNC Symbol;Acc:VGNC:97814]
255	STX11	-0.423057	0.236	0.497	0.000301876	1	syntaxin 11 [Source:VGNC Symbol;Acc:VGNC:78041]
256	UBE2J1	-0.384596	0.236	0.508	0.000301965	1	ubiquitin conjugating enzyme E2 J1 [Source:VGNC Symbol;Acc:VGNC:83963]
257	GABARAPL2	0.403376	0.709	0.477	0.000306111	1	GABA type A receptor associated protein like 2 [Source:NCBI gene (formerly Entrezgene);Acc:714413]
258	MRPS36	0.253553	0.382	0.154	0.000310357	1	mitochondrial ribosomal protein S36 [Source:NCBI gene (formerly Entrezgene);Acc:704287]
259	COMMD4	0.253553	0.4	0.169	0.000311384	1	COMM domain-containing protein 4 [Source:NCBI gene (formerly Entrezgene);Acc:712324]
260	HYPK	0.32347	0.455	0.221	0.000311641	1	huntingtin interacting protein K [Source:VGNC Symbol;Acc:VGNC:84350]
261	KLF4	0.407366	0.545	0.308	0.000313954	1	Kruppel like factor 4 [Source:VGNC Symbol;Acc:VGNC:74029]
262	SERP1	-0.384003	0.345	0.595	0.000322086	1	stress associated endoplasmic reticulum protein 1 [Source:NCBI gene (formerly Entrezgene);Acc:106997040]
263	CPPED1	0.279482	0.327	0.123	0.000330128	1	calcineurin like phosphoesterase domain containing 1 [Source:NCBI gene (formerly Entrezgene);Acc:716978]
264	CARD9	0.296861	0.382	0.164	0.000336917	1	caspase recruitment domain family member 9 [Source:VGNC Symbol;Acc:VGNC:70567]
265	SLC39A1	0.309721	0.473	0.231	0.000352868	1	solute carrier family 39 member 1 [Source:VGNC Symbol;Acc:VGNC:100141]
266	RNASET2	0.33068	0.945	0.795	0.000353354	1	ribonuclease T2 [Source:VGNC Symbol;Acc:VGNC:99439]
267	ENSMMUG00000008695	0.259867	0.382	0.159	0.000363001	1	NA
268	MDM2	-0.388711	0.2	0.456	0.000366525	1	MDM2 proto-oncogene [Source:NCBI gene (formerly Entrezgene);Acc:718284]
269	ENSMMUG00000019238	0.288837	0.6	0.333	0.000369555	1	NA
270	PYGB	0.31597	0.364	0.154	0.000372371	1	glycogen phosphorylase B [Source:VGNC Symbol;Acc:VGNC:76631]
271	DBNL	0.384055	0.691	0.492	0.000384465	1	drebrin like [Source:NCBI gene (formerly Entrezgene);Acc:720621]
272	COPS5	0.260373	0.345	0.138	0.000413641	1	COP9 signalosome subunit 5 [Source:VGNC Symbol;Acc:VGNC:71317]
273	ATOX1	0.332156	0.582	0.338	0.000414976	1	antioxidant 1 copper chaperone [Source:NCBI gene (formerly Entrezgene);Acc:712464]
274	MYO1F	0.296022	0.655	0.379	0.000441445	1	myosin IF [Source:NCBI gene (formerly Entrezgene);Acc:712101]
275	ATP6V0E1	0.376287	0.673	0.436	0.000443178	1	ATPase H+ transporting V0 subunit e1 [Source:NCBI gene (formerly Entrezgene);Acc:703342]
276	MRPL33	-0.379403	0.2	0.456	0.000445379	1	mitochondrial ribosomal protein L33 [Source:NCBI gene (formerly Entrezgene);Acc:702783]
277	FXYD5	0.327165	0.964	0.8	0.000455152	1	FXYD domain containing ion transport regulator 5 [Source:VGNC Symbol;Acc:VGNC:82147]
278	PRKAR1A	0.339346	0.436	0.215	0.000463947	1	protein kinase cAMP-dependent type I regulatory subunit alpha [Source:VGNC Symbol;Acc:VGNC:99211]
279	RPS28	-0.311401	1	0.99	0.000466767	1	ribosomal protein S28 [Source:NCBI gene (formerly Entrezgene);Acc:707133]
280	NT5DC1	0.266887	0.327	0.128	0.000475637	1	5'-nucleotidase domain containing 1 [Source:VGNC Symbol;Acc:VGNC:81189]
281	ADIPOR2	-0.338936	0.145	0.4	0.00047726	1	adiponectin receptor 2 [Source:VGNC Symbol;Acc:VGNC:69678]
282	SOD1	0.333489	0.636	0.385	0.000526462	1	superoxide dismutase 1 [Source:VGNC Symbol;Acc:VGNC:77687]
283	TM9SF2	0.308122	0.491	0.246	0.000531898	1	transmembrane 9 superfamily member 2 [Source:VGNC Symbol;Acc:VGNC:78568]
284	PRDX3	0.253553	0.382	0.164	0.000539702	1	peroxiredoxin 3 [Source:VGNC Symbol;Acc:VGNC:76394]
285	DDB1	0.260637	0.309	0.118	0.000558459	1	damage specific DNA binding protein 1 [Source:VGNC Symbol;Acc:VGNC:71754]
286	ENSMMUG00000010783	0.371712	0.745	0.528	0.000568303	1	NA
287	RNF145	-0.456963	0.491	0.682	0.000575686	1	ring finger protein 145 [Source:VGNC Symbol;Acc:VGNC:76786]
288	ENSMMUG00000011714	-0.353938	0.164	0.405	0.000583539	1	NA
289	GMFG	0.357898	0.945	0.856	0.000591894	1	glia maturation factor gamma [Source:VGNC Symbol;Acc:VGNC:73080]
290	PFDN6	0.253392	0.4	0.179	0.000636766	1	prefoldin subunit 6 [Source:VGNC Symbol;Acc:VGNC:75906]
291	SLC15A3	-0.267541	0.018	0.215	0.000638506	1	solute carrier family 15 member 3 [Source:VGNC Symbol;Acc:VGNC:77504]
292	RPL27	-0.351222	0.855	0.954	0.000642744	1	ribosomal protein L27 [Source:VGNC Symbol;Acc:VGNC:99223]
293	ISG20	0.316957	0.309	0.123	0.000647311	1	interferon stimulated exonuclease gene 20 [Source:VGNC Symbol;Acc:VGNC:73769]
294	RPLP1	-0.313263	1	1	0.000658222	1	ribosomal protein lateral stalk subunit P1 [Source:NCBI gene (formerly Entrezgene);Acc:695442]
295	NDUFC2	0.344491	0.909	0.862	0.000704544	1	NADH:ubiquinone oxidoreductase subunit C2 [Source:NCBI gene (formerly Entrezgene);Acc:100426173]
296	S100A10	0.428178	1	0.979	0.000710941	1	S100 calcium binding protein A10 [Source:NCBI gene (formerly Entrezgene);Acc:574374]
297	SLC11A1	0.359653	0.691	0.492	0.000711377	1	solute carrier family 11 member 1 [Source:VGNC Symbol;Acc:VGNC:77382]
298	CTSB	-0.386127	0.964	0.979	0.000725508	1	cathepsin B [Source:VGNC Symbol;Acc:VGNC:71552]
299	SUCLG1	0.268914	0.509	0.267	0.000735074	1	succinate-CoA ligase GDP/ADP-forming subunit alpha [Source:VGNC Symbol;Acc:VGNC:78052]
300	MTHFD2	-0.356621	0.145	0.379	0.000766867	1	methylenetetrahydrofolate dehydrogenase (NADP+ dependent) 2	methenyltetrahydrofolate cyclohydrolase [Source:NCBI gene (formerly Entrezgene);Acc:714974]
301	TMCO1	0.272169	0.364	0.159	0.000781719	1	transmembrane and coiled-coil domains 1 [Source:VGNC Symbol;Acc:VGNC:79118]
302	CAPN2	0.296718	0.491	0.256	0.000784336	1	calpain 2 [Source:VGNC Symbol;Acc:VGNC:70532]
303	NUDC	0.285921	0.509	0.277	0.000829556	1	nuclear distribution C	dynein complex regulator [Source:VGNC Symbol;Acc:VGNC:100021]
304	CSTB	0.430876	0.855	0.713	0.000838396	1	cystatin B [Source:VGNC Symbol;Acc:VGNC:71534]
305	ENSMMUG00000006206	-0.374727	0.218	0.451	0.000847781	1	NA
306	ENSMMUG00000060164	0.276632	0.418	0.2	0.00084879	1	NA
307	S100A4	0.330997	1	0.985	0.000872106	1	S100 calcium binding protein A4 [Source:VGNC Symbol;Acc:VGNC:76958]
308	HSBP1	0.378965	0.6	0.41	0.000872221	1	heat shock factor binding protein 1 [Source:VGNC Symbol;Acc:VGNC:73526]
309	ITGAL	0.402976	0.655	0.441	0.000891057	1	integrin subunit alpha L [Source:VGNC Symbol;Acc:VGNC:99518]
310	COPS2	-0.29632	0.164	0.41	0.000904895	1	COP9 signalosome subunit 2 [Source:VGNC Symbol;Acc:VGNC:71376]
311	POLR2F	0.25731	0.564	0.313	0.000908911	1	RNA polymerase II	I and III subunit F [Source:VGNC Symbol;Acc:VGNC:97120]
312	FLI1	0.302409	0.491	0.267	0.000909427	1	Fli-1 proto-oncogene	ETS transcription factor [Source:VGNC Symbol;Acc:VGNC:72669]
313	LTV1	0.254244	0.291	0.113	0.000922322	1	LTV1 ribosome biogenesis factor [Source:VGNC Symbol;Acc:VGNC:83430]
314	LITAF	-0.303312	0.018	0.205	0.000952155	1	lipopolysaccharide induced TNF factor [Source:NCBI gene (formerly Entrezgene);Acc:711743]
315	MX1	0.341585	0.545	0.308	0.000964517	1	MX dynamin like GTPase 1 [Source:VGNC Symbol;Acc:VGNC:75086]
316	C13H2orf49	-0.287592	0.055	0.262	0.000965218	1	chromosome 13 C2orf49 homolog [Source:NCBI gene (formerly Entrezgene);Acc:713165]
317	MEF2C	-0.463168	0.491	0.677	0.000974266	1	myocyte enhancer factor 2C [Source:VGNC Symbol;Acc:VGNC:84438]
318	RIPOR2	0.374096	0.4	0.2	0.000976785	1	RHO family interacting cell polarization regulator 2 [Source:VGNC Symbol;Acc:VGNC:76730]
319	TXNIP	-0.366674	0.4	0.682	0.000982054	1	thioredoxin interacting protein [Source:VGNC Symbol;Acc:VGNC:79059]
320	ENSMMUG00000041188	-0.383483	0.745	0.851	0.00101094	1	NA
321	HSP90B1	0.382669	0.745	0.564	0.0010862	1	heat shock protein 90 beta family member 1 [Source:VGNC Symbol;Acc:VGNC:97776]
322	NDUFB3	0.253889	0.327	0.138	0.00109846	1	NADH:ubiquinone oxidoreductase subunit B3 [Source:NCBI gene (formerly Entrezgene);Acc:700944]
323	RPS9	-0.277876	1	0.99	0.00112392	1	ribosomal protein S9 [Source:NCBI gene (formerly Entrezgene);Acc:694053]
324	CYB5R3	0.272578	0.345	0.154	0.00112687	1	cytochrome b5 reductase 3 [Source:VGNC Symbol;Acc:VGNC:71603]
325	DDX18	0.259387	0.382	0.179	0.00115428	1	DEAD-box helicase 18 [Source:VGNC Symbol;Acc:VGNC:84227]
326	ACAP2	0.305343	0.709	0.467	0.00117326	1	ArfGAP with coiled-coil	ankyrin repeat and PH domains 2 [Source:VGNC Symbol;Acc:VGNC:69428]
327	FGL2	0.504043	0.727	0.472	0.00119739	1	fibrinogen like 2 [Source:NCBI gene (formerly Entrezgene);Acc:694856]
328	BNIP3L	0.28298	0.545	0.303	0.00123522	1	BCL2 interacting protein 3 like [Source:VGNC Symbol;Acc:VGNC:70274]
329	STAT1	-0.36804	0.2	0.426	0.00125976	1	signal transducer and activator of transcription 1 [Source:VGNC Symbol;Acc:VGNC:77904]
330	LRRC25	0.285063	0.836	0.656	0.0012953	1	leucine rich repeat containing 25 [Source:VGNC Symbol;Acc:VGNC:74401]
331	IKBKG	0.331206	0.436	0.226	0.00132829	1	inhibitor of nuclear factor kappa B kinase regulatory subunit gamma [Source:VGNC Symbol;Acc:VGNC:73704]
332	MCL1	-0.414344	0.4	0.59	0.00133257	1	MCL1 apoptosis regulator	BCL2 family member [Source:NCBI gene (formerly Entrezgene);Acc:707539]
333	DDRGK1	0.258286	0.491	0.267	0.00134656	1	DDRGK domain containing 1 [Source:NCBI gene (formerly Entrezgene);Acc:717226]
334	GRB2	-0.398347	0.709	0.79	0.00134847	1	growth factor receptor bound protein 2 [Source:VGNC Symbol;Acc:VGNC:99157]
335	ELK1	-0.277777	0.036	0.226	0.00136096	1	ETS transcription factor ELK1 [Source:NCBI gene (formerly Entrezgene);Acc:712610]
336	CCT5	0.286332	0.6	0.354	0.00137745	1	chaperonin containing TCP1 subunit 5 [Source:VGNC Symbol;Acc:VGNC:84287]
337	ENSMMUG00000022428	0.311397	0.618	0.4	0.0013827	1	NA
338	TOMM20	-0.367711	0.473	0.667	0.00142722	1	translocase of outer mitochondrial membrane 20 [Source:NCBI gene (formerly Entrezgene);Acc:712039]
339	RPS12	-0.335798	1	0.995	0.00151	1	ribosomal protein S12 [Source:NCBI gene (formerly Entrezgene);Acc:708419]
340	HNRNPAB	0.281165	0.473	0.256	0.00159478	1	heterogeneous nuclear ribonucleoprotein A/B [Source:VGNC Symbol;Acc:VGNC:73495]
341	GLIPR2	0.296191	0.891	0.728	0.00159876	1	GLI pathogenesis related 2 [Source:VGNC Symbol;Acc:VGNC:81414]
342	ENSMMUG00000053146	0.305859	0.509	0.292	0.00163916	1	NA
343	CXXC5	-0.289507	0.036	0.221	0.00166983	1	CXXC finger protein 5 [Source:VGNC Symbol;Acc:VGNC:71594]
344	CDKN1C	0.959472	0.564	0.379	0.00167015	1	cyclin dependent kinase inhibitor 1C [Source:VGNC Symbol;Acc:VGNC:100908]
345	ENSMMUG00000012419	0.301075	0.873	0.815	0.00169928	1	NA
346	GPX4	0.293667	0.873	0.826	0.00171565	1	glutathione peroxidase 4 [Source:NCBI gene (formerly Entrezgene);Acc:705333]
347	PSMC5	0.252643	0.455	0.236	0.00173359	1	proteasome 26S subunit	ATPase 5 [Source:VGNC Symbol;Acc:VGNC:81513]
348	ARL2BP	0.254429	0.255	0.097	0.00173487	1	ADP ribosylation factor like GTPase 2 binding protein [Source:NCBI gene (formerly Entrezgene);Acc:703999]
349	SPCS2	0.259155	0.4	0.2	0.00190892	1	signal peptidase complex subunit 2 [Source:NCBI gene (formerly Entrezgene);Acc:694179]
350	SLTM	0.253553	0.345	0.159	0.0019842	1	SAFB like transcription modulator [Source:VGNC Symbol;Acc:VGNC:77748]
351	ENSMMUG00000019371	0.305997	0.982	0.918	0.00200148	1	NA
352	BRI3	0.373844	0.818	0.662	0.00202381	1	brain protein I3 [Source:NCBI gene (formerly Entrezgene);Acc:706525]
353	PPT1	0.286451	0.8	0.595	0.00209499	1	palmitoyl-protein thioesterase 1 [Source:VGNC Symbol;Acc:VGNC:76386]
354	LAT2	0.268281	0.509	0.282	0.00209993	1	linker for activation of T cells family member 2 [Source:VGNC Symbol;Acc:VGNC:74040]
355	COX7A2	0.361302	0.691	0.528	0.00214225	1	cytochrome c oxidase subunit 7A2	mitochondrial [Source:NCBI gene (formerly Entrezgene);Acc:717879]
356	GRAMD1A	0.272169	0.345	0.164	0.00215447	1	GRAM domain containing 1A [Source:VGNC Symbol;Acc:VGNC:73029]
357	APOL6	-0.261492	0.018	0.185	0.00215517	1	apolipoprotein L6 [Source:VGNC Symbol;Acc:VGNC:82105]
358	ELL	-0.261492	0.018	0.185	0.00215517	1	elongation factor for RNA polymerase II [Source:VGNC Symbol;Acc:VGNC:72088]
359	FUOM	0.460789	0.836	0.708	0.00216968	1	fucose mutarotase [Source:VGNC Symbol;Acc:VGNC:72773]
360	MAP3K7	-0.261492	0.091	0.292	0.0021953	1	mitogen-activated protein kinase kinase kinase 7 [Source:VGNC Symbol;Acc:VGNC:74497]
361	PCMT1	0.264372	0.455	0.251	0.00219538	1	protein-L-isoaspartate (D-aspartate) O-methyltransferase [Source:VGNC Symbol;Acc:VGNC:83441]
362	ATP8	0.36529	0.6	0.405	0.00220381	1	ATP synthase F0 subunit 8 [Source:NCBI gene (formerly Entrezgene);Acc:2846623]
363	AOAH	-0.258563	0.055	0.241	0.00222412	1	acyloxyacyl hydrolase [Source:VGNC Symbol;Acc:VGNC:69954]
364	EHD4	-0.258563	0.055	0.241	0.00222412	1	EH domain containing 4 [Source:VGNC Symbol;Acc:VGNC:72177]
365	ENSMMUG00000014256	0.3185	1	0.995	0.00233271	1	NA
366	PPIH	0.27343	0.291	0.128	0.00243764	1	peptidylprolyl isomerase H [Source:NCBI gene (formerly Entrezgene);Acc:697669]
367	CYBA	0.257931	0.982	0.979	0.00252962	1	NA
368	S100P	-0.329308	0.182	0.395	0.0026097	1	S100 calcium binding protein P [Source:VGNC Symbol;Acc:VGNC:76962]
369	ATP5F1B	0.315281	0.527	0.318	0.0026164	1	ATP synthase F1 subunit beta [Source:NCBI gene (formerly Entrezgene);Acc:713284]
370	IGFBP4	0.278905	0.473	0.277	0.0027264	1	insulin like growth factor binding protein 4 [Source:VGNC Symbol;Acc:VGNC:73577]
371	CCND3	0.357418	0.382	0.2	0.00272898	1	cyclin D3 [Source:VGNC Symbol;Acc:VGNC:70724]
372	PBXIP1	0.265256	0.382	0.195	0.00276426	1	PBX homeobox interacting protein 1 [Source:VGNC Symbol;Acc:VGNC:75663]
373	NINJ1	-0.382782	0.836	0.933	0.00277681	1	ninjurin 1 [Source:VGNC Symbol;Acc:VGNC:75350]
374	CAMTA1	-0.276715	0.109	0.308	0.0028044	1	calmodulin binding transcription activator 1 [Source:NCBI gene (formerly Entrezgene);Acc:722043]
375	THEMIS2	-0.258918	0.164	0.39	0.00283855	1	thymocyte selection associated family member 2 [Source:VGNC Symbol;Acc:VGNC:78397]
376	ZC3H13	0.309572	0.327	0.154	0.00284146	1	zinc finger CCCH-type containing 13 [Source:VGNC Symbol;Acc:VGNC:79248]
377	DIAPH1	0.274561	0.473	0.267	0.00284775	1	diaphanous related formin 1 [Source:VGNC Symbol;Acc:VGNC:71797]
378	PNRC2	-0.270076	0.182	0.421	0.00290349	1	proline rich nuclear receptor coactivator 2 [Source:VGNC Symbol;Acc:VGNC:100042]
379	CD74	0.313182	1	1	0.00292616	1	CD74 molecule [Source:VGNC Symbol;Acc:VGNC:70779]
380	GATAD2A	-0.289507	0.073	0.262	0.00304294	1	GATA zinc finger domain containing 2A [Source:NCBI gene (formerly Entrezgene);Acc:720361]
381	COPS6	0.253081	0.4	0.21	0.00310543	1	COP9 signalosome subunit 6 [Source:VGNC Symbol;Acc:VGNC:71286]
382	EWSR1	0.293476	0.418	0.231	0.00313843	1	EWS RNA binding protein 1 [Source:VGNC Symbol;Acc:VGNC:72446]
383	PSMA7	0.280402	0.6	0.395	0.00325158	1	proteasome 20S subunit alpha 7 [Source:VGNC Symbol;Acc:VGNC:76441]
384	ERP29	0.276742	0.709	0.497	0.00335631	1	endoplasmic reticulum protein 29 [Source:NCBI gene (formerly Entrezgene);Acc:711484]
385	CAST	0.328012	0.782	0.595	0.00338148	1	calpastatin [Source:VGNC Symbol;Acc:VGNC:70551]
386	ENSMMUG00000021075	0.293184	0.782	0.579	0.0034147	1	NA
387	PCBP1	0.350951	0.836	0.718	0.0034233	1	poly(rC) binding protein 1 [Source:NCBI gene (formerly Entrezgene);Acc:709520]
388	RSL24D1	-0.297704	0.327	0.559	0.00350568	1	ribosomal L24 domain containing 1 [Source:VGNC Symbol;Acc:VGNC:99234]
389	MKRN1	-0.317723	0.309	0.513	0.00353112	1	makorin ring finger protein 1 [Source:VGNC Symbol;Acc:VGNC:81476]
390	RPL39	-0.272499	0.982	0.995	0.0035369	1	ribosomal protein L39 [Source:NCBI gene (formerly Entrezgene);Acc:100426446]
391	SP100	0.27807	0.527	0.323	0.00356574	1	SP100 nuclear antigen [Source:NCBI gene (formerly Entrezgene);Acc:711005]
392	SNX10	0.3264	0.691	0.513	0.00366302	1	sorting nexin 10 [Source:VGNC Symbol;Acc:VGNC:77705]
393	CD37	0.293476	0.982	0.938	0.0037094	1	CD37 molecule [Source:VGNC Symbol;Acc:VGNC:70761]
394	SBF2	-0.264227	0.127	0.323	0.00380459	1	SET binding factor 2 [Source:VGNC Symbol;Acc:VGNC:77075]
395	CLIC1	0.411976	0.873	0.738	0.00384479	1	chloride intracellular channel 1 [Source:HGNC Symbol;Acc:HGNC:2062]
396	EZR	0.307504	0.636	0.436	0.0038845	1	ezrin [Source:VGNC Symbol;Acc:VGNC:72264]
397	RBPJ	-0.27438	0.073	0.251	0.00389662	1	recombination signal binding protein for immunoglobulin kappa J region [Source:VGNC Symbol;Acc:VGNC:100265]
398	DEDD2	-0.32968	0.4	0.595	0.00389903	1	death effector domain containing 2 [Source:NCBI gene (formerly Entrezgene);Acc:706928]
399	TGFBR2	-0.331571	0.182	0.379	0.00396605	1	transforming growth factor beta receptor 2 [Source:VGNC Symbol;Acc:VGNC:78338]
400	RAB4A	0.264954	0.4	0.215	0.00407929	1	RAB4A	member RAS oncogene family [Source:VGNC Symbol;Acc:VGNC:81545]
401	PSENEN	0.265014	0.636	0.426	0.004235	1	presenilin enhancer	gamma-secretase subunit [Source:NCBI gene (formerly Entrezgene);Acc:100429005]
402	ENSMMUG00000054038	-0.340222	0.782	0.872	0.00425394	1	NA
403	HIF1A	-0.427148	0.309	0.492	0.00425862	1	hypoxia inducible factor 1 subunit alpha [Source:VGNC Symbol;Acc:VGNC:73470]
404	SSH2	-0.332933	0.255	0.456	0.00431302	1	slingshot protein phosphatase 2 [Source:VGNC Symbol;Acc:VGNC:78018]
405	LTB	0.289918	0.327	0.164	0.00460619	1	lymphotoxin beta [Source:VGNC Symbol;Acc:VGNC:74454]
406	CDC42SE2	-0.268212	0.127	0.323	0.00461057	1	CDC42 small effector 2 [Source:NCBI gene (formerly Entrezgene);Acc:708885]
407	CYRIA	0.274394	0.636	0.421	0.00469034	1	CYFIP related Rac1 interactor A [Source:VGNC Symbol;Acc:VGNC:72349]
408	CBL	-0.26293	0.073	0.246	0.0047339	1	Cbl proto-oncogene [Source:VGNC Symbol;Acc:VGNC:70554]
409	ENSMMUG00000017890	0.255655	0.636	0.415	0.00480875	1	NA
410	RTF1	-0.328606	0.4	0.605	0.0049179	1	RTF1 homolog	Paf1/RNA polymerase II complex component [Source:VGNC Symbol;Acc:VGNC:77119]
411	GPBAR1	0.324221	0.655	0.523	0.00502268	1	G protein-coupled bile acid receptor 1 [Source:NCBI gene (formerly Entrezgene);Acc:697937]
412	RPL3	-0.310234	0.909	0.974	0.00505057	1	ribosomal protein L3 [Source:NCBI gene (formerly Entrezgene);Acc:707176]
413	ENSMMUG00000018740	-0.378274	0.673	0.831	0.00508407	1	NA
414	CACUL1	-0.275116	0.127	0.313	0.00520218	1	CDK2 associated cullin domain 1 [Source:VGNC Symbol;Acc:VGNC:70616]
415	TACC1	-0.258752	0.109	0.297	0.00521312	1	transforming acidic coiled-coil containing protein 1 [Source:VGNC Symbol;Acc:VGNC:78080]
416	DUSP5	0.250197	0.545	0.313	0.00524286	1	dual specificity phosphatase 5 [Source:NCBI gene (formerly Entrezgene);Acc:698178]
417	GLA	0.252235	0.473	0.282	0.00524516	1	galactosidase alpha [Source:VGNC Symbol;Acc:VGNC:73065]
418	CDC37	0.264372	0.418	0.241	0.00530738	1	cell division cycle 37	HSP90 cochaperone [Source:NCBI gene (formerly Entrezgene);Acc:715390]
419	SPCS3	-0.277123	0.4	0.59	0.00545153	1	signal peptidase complex subunit 3 [Source:NCBI gene (formerly Entrezgene);Acc:100429721]
420	SAP18	0.28947	0.727	0.528	0.00549902	1	Sin3A associated protein 18 [Source:NCBI gene (formerly Entrezgene);Acc:703078]
421	TAGLN2	0.695209	0.636	0.533	0.00560095	1	transgelin 2 [Source:NCBI gene (formerly Entrezgene);Acc:719527]
422	OST4	0.270452	0.818	0.677	0.00573198	1	oligosaccharyltransferase complex subunit 4	non-catalytic [Source:NCBI gene (formerly Entrezgene);Acc:700028]
423	BCL7B	-0.269607	0.291	0.497	0.00582995	1	BAF chromatin remodeling complex subunit BCL7B [Source:NCBI gene (formerly Entrezgene);Acc:716470]
424	EFHD2	0.269022	0.618	0.446	0.00614657	1	EF-hand domain family member D2 [Source:NCBI gene (formerly Entrezgene);Acc:694155]
425	SELPLG	0.265256	0.364	0.195	0.00616275	1	selectin P ligand [Source:VGNC Symbol;Acc:VGNC:77158]
426	CCT3	0.270755	0.582	0.405	0.00623568	1	chaperonin containing TCP1 subunit 3 [Source:VGNC Symbol;Acc:VGNC:70746]
427	TAOK3	0.261618	0.545	0.344	0.00636124	1	TAO kinase 3 [Source:VGNC Symbol;Acc:VGNC:81593]
428	DIDO1	-0.284212	0.145	0.328	0.0064232	1	death inducer-obliterator 1 [Source:VGNC Symbol;Acc:VGNC:71736]
429	ENSMMUG00000016621	0.300651	0.618	0.477	0.00660116	1	NA
430	FLNA	-0.364441	0.636	0.708	0.00671769	1	filamin A [Source:VGNC Symbol;Acc:VGNC:72671]
431	CSRP1	-0.2542	0.236	0.441	0.00689316	1	cysteine and glycine rich protein 1 [Source:VGNC Symbol;Acc:VGNC:71527]
432	PXN	-0.286088	0.182	0.364	0.00699263	1	paxillin [Source:VGNC Symbol;Acc:VGNC:76629]
433	PYCARD	0.332771	0.945	0.897	0.00708635	1	PYD and CARD domain containing [Source:NCBI gene (formerly Entrezgene);Acc:713563]
434	EP300	-0.256178	0.164	0.349	0.00720519	1	E1A binding protein p300 [Source:VGNC Symbol;Acc:VGNC:72228]
435	VCAN	-0.291386	0.073	0.231	0.00762531	1	versican [Source:VGNC Symbol;Acc:VGNC:79445]
436	GNA13	-0.28167	0.236	0.421	0.00770702	1	G protein subunit alpha 13 [Source:VGNC Symbol;Acc:VGNC:73087]
437	KIFBP	0.284401	0.473	0.297	0.00784851	1	kinesin family binding protein [Source:VGNC Symbol;Acc:VGNC:73896]
438	PSMC3	0.259155	0.364	0.2	0.00805854	1	proteasome 26S subunit	ATPase 3 [Source:VGNC Symbol;Acc:VGNC:101385]
439	PTGER4	-0.297704	0.291	0.503	0.00814503	1	prostaglandin E receptor 4 [Source:VGNC Symbol;Acc:VGNC:76470]
440	VIM	0.416419	0.964	0.959	0.00821017	1	vimentin [Source:VGNC Symbol;Acc:VGNC:78769]
441	FGR	0.419509	0.945	0.903	0.00823411	1	FGR proto-oncogene	Src family tyrosine kinase [Source:VGNC Symbol;Acc:VGNC:72658]
442	PIK3R1	-0.3276	0.236	0.415	0.00833515	1	phosphoinositide-3-kinase regulatory subunit 1 [Source:VGNC Symbol;Acc:VGNC:75999]
443	CYTB	0.370187	0.727	0.595	0.00864331	1	cytochrome b [Source:NCBI gene (formerly Entrezgene);Acc:2846625]
444	PLA2G15	-0.289507	0.236	0.421	0.00867678	1	phospholipase A2 group XV [Source:NCBI gene (formerly Entrezgene);Acc:702619]
445	DCTN3	0.307645	0.509	0.359	0.0090341	1	dynactin subunit 3 [Source:VGNC Symbol;Acc:VGNC:71752]
446	EPS8	0.252931	0.364	0.2	0.00956197	1	epidermal growth factor receptor pathway substrate 8 [Source:VGNC Symbol;Acc:VGNC:72249]
447	SF3B2	0.270755	0.582	0.421	0.0100804	1	splicing factor 3b subunit 2 [Source:VGNC Symbol;Acc:VGNC:77180]
448	PTTG1IP	-0.357251	0.545	0.703	0.0101203	1	PTTG1 interacting protein [Source:VGNC Symbol;Acc:VGNC:81748]
449	PLP2	0.309955	0.491	0.328	0.0101258	1	proteolipid protein 2 [Source:VGNC Symbol;Acc:VGNC:76179]
450	HBB	-0.325394	0.164	0.338	0.0105354	1	NA
451	SPN	0.298724	0.691	0.544	0.0105438	1	sialophorin [Source:VGNC Symbol;Acc:VGNC:77861]
452	RASSF5	-0.32146	0.345	0.538	0.0112848	1	Ras association domain family member 5 [Source:VGNC Symbol;Acc:VGNC:100051]
453	PLIN2	-0.287772	0.164	0.328	0.0113587	1	perilipin-2 [Source:NCBI gene (formerly Entrezgene);Acc:712661]
454	GOLGA4	-0.257445	0.145	0.313	0.0117459	1	golgin A4 [Source:VGNC Symbol;Acc:VGNC:73107]
455	FMNL1	-0.288429	0.6	0.738	0.0118889	1	formin like 1 [Source:VGNC Symbol;Acc:VGNC:72480]
456	ENSMMUG00000049833	0.287302	0.473	0.308	0.0127417	1	NA
457	TAPBP	-0.259685	0.564	0.687	0.0128358	1	TAP binding protein [Source:VGNC Symbol;Acc:VGNC:78098]
458	ENSMMUG00000000671	-0.272847	0.218	0.385	0.0131311	1	NA
459	C7H15orf39	-0.278727	0.564	0.703	0.0135251	1	chromosome 7 C15orf39 homolog [Source:VGNC Symbol;Acc:VGNC:70620]
460	RIPOR1	-0.300701	0.345	0.538	0.013575	1	RHO family interacting cell polarization regulator 1 [Source:VGNC Symbol;Acc:VGNC:99585]
461	FNBP1	-0.261492	0.291	0.462	0.0137514	1	formin binding protein 1 [Source:VGNC Symbol;Acc:VGNC:72520]
462	PSMD6	-0.25038	0.218	0.4	0.0137515	1	proteasome 26S subunit	non-ATPase 6 [Source:VGNC Symbol;Acc:VGNC:76454]
463	TMEM14B	0.291313	0.618	0.462	0.0142501	1	transmembrane protein 14B [Source:NCBI gene (formerly Entrezgene);Acc:698237]
464	DES	0.375578	0.636	0.523	0.0143268	1	desmin [Source:VGNC Symbol;Acc:VGNC:71770]
465	RALY	0.250562	0.6	0.446	0.014671	1	RALY heterogeneous nuclear ribonucleoprotein [Source:VGNC Symbol;Acc:VGNC:76486]
466	PNN	-0.286088	0.182	0.338	0.014935	1	pinin	desmosome associated protein [Source:NCBI gene (formerly Entrezgene);Acc:700296]
467	MYO1G	-0.292866	0.6	0.723	0.0150396	1	myosin IG [Source:VGNC Symbol;Acc:VGNC:74952]
468	UCP2	0.262303	0.491	0.338	0.0152619	1	uncoupling protein 2 [Source:VGNC Symbol;Acc:VGNC:78709]
469	MAMU-DRA	0.257912	0.982	0.985	0.0153249	1	major histocompatibility complex	class II	DR alpha [Source:NCBI gene (formerly Entrezgene);Acc:100187587]
470	ADIPOR1	-0.273018	0.473	0.641	0.0155773	1	adiponectin receptor 1 [Source:VGNC Symbol;Acc:VGNC:82100]
471	ZFR	-0.278366	0.255	0.421	0.0156367	1	zinc finger RNA binding protein [Source:VGNC Symbol;Acc:VGNC:79070]
472	ID2	-0.376659	0.145	0.292	0.0156745	1	inhibitor of DNA binding 2 [Source:VGNC Symbol;Acc:VGNC:97777]
473	HNRNPC	-0.262758	0.218	0.379	0.0162	1	heterogeneous nuclear ribonucleoprotein C [Source:VGNC Symbol;Acc:VGNC:84348]
474	TNFRSF1B	-0.283767	0.891	0.892	0.0164028	1	TNF receptor superfamily member 1B [Source:VGNC Symbol;Acc:VGNC:78590]
475	HEBP2	0.28298	0.473	0.318	0.0164185	1	heme binding protein 2 [Source:VGNC Symbol;Acc:VGNC:73172]
476	COX6B1	0.335867	0.618	0.513	0.01764	1	cytochrome c oxidase subunit 6B [Source:NCBI gene (formerly Entrezgene);Acc:692062]
477	CLEC2B	-0.258918	0.182	0.344	0.0180147	1	C-type lectin domain family 2 member B [Source:NCBI gene (formerly Entrezgene);Acc:717347]
478	SRGN	0.342648	0.964	0.938	0.0180791	1	serglycin [Source:NCBI gene (formerly Entrezgene);Acc:712299]
479	SUB1	-0.289507	0.509	0.641	0.0185472	1	SUB1 regulator of transcription [Source:NCBI gene (formerly Entrezgene);Acc:701045]
480	IFI30	-0.272858	1	0.995	0.0189321	1	IFI30 lysosomal thiol reductase [Source:NCBI gene (formerly Entrezgene);Acc:719379]
481	CMTM3	0.278851	0.564	0.431	0.0189426	1	CKLF like MARVEL transmembrane domain containing 3 [Source:VGNC Symbol;Acc:VGNC:71215]
482	GPS2	0.252106	0.455	0.308	0.0191004	1	G protein pathway suppressor 2 [Source:VGNC Symbol;Acc:VGNC:99156]
483	NCOA3	-0.282866	0.218	0.369	0.0195776	1	nuclear receptor coactivator 3 [Source:VGNC Symbol;Acc:VGNC:75147]
484	NDUFV2	-0.299185	0.436	0.554	0.0196322	1	NADH:ubiquinone oxidoreductase core subunit V2 [Source:NCBI gene (formerly Entrezgene);Acc:706067]
485	GGNBP2	-0.287986	0.291	0.451	0.0196598	1	gametogenetin binding protein 2 [Source:VGNC Symbol;Acc:VGNC:72746]
486	UBXN4	-0.255971	0.345	0.508	0.0197877	1	UBX domain protein 4 [Source:VGNC Symbol;Acc:VGNC:78968]
487	KLF13	-0.271442	0.236	0.385	0.0202957	1	Kruppel like factor 13 [Source:VGNC Symbol;Acc:VGNC:84365]
488	RNF167	0.443114	0.6	0.472	0.0221391	1	ring finger protein 167 [Source:VGNC Symbol;Acc:VGNC:76812]
489	SMAP2	-0.298836	0.418	0.559	0.0230075	1	small ArfGAP2 [Source:VGNC Symbol;Acc:VGNC:77772]
490	RPS29	0.270217	0.945	0.974	0.0231368	1	ribosomal protein S29 [Source:NCBI gene (formerly Entrezgene);Acc:704016]
491	ITGAM	-0.2601	0.109	0.246	0.0231746	1	integrin subunit alpha M [Source:VGNC Symbol;Acc:VGNC:99519]
492	GSTP1	0.254429	0.982	0.928	0.0244322	1	glutathione S-transferase pi 1 [Source:VGNC Symbol;Acc:VGNC:101091]
493	RPL22L1	-0.265177	0.418	0.6	0.0247079	1	ribosomal protein L22 like 1 [Source:VGNC Symbol;Acc:VGNC:84091]
494	CORO1A	0.252931	0.836	0.774	0.0247348	1	coronin 1A [Source:VGNC Symbol;Acc:VGNC:71319]
495	HCK	0.331206	0.727	0.682	0.0250256	1	HCK proto-oncogene	Src family tyrosine kinase [Source:VGNC Symbol;Acc:VGNC:73353]
496	SERPINB1	0.347607	0.6	0.456	0.0251386	1	serpin family B member 1 [Source:VGNC Symbol;Acc:VGNC:83463]
497	VAT1	-0.289507	0.236	0.385	0.0255027	1	vesicle amine transport 1 [Source:VGNC Symbol;Acc:VGNC:79058]
498	NDUFA4	-0.28069	0.6	0.723	0.0263082	1	NDUFA4 mitochondrial complex associated [Source:NCBI gene (formerly Entrezgene);Acc:641333]
499	RPL38	0.267097	0.982	0.979	0.0274104	1	ribosomal protein L38 [Source:NCBI gene (formerly Entrezgene);Acc:701508]
500	PSMA6	-0.294659	0.473	0.605	0.0276562	1	proteasome 20S subunit alpha 6 [Source:NCBI gene (formerly Entrezgene);Acc:695113]
501	HNRNPL	0.258765	0.636	0.518	0.0298115	1	heterogeneous nuclear ribonucleoprotein L [Source:VGNC Symbol;Acc:VGNC:81187]
502	C15H9orf78	-0.276391	0.618	0.703	0.0302143	1	chromosome 15 C9orf78 homolog [Source:NCBI gene (formerly Entrezgene);Acc:716542]
503	ELF4	-0.302763	0.364	0.482	0.0306421	1	E74 like ETS transcription factor 4 [Source:VGNC Symbol;Acc:VGNC:72208]
504	LAPTM5	-0.274668	0.964	0.918	0.0361007	1	lysosomal protein transmembrane 5 [Source:VGNC Symbol;Acc:VGNC:74162]
505	RUNX3	-0.285391	0.436	0.538	0.0390242	1	RUNX family transcription factor 3 [Source:VGNC Symbol;Acc:VGNC:76948]
506	MBNL1	-0.286621	0.327	0.462	0.0391293	1	muscleblind like splicing regulator 1 [Source:VGNC Symbol;Acc:VGNC:74672]
507	TGFB1	-0.265177	0.255	0.385	0.0407402	1	transforming growth factor beta 1 [Source:VGNC Symbol;Acc:VGNC:78332]
508	TUBB2B	-0.302954	0.655	0.733	0.0408981	1	tubulin beta 2B class IIb [Source:NCBI gene (formerly Entrezgene);Acc:708415]
509	BTG2	-0.529661	0.636	0.692	0.041839	1	BTG anti-proliferation factor 2 [Source:NCBI gene (formerly Entrezgene);Acc:703168]
510	H2AC20	-0.250722	0.382	0.513	0.0433475	1	histone cluster 2	H2ac [Source:NCBI gene (formerly Entrezgene);Acc:705054]
511	HNMT	0.282527	0.473	0.349	0.0442193	1	histamine N-methyltransferase [Source:NCBI gene (formerly Entrezgene);Acc:706713]
512	CCT6A	0.257128	0.455	0.344	0.0445694	1	chaperonin containing TCP1 subunit 6A [Source:NCBI gene (formerly Entrezgene);Acc:703326]
513	SLC44A2	0.270154	0.564	0.436	0.0445918	1	solute carrier family 44 member 2 [Source:VGNC Symbol;Acc:VGNC:77498]
514	CTSD	-0.360513	0.927	0.974	0.0473418	1	interferon induced transmembrane protein 10 [Source:NCBI gene (formerly Entrezgene);Acc:721010]
515	ELOVL5	-0.259018	0.636	0.708	0.0488195	1	ELOVL fatty acid elongase 5 [Source:VGNC Symbol;Acc:VGNC:72083]
516	PECAM1	-0.291599	0.782	0.856	0.0492494	1	platelet and endothelial cell adhesion molecule 1 [Source:VGNC Symbol;Acc:VGNC:75938]
517	KLF3	-0.258563	0.727	0.749	0.0539603	1	Kruppel like factor 3 [Source:VGNC Symbol;Acc:VGNC:73840]
518	ENSMMUG00000051300	-0.825365	0.636	0.785	0.0637042	1	NA
519	DDIT4	0.2515	0.436	0.323	0.0638409	1	DNA damage inducible transcript 4 [Source:NCBI gene (formerly Entrezgene);Acc:715307]
520	IFNGR1	-0.258266	0.418	0.508	0.0725355	1	interferon gamma receptor 1 [Source:NCBI gene (formerly Entrezgene);Acc:100423877]
521	MORF4L1	-0.276599	0.618	0.631	0.076182	1	mortality factor 4 like 1 [Source:VGNC Symbol;Acc:VGNC:84396]
522	PLBD1	-0.268853	0.527	0.574	0.0934859	1	phospholipase B domain containing 1 [Source:VGNC Symbol;Acc:VGNC:76114]
523	DUSP1	-0.384065	0.709	0.738	0.104603	1	dual specificity phosphatase 1 [Source:NCBI gene (formerly Entrezgene);Acc:702981]
524	TNFSF12	0.264467	0.655	0.544	0.12713	1	tumor necrosis factor (ligand) superfamily	member 12 [Source:NCBI gene (formerly Entrezgene);Acc:100551506]
525	TNNI2	-0.270665	0.436	0.508	0.146592	1	troponin I2	fast skeletal type [Source:VGNC Symbol;Acc:VGNC:78604]
526	TNF	-0.261492	0.309	0.426	0.155347	1	tumor necrosis factor [Source:VGNC Symbol;Acc:VGNC:83501]
527	IRF1	-0.293769	0.564	0.621	0.166697	1	interferon regulatory factor 1 [Source:VGNC Symbol;Acc:VGNC:73759]
528	NR4A1	-0.298018	0.273	0.364	0.179816	1	nuclear receptor subfamily 4 group A member 1 [Source:VGNC Symbol;Acc:VGNC:75517]
529	ENSMMUG00000052127	-0.288911	1	1	0.213618	1	NA
530	ENSMMUG00000028701	-0.259605	0.345	0.415	0.270044	1	NA
531	ENSMMUG00000053137	-0.673406	0.491	0.518	0.449603	1	NA
532	RHOB	-0.30648	0.382	0.359	0.858306	1	ras homolog family member B [Source:NCBI gene (formerly Entrezgene);Acc:702141]

## Sheet: mdc_LC
Table S3. Immune Cell Subsets in Viremia Control during Longitudinal Early and Late Timepoints of SHIV-infection (Gene list - myeloid dendritic cells)
	gene	avg_log2FC	pct.1	pct.2	p_val	p_val_adj	description
1	FGD2	0.992143	0.767	0.224	1.1599e-17	1.56378e-13	FYVE	RhoGEF and PH domain containing 2 [Source:VGNC Symbol;Acc:VGNC:72643]
2	IGSF6	0.87903	0.617	0.106	2.76063e-16	3.72188e-12	immunoglobulin superfamily member 6 [Source:VGNC Symbol;Acc:VGNC:73701]
3	RAB32	0.733354	0.65	0.13	3.25043e-15	4.38223e-11	RAB32	member RAS oncogene family [Source:NCBI gene (formerly Entrezgene);Acc:702431]
4	SAMHD1	1.16099	0.817	0.348	8.58407e-15	1.1573e-10	SAM and HD domain containing deoxynucleoside triphosphate triphosphohydrolase 1 [Source:VGNC Symbol;Acc:VGNC:77020]
5	CSRP1	0.72255	0.517	0.068	2.04984e-14	2.7636e-10	cysteine and glycine rich protein 1 [Source:VGNC Symbol;Acc:VGNC:71527]
6	PRCP	1.08418	0.883	0.602	1.52285e-13	2.05311e-09	prolylcarboxypeptidase [Source:VGNC Symbol;Acc:VGNC:76390]
7	EGR1	0.930694	0.55	0.118	1.45837e-12	1.96618e-08	early growth response 1 [Source:NCBI gene (formerly Entrezgene);Acc:716786]
8	GRN	0.826024	0.917	0.665	1.75015e-12	2.35956e-08	granulin precursor [Source:VGNC Symbol;Acc:VGNC:73293]
9	SMAP2	0.557778	0.467	0.087	5.57102e-11	7.51085e-07	small ArfGAP2 [Source:VGNC Symbol;Acc:VGNC:77772]
10	ACTB	1.19673	1	0.95	7.89043e-11	1.06379e-06	actin beta [Source:NCBI gene (formerly Entrezgene);Acc:574285]
11	TAF10	0.696792	0.633	0.211	8.1959e-11	1.10497e-06	TATA-box binding protein associated factor 10 [Source:VGNC Symbol;Acc:VGNC:101414]
12	NIBAN1	0.494799	0.5	0.099	8.34483e-11	1.12505e-06	niban apoptosis regulator 1 [Source:VGNC Symbol;Acc:VGNC:75192]
13	MRPL41	0.508239	0.55	0.13	9.73488e-11	1.31246e-06	mitochondrial ribosomal protein L41 [Source:HGNC Symbol;Acc:HGNC:14492]
14	FES	0.544321	0.55	0.137	1.02671e-10	1.3842e-06	FES proto-oncogene	tyrosine kinase [Source:VGNC Symbol;Acc:VGNC:72637]
15	ENSMMUG00000054358	-1.43917	1	1	1.05168e-10	1.41787e-06	NA
16	ENSMMUG00000060287	1.1694	0.85	0.727	4.55973e-10	6.14743e-06	NA
17	ENSMMUG00000001458	0.962446	0.817	0.696	6.0812e-10	8.19867e-06	NA
18	MS4A7	0.616671	0.533	0.143	8.35549e-10	1.12649e-05	membrane spanning 4-domains A7 [Source:VGNC Symbol;Acc:VGNC:101363]
19	MGST3	0.664518	0.667	0.298	1.93369e-09	2.607e-05	microsomal glutathione S-transferase 3 [Source:VGNC Symbol;Acc:VGNC:74720]
20	A4GALT	-0.738481	0.067	0.516	2.62312e-09	3.53649e-05	alpha 1	4-galactosyltransferase [Source:VGNC Symbol;Acc:VGNC:84538]
21	PLBD1	0.753044	0.867	0.727	3.3493e-09	4.51553e-05	phospholipase B domain containing 1 [Source:VGNC Symbol;Acc:VGNC:76114]
22	OAZ1	0.812537	0.9	0.826	5.00949e-09	6.75379e-05	ornithine decarboxylase antizyme 1 [Source:VGNC Symbol;Acc:VGNC:97799]
23	TAGLN2	1.12087	0.883	0.795	6.46177e-09	8.71176e-05	transgelin 2 [Source:NCBI gene (formerly Entrezgene);Acc:719527]
24	ATP5F1C	0.475954	0.517	0.137	8.18193e-09	0.000110309	ATP synthase F1 subunit gamma [Source:VGNC Symbol;Acc:VGNC:100298]
25	CD74	0.463022	1	1	1.25843e-08	0.000169661	CD74 molecule [Source:VGNC Symbol;Acc:VGNC:70779]
26	ENSMMUG00000019371	0.780217	0.933	0.944	1.62998e-08	0.000219754	NA
27	ANKRD12	-0.73597	0.267	0.683	1.89647e-08	0.000255682	ankyrin repeat domain 12 [Source:NCBI gene (formerly Entrezgene);Acc:114673693]
28	ANXA1	0.995076	0.883	0.689	2.06443e-08	0.000278326	annexin A1 [Source:VGNC Symbol;Acc:VGNC:69944]
29	PTPN6	0.399642	0.433	0.099	2.58293e-08	0.000348231	protein tyrosine phosphatase non-receptor type 6 [Source:VGNC Symbol;Acc:VGNC:76607]
30	GABARAPL2	0.751008	0.65	0.323	2.63296e-08	0.000354976	GABA type A receptor associated protein like 2 [Source:NCBI gene (formerly Entrezgene);Acc:714413]
31	ANXA4	0.390474	0.367	0.068	4.02914e-08	0.000543209	annexin A4 [Source:VGNC Symbol;Acc:VGNC:69949]
32	SDC2	-0.720632	0.067	0.447	8.31862e-08	0.00112152	syndecan 2 [Source:VGNC Symbol;Acc:VGNC:76998]
33	RNASET2	0.675833	0.9	0.77	8.7976e-08	0.00118609	ribonuclease T2 [Source:VGNC Symbol;Acc:VGNC:99439]
34	INSIG1	-0.71733	0.233	0.64	1.10313e-07	0.00148725	insulin induced gene 1 [Source:NCBI gene (formerly Entrezgene);Acc:718513]
35	FLT3	0.59931	0.617	0.261	1.1898e-07	0.00160409	fms related receptor tyrosine kinase 3 [Source:VGNC Symbol;Acc:VGNC:72679]
36	FGL2	0.830103	0.833	0.571	1.31307e-07	0.00177028	fibrinogen like 2 [Source:NCBI gene (formerly Entrezgene);Acc:694856]
37	GNB2	0.598311	0.75	0.478	1.37193e-07	0.00184964	G protein subunit beta 2 [Source:VGNC Symbol;Acc:VGNC:81318]
38	NUDT8	0.48478	0.45	0.137	3.17733e-07	0.00428368	nudix hydrolase 8 [Source:NCBI gene (formerly Entrezgene);Acc:721695]
39	NDUFV2	-0.526392	0.2	0.59	3.37854e-07	0.00455495	NADH:ubiquinone oxidoreductase core subunit V2 [Source:NCBI gene (formerly Entrezgene);Acc:706067]
40	CFP	0.690381	0.9	0.795	3.77365e-07	0.00508764	complement factor properdin [Source:VGNC Symbol;Acc:VGNC:71163]
41	DYNLL1	0.389675	0.267	0.037	3.82173e-07	0.00515245	dynein light chain LC8-type 1 [Source:VGNC Symbol;Acc:VGNC:99924]
42	LAPTM5	-0.672946	0.75	0.925	3.86366e-07	0.00520899	lysosomal protein transmembrane 5 [Source:VGNC Symbol;Acc:VGNC:74162]
43	ENSMMUG00000061128	0.516285	0.617	0.267	4.25126e-07	0.00573154	NA
44	GADD45B	-0.775129	0.183	0.565	4.45976e-07	0.00601264	growth arrest and DNA damage inducible beta [Source:VGNC Symbol;Acc:VGNC:72864]
45	GALK1	0.275928	0.217	0.019	4.52927e-07	0.00610636	galactokinase 1 [Source:VGNC Symbol;Acc:VGNC:72869]
46	CALCRL	0.46602	0.733	0.373	4.53515e-07	0.00611429	calcitonin receptor like receptor [Source:VGNC Symbol;Acc:VGNC:70573]
47	SKAP2	0.438823	0.517	0.18	4.71082e-07	0.00635112	src kinase associated phosphoprotein 2 [Source:VGNC Symbol;Acc:VGNC:77488]
48	GSTP1	0.749427	0.817	0.807	5.94303e-07	0.00801239	glutathione S-transferase pi 1 [Source:VGNC Symbol;Acc:VGNC:101091]
49	FCER1G	0.649959	0.917	0.944	6.05184e-07	0.00815909	Fc fragment of IgE receptor Ig [Source:VGNC Symbol;Acc:VGNC:72629]
50	FCER1A	1.29895	0.683	0.466	6.32835e-07	0.00853188	Fc fragment of IgE receptor Ia [Source:VGNC Symbol;Acc:VGNC:72628]
51	FOS	-0.562615	0.6	0.882	7.01108e-07	0.00945234	Fos proto-oncogene	AP-1 transcription factor subunit [Source:VGNC Symbol;Acc:VGNC:84340]
52	IMPA2	0.320933	0.35	0.081	8.61904e-07	0.0116202	inositol monophosphatase 2 [Source:NCBI gene (formerly Entrezgene);Acc:704320]
53	CA9	0.300038	0.3	0.056	8.89052e-07	0.0119862	carbonic anhydrase 9 [Source:NCBI gene (formerly Entrezgene);Acc:696729]
54	VAMP8	0.661421	0.7	0.429	9.65877e-07	0.013022	vesicle associated membrane protein 8 [Source:VGNC Symbol;Acc:VGNC:78754]
55	CORO1A	0.626741	0.883	0.789	1.15567e-06	0.0155807	coronin 1A [Source:VGNC Symbol;Acc:VGNC:71319]
56	DBNL	0.409951	0.583	0.242	1.2336e-06	0.0166314	drebrin like [Source:NCBI gene (formerly Entrezgene);Acc:720621]
57	SCARB1	0.446279	0.467	0.161	1.36531e-06	0.0184071	scavenger receptor class B member 1 [Source:VGNC Symbol;Acc:VGNC:77025]
58	LAGE3	0.438673	0.5	0.18	1.46927e-06	0.0198086	L antigen family member 3 [Source:NCBI gene (formerly Entrezgene);Acc:700924]
59	TLN1	0.535216	0.883	0.646	1.47512e-06	0.0198875	talin 1 [Source:VGNC Symbol;Acc:VGNC:78371]
60	ATP5PB	0.4544	0.7	0.366	2.06675e-06	0.0278639	ATP synthase peripheral stalk-membrane subunit b [Source:NCBI gene (formerly Entrezgene);Acc:704072]
61	YWHAB	0.602119	0.783	0.509	2.27987e-06	0.0307373	tyrosine 3-monooxygenase/tryptophan 5-monooxygenase activation protein beta [Source:VGNC Symbol;Acc:VGNC:78819]
62	ENSMMUG00000051300	-1.15328	0.45	0.752	2.61593e-06	0.035268	NA
63	LIMD2	0.521323	0.6	0.292	2.64202e-06	0.0356197	LIM domain containing 2 [Source:VGNC Symbol;Acc:VGNC:74140]
64	SYNGR2	0.551516	0.85	0.671	2.74283e-06	0.0369788	synaptogyrin 2 [Source:NCBI gene (formerly Entrezgene);Acc:709310]
65	MYL12B	0.71033	0.7	0.516	2.88209e-06	0.0388564	myosin	light chain 12A	regulatory	non-sarcomeric [Source:NCBI gene (formerly Entrezgene);Acc:695077]
66	ENSMMUG00000016898	0.358438	0.383	0.112	3.28975e-06	0.0443523	NA
67	CD1C	0.78017	0.6	0.323	3.76365e-06	0.0507415	CD1c molecule [Source:VGNC Symbol;Acc:VGNC:70756]
68	MDH1	0.344299	0.433	0.143	4.42688e-06	0.0596832	malate dehydrogenase 1 [Source:VGNC Symbol;Acc:VGNC:74690]
69	ZNFX1	-0.551056	0.183	0.516	4.98759e-06	0.0672427	zinc finger NFX1-type containing 1 [Source:VGNC Symbol;Acc:VGNC:79794]
70	CCDC88A	0.43	0.7	0.391	5.16787e-06	0.0696732	coiled-coil domain containing 88A [Source:VGNC Symbol;Acc:VGNC:70860]
71	TSC22D3	-0.659846	0.183	0.497	5.43112e-06	0.0732224	TSC22 domain family member 3 [Source:NCBI gene (formerly Entrezgene);Acc:702656]
72	PSMA5	0.301542	0.3	0.068	5.49562e-06	0.0740919	proteasome 20S subunit alpha 5 [Source:NCBI gene (formerly Entrezgene);Acc:698435]
73	IER3	-0.621062	0.033	0.335	5.68821e-06	0.0766885	immediate early response 3 [Source:NCBI gene (formerly Entrezgene);Acc:701939]
74	MED25	0.311326	0.3	0.068	5.95158e-06	0.0802392	mediator complex subunit 25 [Source:VGNC Symbol;Acc:VGNC:74607]
75	PSMB9	0.515449	0.55	0.261	6.05073e-06	0.0815759	proteasome 20S subunit beta 9 [Source:VGNC Symbol;Acc:VGNC:76447]
76	ENSMMUG00000022334	0.283164	0.3	0.068	6.06323e-06	0.0817444	NA
77	PLIN2	-0.510521	0.033	0.329	6.12957e-06	0.0826388	perilipin-2 [Source:NCBI gene (formerly Entrezgene);Acc:712661]
78	CHD1	-0.478677	0.133	0.466	6.14223e-06	0.0828095	chromodomain helicase DNA binding protein 1 [Source:VGNC Symbol;Acc:VGNC:71026]
79	YPEL3	0.392662	0.417	0.143	6.61945e-06	0.0892434	yippee like 3 [Source:VGNC Symbol;Acc:VGNC:79126]
80	PLXDC2	-0.505584	0.05	0.348	7.3801e-06	0.0994985	plexin domain containing 2 [Source:VGNC Symbol;Acc:VGNC:76088]
81	PVRIG	0.416121	0.383	0.124	8.04368e-06	0.108445	PVR related immunoglobulin domain containing [Source:NCBI gene (formerly Entrezgene);Acc:711659]
82	WSB1	-0.568518	0.45	0.752	8.31585e-06	0.112114	WD repeat and SOCS box containing 1 [Source:VGNC Symbol;Acc:VGNC:79186]
83	EMP3	-0.53158	0.883	0.957	8.68377e-06	0.117075	epithelial membrane protein 3 [Source:VGNC Symbol;Acc:VGNC:72215]
84	MYLIP	0.25844	0.2	0.025	8.85539e-06	0.119388	myosin regulatory light chain interacting protein [Source:NCBI gene (formerly Entrezgene);Acc:702625]
85	PLEK	0.540982	0.567	0.267	8.85726e-06	0.119414	pleckstrin [Source:VGNC Symbol;Acc:VGNC:76174]
86	LY86	0.515887	0.75	0.534	9.0875e-06	0.122518	lymphocyte antigen 86 [Source:NCBI gene (formerly Entrezgene);Acc:711507]
87	ANXA6	0.264548	0.283	0.062	1.00024e-05	0.134852	annexin A6 [Source:VGNC Symbol;Acc:VGNC:69951]
88	ATP6V0E1	0.346858	0.467	0.18	1.11561e-05	0.150407	ATPase H+ transporting V0 subunit e1 [Source:NCBI gene (formerly Entrezgene);Acc:703342]
89	CYBA	0.486156	0.917	0.919	1.12432e-05	0.151581	NA
90	HPS1	0.333571	0.383	0.124	1.18527e-05	0.159798	HPS1 biogenesis of lysosomal organelles complex 3 subunit 1 [Source:VGNC Symbol;Acc:VGNC:73515]
91	RPL23A	-0.513952	0.45	0.739	1.2258e-05	0.165262	ribosomal protein L23a [Source:NCBI gene (formerly Entrezgene);Acc:710490]
92	AP1S2	0.514935	0.7	0.441	1.24993e-05	0.168516	adaptor related protein complex 1 subunit sigma 2 [Source:VGNC Symbol;Acc:VGNC:69961]
93	MYL6	0.617343	0.817	0.745	1.45892e-05	0.196691	myosin light chain 6 [Source:NCBI gene (formerly Entrezgene);Acc:711889]
94	RUNX3	-0.526693	0.117	0.416	1.492e-05	0.201151	RUNX family transcription factor 3 [Source:VGNC Symbol;Acc:VGNC:76948]
95	CST3	0.792006	0.917	0.975	1.51795e-05	0.20465	cystatin C [Source:NCBI gene (formerly Entrezgene);Acc:574313]
96	PRDX3	0.251966	0.25	0.05	1.52555e-05	0.205675	peroxiredoxin 3 [Source:VGNC Symbol;Acc:VGNC:76394]
97	RNASEH2B	0.424026	0.417	0.155	1.6417e-05	0.221334	ribonuclease H2 subunit B [Source:VGNC Symbol;Acc:VGNC:76825]
98	MS4A6A	0.532402	0.733	0.497	1.74284e-05	0.23497	membrane spanning 4-domains A6A [Source:VGNC Symbol;Acc:VGNC:101361]
99	RAC2	0.523562	0.6	0.317	1.74751e-05	0.235599	Rac family small GTPase 2 [Source:VGNC Symbol;Acc:VGNC:98432]
100	THEMIS2	-0.481646	0.3	0.59	1.889e-05	0.254675	thymocyte selection associated family member 2 [Source:VGNC Symbol;Acc:VGNC:78397]
101	ENSMMUG00000056183	0.728801	0.883	0.876	1.9225e-05	0.259191	NA
102	IRF5	0.300644	0.383	0.124	2.00353e-05	0.270116	interferon regulatory factor 5 [Source:VGNC Symbol;Acc:VGNC:73763]
103	SELPLG	0.424026	0.333	0.099	2.07967e-05	0.280382	selectin P ligand [Source:VGNC Symbol;Acc:VGNC:77158]
104	NET1	0.365812	0.317	0.087	2.10072e-05	0.283219	neuroepithelial cell transforming 1 [Source:VGNC Symbol;Acc:VGNC:75176]
105	ANXA5	0.474172	0.8	0.627	2.57572e-05	0.347259	annexin A5 [Source:VGNC Symbol;Acc:VGNC:69950]
106	RHOA	0.643903	0.883	0.876	2.66962e-05	0.359918	ras homolog family member A [Source:VGNC Symbol;Acc:VGNC:84066]
107	PAK1	0.308549	0.35	0.106	2.67023e-05	0.36	p21 (RAC1) activated kinase 1 [Source:VGNC Symbol;Acc:VGNC:101373]
108	PARK7	0.278349	0.317	0.087	2.68007e-05	0.361328	Parkinsonism associated deglycase [Source:NCBI gene (formerly Entrezgene);Acc:708377]
109	BATF3	0.296914	0.183	0.025	3.07771e-05	0.414938	basic leucine zipper ATF-like transcription factor 3 [Source:VGNC Symbol;Acc:VGNC:70143]
110	UBE2S	0.306029	0.4	0.143	3.8105e-05	0.513732	ubiquitin conjugating enzyme E2 S [Source:VGNC Symbol;Acc:VGNC:79099]
111	CLTA	0.406396	0.7	0.385	4.1619e-05	0.561107	clathrin light chain A [Source:VGNC Symbol;Acc:VGNC:71266]
112	NAP1L4	-0.475447	0.267	0.559	4.42331e-05	0.596351	nucleosome assembly protein 1 like 4 [Source:VGNC Symbol;Acc:VGNC:101365]
113	LAMTOR2	0.430599	0.567	0.311	4.72103e-05	0.636489	late endosomal/lysosomal adaptor	MAPK and MTOR activator 2 [Source:VGNC Symbol;Acc:VGNC:74163]
114	RPS6KA4	0.280061	0.3	0.081	4.72259e-05	0.6367	ribosomal protein S6 kinase A4 [Source:VGNC Symbol;Acc:VGNC:76930]
115	PTP4A2	0.434753	0.717	0.466	5.16294e-05	0.696068	protein tyrosine phosphatase 4A2 [Source:NCBI gene (formerly Entrezgene);Acc:706489]
116	MESD	0.35127	0.367	0.13	6.35726e-05	0.857086	mesoderm development LRP chaperone [Source:VGNC Symbol;Acc:VGNC:74507]
117	WAS	0.380958	0.5	0.236	6.39101e-05	0.861636	WASP actin nucleation promoting factor [Source:VGNC Symbol;Acc:VGNC:78780]
118	MAMU-DRA	0.460712	0.95	0.994	6.44925e-05	0.869487	major histocompatibility complex	class II	DR alpha [Source:NCBI gene (formerly Entrezgene);Acc:100187587]
119	RNPEPL1	0.349601	0.333	0.112	6.48282e-05	0.874014	arginyl aminopeptidase like 1 [Source:VGNC Symbol;Acc:VGNC:76712]
120	DDX5	-0.545402	0.817	0.894	6.54367e-05	0.882218	DEAD-box helicase 5 [Source:VGNC Symbol;Acc:VGNC:71763]
121	RGS1	-0.397004	0	0.224	6.85263e-05	0.923872	regulator of G protein signaling 1 [Source:VGNC Symbol;Acc:VGNC:76914]
122	TMEM14B	0.446053	0.683	0.435	6.93859e-05	0.93546	transmembrane protein 14B [Source:NCBI gene (formerly Entrezgene);Acc:698237]
123	FBL	0.40938	0.467	0.217	7.63269e-05	1	fibrillarin [Source:VGNC Symbol;Acc:VGNC:72619]
124	SRRM1	-0.368532	0.283	0.602	7.63999e-05	1	serine and arginine repetitive matrix 1 [Source:VGNC Symbol;Acc:VGNC:100149]
125	NDUFB11	0.412886	0.7	0.497	7.66175e-05	1	NADH:ubiquinone oxidoreductase subunit B11 [Source:NCBI gene (formerly Entrezgene);Acc:705984]
126	CDKN1A	-0.722546	0.667	0.814	7.94721e-05	1	cyclin dependent kinase inhibitor 1A [Source:NCBI gene (formerly Entrezgene);Acc:719199]
127	ND4L	0.785197	1	0.963	8.54121e-05	1	NADH dehydrogenase subunit 4L [Source:NCBI gene (formerly Entrezgene);Acc:2846621]
128	RGCC	-0.607192	0.283	0.54	8.62248e-05	1	regulator of cell cycle [Source:VGNC Symbol;Acc:VGNC:76783]
129	MGLL	0.266485	0.283	0.081	8.70481e-05	1	monoglyceride lipase [Source:VGNC Symbol;Acc:VGNC:74523]
130	C1H1orf162	0.417542	0.567	0.317	9.34581e-05	1	chromosome 1 C1orf162 homolog [Source:VGNC Symbol;Acc:VGNC:70420]
131	GNA15	-0.703086	0.233	0.491	9.46282e-05	1	G protein subunit alpha 15 [Source:NCBI gene (formerly Entrezgene);Acc:721669]
132	MT1E	0.549557	0.167	0.025	9.50874e-05	1	metallothionein 1E [Source:NCBI gene (formerly Entrezgene);Acc:700977]
133	NRIP1	-0.466096	0.233	0.503	9.74165e-05	1	nuclear receptor interacting protein 1 [Source:NCBI gene (formerly Entrezgene);Acc:693866]
134	CYRIB	0.386873	0.633	0.354	0.00010095	1	CYFIP related Rac1 interactor B [Source:VGNC Symbol;Acc:VGNC:72345]
135	ENSMMUG00000055584	0.43641	0.833	0.764	0.000102894	1	NA
136	ARL2BP	0.262563	0.233	0.056	0.000109218	1	ADP ribosylation factor like GTPase 2 binding protein [Source:NCBI gene (formerly Entrezgene);Acc:703999]
137	GDI2	0.519184	0.65	0.422	0.000110914	1	GDP dissociation inhibitor 2 [Source:VGNC Symbol;Acc:VGNC:72911]
138	CXCR4	-0.352596	0.017	0.242	0.000111246	1	C-X-C motif chemokine receptor 4 [Source:VGNC Symbol;Acc:VGNC:71572]
139	KCNAB2	0.308549	0.35	0.124	0.000113768	1	potassium voltage-gated channel subfamily A regulatory beta subunit 2 [Source:VGNC Symbol;Acc:VGNC:73967]
140	TMEM131L	0.284751	0.133	0.012	0.000116768	1	transmembrane 131 like [Source:VGNC Symbol;Acc:VGNC:79781]
141	JAML	0.490522	0.533	0.292	0.000117809	1	junction adhesion molecule like [Source:VGNC Symbol;Acc:VGNC:73860]
142	VIM	0.562005	0.967	0.981	0.000118871	1	vimentin [Source:VGNC Symbol;Acc:VGNC:78769]
143	TPI1	0.605473	0.667	0.516	0.000126368	1	triosephosphate isomerase 1 [Source:NCBI gene (formerly Entrezgene);Acc:714090]
144	TMEM109	0.376721	0.367	0.143	0.000135584	1	transmembrane protein 109 [Source:VGNC Symbol;Acc:VGNC:79740]
145	TUT4	-0.471504	0.1	0.36	0.000144722	1	terminal uridylyl transferase 4 [Source:VGNC Symbol;Acc:VGNC:79759]
146	SNRPA1	-0.523506	0.55	0.739	0.000149035	1	NA
147	SLAMF7	0.280061	0.317	0.106	0.000149538	1	SLAM family member 7 [Source:VGNC Symbol;Acc:VGNC:77547]
148	FCN1	-0.762387	0.383	0.621	0.000158591	1	NA
149	SEC14L1	-0.342877	0.033	0.261	0.000164279	1	SEC14 like lipid binding 1 [Source:VGNC Symbol;Acc:VGNC:99226]
150	ELK3	-0.39311	0.05	0.286	0.000164692	1	ETS transcription factor ELK3 [Source:VGNC Symbol;Acc:VGNC:72210]
151	TALDO1	0.442763	0.783	0.571	0.000170803	1	transaldolase 1 [Source:VGNC Symbol;Acc:VGNC:78096]
152	TMOD3	0.285128	0.5	0.236	0.000184717	1	tropomodulin 3 [Source:VGNC Symbol;Acc:VGNC:78572]
153	SLC38A1	-0.469059	0.283	0.584	0.000190266	1	solute carrier family 38 member 1 [Source:VGNC Symbol;Acc:VGNC:77468]
154	TKT	0.408596	0.85	0.634	0.000195535	1	transketolase [Source:VGNC Symbol;Acc:VGNC:78362]
155	GPBAR1	0.357531	0.567	0.323	0.000196482	1	G protein-coupled bile acid receptor 1 [Source:NCBI gene (formerly Entrezgene);Acc:697937]
156	SEMA4D	-0.334419	0	0.199	0.000203055	1	semaphorin 4D [Source:VGNC Symbol;Acc:VGNC:77166]
157	HIGD2A	0.255904	0.45	0.186	0.000212801	1	HIG1 hypoxia inducible domain family member 2A [Source:NCBI gene (formerly Entrezgene);Acc:696888]
158	ZNHIT1	0.275504	0.367	0.143	0.000214404	1	zinc finger HIT-type containing 1 [Source:VGNC Symbol;Acc:VGNC:79332]
159	PSMB6	0.353637	0.617	0.36	0.000222321	1	proteasome 20S subunit beta 6 [Source:NCBI gene (formerly Entrezgene);Acc:710028]
160	ZNF267	-0.340161	0.05	0.28	0.000226483	1	zinc finger protein 267 [Source:NCBI gene (formerly Entrezgene);Acc:641441]
161	ENSMMUG00000065373	-0.862469	1	1	0.000228338	1	NA
162	VPS13C	0.348976	0.533	0.28	0.000229794	1	vacuolar protein sorting 13 homolog C [Source:VGNC Symbol;Acc:VGNC:79399]
163	ENSMMUG00000011580	-0.345361	0.1	0.348	0.000232389	1	NA
164	SNX3	0.513524	0.6	0.472	0.000237706	1	sorting nexin 3 [Source:VGNC Symbol;Acc:VGNC:77683]
165	CNIH4	-0.416369	0.217	0.472	0.000245441	1	cornichon family AMPA receptor auxiliary protein 4 [Source:NCBI gene (formerly Entrezgene);Acc:701767]
166	GAB2	-0.383329	0.133	0.391	0.000248436	1	GRB2 associated binding protein 2 [Source:VGNC Symbol;Acc:VGNC:72721]
167	MAP3K8	-0.455679	0.2	0.46	0.000249947	1	mitogen-activated protein kinase kinase kinase 8 [Source:VGNC Symbol;Acc:VGNC:81464]
168	LSP1	0.451595	0.85	0.795	0.000252392	1	lymphocyte specific protein 1 [Source:VGNC Symbol;Acc:VGNC:101299]
169	ILK	0.264548	0.233	0.062	0.000252542	1	integrin linked kinase [Source:VGNC Symbol;Acc:VGNC:73738]
170	TAGAP	-0.331737	0.017	0.224	0.000254566	1	T cell activation RhoGTPase activating protein [Source:VGNC Symbol;Acc:VGNC:78126]
171	RAPH1	-0.303448	0.017	0.224	0.000256472	1	Ras association (RalGDS/AF-6) and pleckstrin homology domains 1 [Source:VGNC Symbol;Acc:VGNC:99397]
172	RGS19	0.334045	0.533	0.28	0.000257163	1	regulator of G protein signaling 19 [Source:NCBI gene (formerly Entrezgene);Acc:719265]
173	ENSMMUG00000059018	-0.412475	0.05	0.273	0.00027093	1	NA
174	MAFF	-0.403507	0.133	0.385	0.000273746	1	MAF bZIP transcription factor F [Source:VGNC Symbol;Acc:VGNC:95357]
175	SEMA4A	0.327811	0.35	0.137	0.000287047	1	semaphorin 4A [Source:VGNC Symbol;Acc:VGNC:81565]
176	CD63	-0.412475	0.517	0.752	0.000294387	1	CD63 molecule [Source:VGNC Symbol;Acc:VGNC:70775]
177	TMED9	-0.327715	0.133	0.385	0.000296804	1	transmembrane p24 trafficking protein 9 [Source:NCBI gene (formerly Entrezgene);Acc:701114]
178	FLOT1	0.332878	0.433	0.205	0.000307927	1	flotillin 1 [Source:VGNC Symbol;Acc:VGNC:72674]
179	SCAF11	-0.368169	0.283	0.571	0.000307999	1	SR-related CTD associated factor 11 [Source:VGNC Symbol;Acc:VGNC:77002]
180	TMEM258	0.365728	0.45	0.224	0.000327911	1	transmembrane protein 258 [Source:NCBI gene (formerly Entrezgene);Acc:100689487]
181	CSK	0.302464	0.45	0.211	0.000333938	1	C-terminal Src kinase [Source:VGNC Symbol;Acc:VGNC:81380]
182	NCOA3	-0.413801	0.333	0.565	0.000342774	1	nuclear receptor coactivator 3 [Source:VGNC Symbol;Acc:VGNC:75147]
183	ENSMMUG00000055885	0.56153	0.783	0.615	0.000354831	1	NA
184	PIK3CG	-0.324167	0.067	0.292	0.000376626	1	phosphatidylinositol-4	5-bisphosphate 3-kinase catalytic subunit gamma [Source:VGNC Symbol;Acc:VGNC:75998]
185	LAMTOR4	0.307512	0.6	0.329	0.000377676	1	late endosomal/lysosomal adaptor	MAPK and MTOR activator 4 [Source:VGNC Symbol;Acc:VGNC:74178]
186	NUFIP2	-0.395766	0.083	0.317	0.00038175	1	nuclear FMR1 interacting protein 2 [Source:VGNC Symbol;Acc:VGNC:75422]
187	CACYBP	0.270403	0.45	0.205	0.00038197	1	calcyclin binding protein [Source:VGNC Symbol;Acc:VGNC:70678]
188	RNF114	-0.326614	0.05	0.267	0.000387812	1	ring finger protein 114 [Source:VGNC Symbol;Acc:VGNC:76725]
189	GPX4	0.442642	0.717	0.565	0.000415036	1	glutathione peroxidase 4 [Source:NCBI gene (formerly Entrezgene);Acc:705333]
190	NDUFS8	0.3349	0.533	0.28	0.000418316	1	NADH:ubiquinone oxidoreductase core subunit S8 [Source:VGNC Symbol;Acc:VGNC:101367]
191	COTL1	0.407657	0.883	0.826	0.000425296	1	coactosin like F-actin binding protein 1 [Source:NCBI gene (formerly Entrezgene);Acc:715376]
192	DEDD2	-0.274593	0.017	0.211	0.000441241	1	death effector domain containing 2 [Source:NCBI gene (formerly Entrezgene);Acc:706928]
193	SERP1	-0.350092	0.15	0.391	0.000441433	1	stress associated endoplasmic reticulum protein 1 [Source:NCBI gene (formerly Entrezgene);Acc:106997040]
194	ZFP36	0.490148	1	0.963	0.000487852	1	ZFP36 ring finger protein [Source:NCBI gene (formerly Entrezgene);Acc:722000]
195	C11H12orf45	0.288143	0.283	0.099	0.000488601	1	chromosome 11 C12orf45 homolog [Source:NCBI gene (formerly Entrezgene);Acc:701291]
196	AHNAK	0.526851	0.883	0.752	0.000500755	1	AHNAK nucleoprotein [Source:VGNC Symbol;Acc:VGNC:99540]
197	NR3C1	-0.457612	0.183	0.422	0.000522882	1	nuclear receptor subfamily 3 group C member 1 [Source:VGNC Symbol;Acc:VGNC:75515]
198	TIMM17A	-0.278174	0.05	0.261	0.000542413	1	translocase of inner mitochondrial membrane 17A [Source:VGNC Symbol;Acc:VGNC:78400]
199	STAC3	0.313602	0.383	0.174	0.000551577	1	SH3 and cysteine rich domain 3 [Source:VGNC Symbol;Acc:VGNC:78010]
200	COX1	0.336563	1	0.988	0.000571937	1	cytochrome c oxidase subunit I [Source:NCBI gene (formerly Entrezgene);Acc:2846624]
201	HSPA8	0.527296	0.667	0.435	0.000577689	1	heat shock protein family A (Hsp70) member 8 [Source:VGNC Symbol;Acc:VGNC:101093]
202	GATAD2A	-0.333403	0.05	0.255	0.000646289	1	GATA zinc finger domain containing 2A [Source:NCBI gene (formerly Entrezgene);Acc:720361]
203	TUBB6	0.320404	0.45	0.224	0.000652648	1	tubulin beta 6 class V [Source:NCBI gene (formerly Entrezgene);Acc:114673745]
204	COX2	0.408124	1	1	0.000659848	1	cytochrome c oxidase subunit II [Source:NCBI gene (formerly Entrezgene);Acc:2846628]
205	ELF4	-0.354506	0.083	0.298	0.000664156	1	E74 like ETS transcription factor 4 [Source:VGNC Symbol;Acc:VGNC:72208]
206	PAK2	0.325342	0.633	0.404	0.000679721	1	p21 (RAC1) activated kinase 2 [Source:VGNC Symbol;Acc:VGNC:84053]
207	FUOM	0.559571	0.683	0.627	0.00068292	1	fucose mutarotase [Source:VGNC Symbol;Acc:VGNC:72773]
208	ARHGDIB	0.496098	0.85	0.764	0.000689239	1	Rho GDP dissociation inhibitor beta [Source:NCBI gene (formerly Entrezgene);Acc:702320]
209	TNFRSF1B	-0.394733	0.183	0.422	0.000729926	1	TNF receptor superfamily member 1B [Source:VGNC Symbol;Acc:VGNC:78590]
210	PLEKHO1	0.346858	0.383	0.186	0.000748988	1	pleckstrin homology domain containing O1 [Source:VGNC Symbol;Acc:VGNC:76101]
211	ENSMMUG00000009425	0.439794	0.85	0.758	0.00076499	1	NA
212	C15orf48	-0.694915	0.067	0.267	0.000775964	1	NA
213	ND5	0.737739	0.683	0.466	0.000791094	1	NADH dehydrogenase subunit 5 [Source:NCBI gene (formerly Entrezgene);Acc:2846631]
214	CAPG	0.478021	0.817	0.72	0.000795317	1	capping actin protein	gelsolin like [Source:VGNC Symbol;Acc:VGNC:70528]
215	ZNF292	-0.383329	0.1	0.317	0.000841586	1	zinc finger protein 292 [Source:VGNC Symbol;Acc:VGNC:79136]
216	GSN	0.375117	0.717	0.522	0.000850566	1	gelsolin [Source:VGNC Symbol;Acc:VGNC:73299]
217	RAP1A	0.346721	0.567	0.342	0.000867257	1	RAP1A	member of RAS oncogene family [Source:VGNC Symbol;Acc:VGNC:76657]
218	CPVL	0.789437	0.8	0.783	0.000869668	1	carboxypeptidase vitellogenic like [Source:VGNC Symbol;Acc:VGNC:71406]
219	TMEM127	-0.325995	0.1	0.317	0.000888017	1	transmembrane protein 127 [Source:NCBI gene (formerly Entrezgene);Acc:705069]
220	ENSMMUG00000064224	-0.465146	0.083	0.304	0.000903354	1	NA
221	H2AFZ	0.277708	0.417	0.199	0.000933298	1	H2A histone family	member Z [Source:NCBI gene (formerly Entrezgene);Acc:709326]
222	FGR	0.323566	0.55	0.323	0.000944351	1	FGR proto-oncogene	Src family tyrosine kinase [Source:VGNC Symbol;Acc:VGNC:72658]
223	UTRN	-0.26154	0	0.161	0.00096636	1	utrophin [Source:VGNC Symbol;Acc:VGNC:78749]
224	MATR3	-0.372205	0.4	0.634	0.000966657	1	matrin 3 [Source:NCBI gene (formerly Entrezgene);Acc:100568450]
225	ZNF43	-0.268996	0	0.161	0.000969946	1	zinc finger protein 100-like [Source:NCBI gene (formerly Entrezgene);Acc:693860]
226	H2AFY	0.305269	0.85	0.727	0.000973355	1	H2A histone family	member Y [Source:NCBI gene (formerly Entrezgene);Acc:711836]
227	RNASE6	0.43824	0.85	0.758	0.00100125	1	ribonuclease A family member k6 [Source:VGNC Symbol;Acc:VGNC:76701]
228	RPS18	-0.430037	0.9	0.938	0.00101705	1	ribosomal protein S18 [Source:NCBI gene (formerly Entrezgene);Acc:706414]
229	PKN2	-0.363244	0.033	0.217	0.00103227	1	protein kinase N2 [Source:VGNC Symbol;Acc:VGNC:76015]
230	ANP32B	0.372496	0.533	0.317	0.00104196	1	acidic nuclear phosphoprotein 32 family member B [Source:NCBI gene (formerly Entrezgene);Acc:715508]
231	SRRM2	0.310135	0.8	0.534	0.00105374	1	serine/arginine repetitive matrix 2 [Source:VGNC Symbol;Acc:VGNC:82248]
232	PLD4	0.270403	0.417	0.199	0.00107813	1	phospholipase D family member 4 [Source:VGNC Symbol;Acc:VGNC:76100]
233	CSNK1A1	-0.331436	0.35	0.615	0.00109926	1	casein kinase 1 alpha 1 [Source:VGNC Symbol;Acc:VGNC:84290]
234	JARID2	-0.292181	0.05	0.242	0.00114281	1	jumonji and AT-rich interaction domain containing 2 [Source:VGNC Symbol;Acc:VGNC:73956]
235	RBM47	-0.306367	0.1	0.311	0.00118525	1	RNA binding motif protein 47 [Source:VGNC Symbol;Acc:VGNC:76576]
236	ADIPOR2	-0.306367	0.1	0.311	0.00118525	1	adiponectin receptor 2 [Source:VGNC Symbol;Acc:VGNC:69678]
237	PRPF40A	-0.348106	0.217	0.447	0.0012055	1	pre-mRNA processing factor 40 homolog A [Source:VGNC Symbol;Acc:VGNC:76266]
238	PEA15	0.364155	0.6	0.416	0.00122305	1	proliferation and apoptosis adaptor protein 15 [Source:VGNC Symbol;Acc:VGNC:100030]
239	PEBP1	0.379971	0.65	0.491	0.00123152	1	phosphatidylethanolamine binding protein 1 [Source:NCBI gene (formerly Entrezgene);Acc:694697]
240	SEPTIN11	0.258016	0.317	0.13	0.00125443	1	septin 11 [Source:VGNC Symbol;Acc:VGNC:77310]
241	COX6B1	0.321846	0.6	0.373	0.00126289	1	cytochrome c oxidase subunit 6B [Source:NCBI gene (formerly Entrezgene);Acc:692062]
242	TCIRG1	0.257668	0.417	0.199	0.00127774	1	T cell immune regulator 1	ATPase H+ transporting V0 subunit a3 [Source:VGNC Symbol;Acc:VGNC:78291]
243	PRDX1	0.332878	0.4	0.205	0.00133321	1	peroxiredoxin 1 [Source:VGNC Symbol;Acc:VGNC:100047]
244	TRIM25	-0.340161	0.05	0.236	0.00133385	1	tripartite motif containing 25 [Source:VGNC Symbol;Acc:VGNC:78847]
245	GHITM	0.252171	0.35	0.155	0.00134787	1	growth hormone inducible transmembrane protein [Source:VGNC Symbol;Acc:VGNC:72735]
246	UBAP1	-0.287113	0.033	0.211	0.00139379	1	ubiquitin associated protein 1 [Source:VGNC Symbol;Acc:VGNC:78686]
247	CDC42SE2	-0.411673	0.2	0.41	0.00139607	1	CDC42 small effector 2 [Source:NCBI gene (formerly Entrezgene);Acc:708885]
248	ZFR	-0.312939	0.05	0.236	0.00141885	1	zinc finger RNA binding protein [Source:VGNC Symbol;Acc:VGNC:79070]
249	VSIR	0.311723	0.517	0.28	0.0014213	1	V-set immunoregulatory receptor [Source:VGNC Symbol;Acc:VGNC:79834]
250	HNRNPUL1	-0.32543	0.15	0.366	0.00143739	1	heterogeneous nuclear ribonucleoprotein U like 1 [Source:VGNC Symbol;Acc:VGNC:73401]
251	HBEGF	0.393264	0.533	0.304	0.00143884	1	heparin binding EGF like growth factor [Source:NCBI gene (formerly Entrezgene);Acc:695559]
252	DPH2	-0.388695	0.65	0.764	0.00144435	1	diphthamide biosynthesis 2 [Source:VGNC Symbol;Acc:VGNC:71974]
253	SYNCRIP	-0.292181	0.133	0.354	0.00146419	1	synaptotagmin binding cytoplasmic RNA interacting protein [Source:VGNC Symbol;Acc:VGNC:78141]
254	PRR13	0.346667	0.617	0.416	0.00148302	1	proline rich 13 [Source:VGNC Symbol;Acc:VGNC:100094]
255	FKBP1A	0.346024	0.567	0.348	0.00148797	1	FKBP prolyl isomerase 1A [Source:NCBI gene (formerly Entrezgene);Acc:717385]
256	SAP30BP	-0.271119	0.05	0.236	0.00150256	1	SAP30 binding protein [Source:VGNC Symbol;Acc:VGNC:77142]
257	LCOR	-0.328393	0.083	0.28	0.00152494	1	ligand dependent nuclear receptor corepressor [Source:NCBI gene (formerly Entrezgene);Acc:705646]
258	SRSF4	-0.327715	0.117	0.329	0.00153542	1	serine and arginine rich splicing factor 4 [Source:VGNC Symbol;Acc:VGNC:100150]
259	RNF126	-0.32179	0.083	0.28	0.00159939	1	ring finger protein 126 [Source:VGNC Symbol;Acc:VGNC:76791]
260	SRGN	0.457874	0.9	0.907	0.00161389	1	serglycin [Source:NCBI gene (formerly Entrezgene);Acc:712299]
261	RDH5	0.341564	0.5	0.292	0.00161482	1	retinol dehydrogenase 5 [Source:VGNC Symbol;Acc:VGNC:82219]
262	STX11	-0.405439	0.233	0.435	0.00162827	1	syntaxin 11 [Source:VGNC Symbol;Acc:VGNC:78041]
263	SPCS1	0.289097	0.55	0.323	0.00164338	1	signal peptidase complex subunit 1 [Source:VGNC Symbol;Acc:VGNC:84072]
264	ENSMMUG00000059289	-0.317239	0.117	0.323	0.00167002	1	NA
265	SF3B1	-0.394861	0.417	0.615	0.00167112	1	splicing factor 3b subunit 1 [Source:VGNC Symbol;Acc:VGNC:77179]
266	FMNL1	-0.37586	0.317	0.547	0.00167212	1	formin like 1 [Source:VGNC Symbol;Acc:VGNC:72480]
267	UBL5	0.36041	0.633	0.441	0.0016948	1	ubiquitin like 5 [Source:VGNC Symbol;Acc:VGNC:82266]
268	TAPBP	-0.30869	0.483	0.677	0.00171222	1	TAP binding protein [Source:VGNC Symbol;Acc:VGNC:78098]
269	ZNF385A	0.271175	0.35	0.161	0.00174422	1	zinc finger protein 385A [Source:VGNC Symbol;Acc:VGNC:79079]
270	IFNGR2	-0.336433	0.117	0.317	0.00178413	1	interferon gamma receptor 2 [Source:VGNC Symbol;Acc:VGNC:73569]
271	CD37	0.333706	0.867	0.708	0.00179717	1	CD37 molecule [Source:VGNC Symbol;Acc:VGNC:70761]
272	CD1B	0.294258	0.3	0.124	0.00182734	1	CD1b molecule [Source:VGNC Symbol;Acc:VGNC:70755]
273	TRPC4AP	-0.283333	0.067	0.255	0.00187653	1	transient receptor potential cation channel subfamily C member 4 associated protein [Source:VGNC Symbol;Acc:VGNC:79014]
274	MBP	0.302036	0.533	0.317	0.00188234	1	myelin basic protein [Source:VGNC Symbol;Acc:VGNC:74673]
275	C3H7orf50	0.326179	0.65	0.441	0.00188578	1	chromosome 3 C7orf50 homolog [Source:VGNC Symbol;Acc:VGNC:70609]
276	SEC11A	-0.271119	0.05	0.23	0.00191585	1	SEC11 homolog A	signal peptidase complex subunit [Source:VGNC Symbol;Acc:VGNC:99235]
277	MSMO1	-0.26403	0.05	0.23	0.00194315	1	methylsterol monooxygenase 1 [Source:NCBI gene (formerly Entrezgene);Acc:705106]
278	DELE1	0.272023	0.283	0.118	0.00202156	1	DAP3 binding cell death enhancer 1 [Source:VGNC Symbol;Acc:VGNC:71806]
279	RAB2A	-0.356661	0.267	0.478	0.00205576	1	RAB2A	member RAS oncogene family [Source:VGNC Symbol;Acc:VGNC:81529]
280	LDLR	-0.289093	0.017	0.174	0.00205918	1	low density lipoprotein receptor [Source:VGNC Symbol;Acc:VGNC:74248]
281	ATP8	0.514076	0.7	0.503	0.00212693	1	ATP synthase F0 subunit 8 [Source:NCBI gene (formerly Entrezgene);Acc:2846623]
282	DSTN	0.268108	0.45	0.236	0.00217072	1	destrin	actin depolymerizing factor [Source:VGNC Symbol;Acc:VGNC:71841]
283	UBE2N	-0.310877	0.167	0.373	0.00218446	1	ubiquitin conjugating enzyme E2 N [Source:VGNC Symbol;Acc:VGNC:100116]
284	ITSN2	-0.355205	0.183	0.398	0.00220091	1	intersectin 2 [Source:VGNC Symbol;Acc:VGNC:73807]
285	HMOX2	0.257668	0.433	0.224	0.00221777	1	heme oxygenase 2 [Source:VGNC Symbol;Acc:VGNC:73489]
286	ZMIZ1	-0.281526	0.083	0.273	0.00225997	1	zinc finger MIZ-type containing 1 [Source:VGNC Symbol;Acc:VGNC:79036]
287	SAT1	-0.368169	0.8	0.87	0.00226705	1	spermidine/spermine N1-acetyltransferase 1 [Source:NCBI gene (formerly Entrezgene);Acc:697884]
288	GLTP	-0.361984	0.55	0.696	0.00230487	1	glycolipid transfer protein [Source:NCBI gene (formerly Entrezgene);Acc:701777]
289	IL16	0.360601	0.317	0.149	0.00236138	1	interleukin 16 [Source:VGNC Symbol;Acc:VGNC:84355]
290	ANKRD11	-0.292181	0.05	0.224	0.00239965	1	ankyrin repeat domain 11 [Source:VGNC Symbol;Acc:VGNC:69664]
291	UVRAG	0.259639	0.383	0.186	0.00243005	1	UV radiation resistance associated [Source:VGNC Symbol;Acc:VGNC:78751]
292	ROCK1	-0.321401	0.367	0.584	0.00247956	1	Rho associated coiled-coil containing protein kinase 1 [Source:VGNC Symbol;Acc:VGNC:81559]
293	ARHGAP27	-0.323666	0.117	0.311	0.00252019	1	Rho GTPase activating protein 27 [Source:VGNC Symbol;Acc:VGNC:69935]
294	MAMU-DRB1	0.395805	1	1	0.00259958	1	MHC class II antigen [Source:NCBI gene (formerly Entrezgene);Acc:692100]
295	COPS8	-0.310962	0.217	0.422	0.00260256	1	COP9 signalosome subunit 8 [Source:VGNC Symbol;Acc:VGNC:71334]
296	NDUFB10	0.258016	0.3	0.13	0.00260522	1	NADH:ubiquinone oxidoreductase subunit B10 [Source:NCBI gene (formerly Entrezgene);Acc:693482]
297	ID2	-0.487843	0.3	0.547	0.00260564	1	inhibitor of DNA binding 2 [Source:VGNC Symbol;Acc:VGNC:97777]
298	SF1	-0.389962	0.517	0.627	0.00267559	1	splicing factor 1 [Source:VGNC Symbol;Acc:VGNC:77225]
299	OSM	-0.36997	0.033	0.193	0.00280709	1	oncostatin M [Source:VGNC Symbol;Acc:VGNC:75720]
300	THBD	-0.396564	0.033	0.193	0.002902	1	thrombomodulin [Source:VGNC Symbol;Acc:VGNC:78343]
301	ENSMMUG00000002075	-0.37989	0.6	0.727	0.0029235	1	NA
302	ARPC5L	0.348976	0.483	0.304	0.00296694	1	actin related protein 2/3 complex subunit 5 like [Source:NCBI gene (formerly Entrezgene);Acc:693405]
303	ATP6V1G1	0.478888	0.6	0.46	0.00306538	1	ATPase H+ transporting V1 subunit G1 [Source:NCBI gene (formerly Entrezgene);Acc:703655]
304	FTL	-0.292181	0.167	0.366	0.00316232	1	ferritin light chain [Source:NCBI gene (formerly Entrezgene);Acc:718964]
305	IAH1	0.252074	0.25	0.099	0.00316861	1	isoamyl acetate hydrolyzing esterase 1 (putative) [Source:NCBI gene (formerly Entrezgene);Acc:694558]
306	ACTG1	0.3877	0.883	0.82	0.00331443	1	actin gamma 1 [Source:NCBI gene (formerly Entrezgene);Acc:713687]
307	ENSMMUG00000051239	0.354985	0.85	0.801	0.00331819	1	NA
308	PPIA	0.359538	0.9	0.876	0.00336998	1	peptidylprolyl isomerase A [Source:NCBI gene (formerly Entrezgene);Acc:574102]
309	PID1	-0.453117	0.4	0.59	0.00337837	1	phosphotyrosine interaction domain containing 1 [Source:NCBI gene (formerly Entrezgene);Acc:713894]
310	IFI6	-0.512248	0.217	0.41	0.00343843	1	interferon alpha inducible protein 6 [Source:VGNC Symbol;Acc:VGNC:73467]
311	FIS1	0.280769	0.4	0.217	0.00351081	1	fission	mitochondrial 1 [Source:VGNC Symbol;Acc:VGNC:72547]
312	FIS1	0.280769	0.4	0.217	0.00351081	1	fission	mitochondrial 1 [Source:NCBI gene (formerly Entrezgene);Acc:714444]
313	ENSMMUG00000006206	-0.371154	0.333	0.516	0.00353673	1	NA
314	SRSF2	-0.29383	0.183	0.404	0.00356865	1	serine and arginine rich splicing factor 2 [Source:NCBI gene (formerly Entrezgene);Acc:708105]
315	ELOVL5	-0.33149	0.367	0.571	0.00362621	1	ELOVL fatty acid elongase 5 [Source:VGNC Symbol;Acc:VGNC:72083]
316	PSMB10	0.296746	0.533	0.342	0.00369539	1	proteasome 20S subunit beta 10 [Source:NCBI gene (formerly Entrezgene);Acc:701088]
317	RHEB	-0.278069	0.1	0.286	0.00381507	1	Ras homolog	mTORC1 binding [Source:NCBI gene (formerly Entrezgene);Acc:715378]
318	LPGAT1	0.260528	0.517	0.298	0.00390034	1	lysophosphatidylglycerol acyltransferase 1 [Source:VGNC Symbol;Acc:VGNC:74387]
319	ND4	0.322711	0.983	0.907	0.00411501	1	NADH dehydrogenase subunit 4 [Source:NCBI gene (formerly Entrezgene);Acc:2846630]
320	RAB1A	-0.258077	0.1	0.286	0.00413002	1	RAB1A	member RAS oncogene family [Source:NCBI gene (formerly Entrezgene);Acc:696962]
321	ATP5IF1	0.302464	0.383	0.205	0.00417914	1	ATP synthase inhibitory factor subunit 1 [Source:VGNC Symbol;Acc:VGNC:70192]
322	PHLDA2	-0.423971	0.067	0.236	0.00419856	1	pleckstrin homology like domain family A member 2 [Source:NCBI gene (formerly Entrezgene);Acc:706160]
323	HBS1L	-0.303894	0.067	0.23	0.00462316	1	HBS1 like translational GTPase [Source:VGNC Symbol;Acc:VGNC:73350]
324	ENSMMUG00000004441	0.400943	0.817	0.795	0.00476466	1	NA
325	IFI27L2	-0.336508	0.367	0.54	0.00478639	1	interferon alpha inducible protein 27 like 2 [Source:NCBI gene (formerly Entrezgene);Acc:700629]
326	DDT	0.264548	0.183	0.062	0.00488201	1	D-dopachrome tautomerase [Source:NCBI gene (formerly Entrezgene);Acc:699933]
327	TPD52L2	-0.276413	0.2	0.391	0.00497582	1	TPD52 like 2 [Source:VGNC Symbol;Acc:VGNC:98462]
328	MTHFD1L	-0.258402	0.033	0.18	0.00503349	1	methylenetetrahydrofolate dehydrogenase (NADP+ dependent) 1 like [Source:VGNC Symbol;Acc:VGNC:83435]
329	ARPC3	0.316085	0.817	0.783	0.00513659	1	actin related protein 2/3 complex subunit 3 [Source:VGNC Symbol;Acc:VGNC:99890]
330	CTSC	0.402547	0.333	0.168	0.00518431	1	cathepsin C [Source:VGNC Symbol;Acc:VGNC:71553]
331	ENSMMUG00000060923	-0.34042	0.283	0.46	0.00521275	1	NA
332	GTF2B	-0.292181	0.233	0.435	0.0052766	1	general transcription factor IIB [Source:VGNC Symbol;Acc:VGNC:73306]
333	PELI1	-0.485208	0.3	0.472	0.00528736	1	pellino E3 ubiquitin protein ligase 1 [Source:NCBI gene (formerly Entrezgene);Acc:696416]
334	ENSMMUG00000030408	0.261755	0.717	0.522	0.00537742	1	NA
335	CTSS	0.723928	0.867	0.77	0.00548565	1	cathepsin S [Source:VGNC Symbol;Acc:VGNC:71562]
336	RNF213	-0.432446	0.05	0.205	0.00551115	1	ring finger protein 213 [Source:VGNC Symbol;Acc:VGNC:76734]
337	ZC3H7A	-0.295073	0.083	0.248	0.00551714	1	zinc finger CCCH-type containing 7A [Source:VGNC Symbol;Acc:VGNC:79905]
338	NOTCH2	-0.280967	0.167	0.366	0.00562295	1	notch receptor 2 [Source:NCBI gene (formerly Entrezgene);Acc:713798]
339	JUNB	-0.454473	0.567	0.696	0.00579969	1	JunB proto-oncogene	AP-1 transcription factor subunit [Source:VGNC Symbol;Acc:VGNC:73959]
340	ENSMMUG00000011714	-0.267387	0.2	0.391	0.00581661	1	NA
341	TNFSF13B	0.257834	0.3	0.143	0.00583442	1	TNF superfamily member 13b [Source:VGNC Symbol;Acc:VGNC:78594]
342	LSM14A	-0.257798	0.183	0.379	0.0058572	1	LSM14A mRNA processing body assembly factor [Source:NCBI gene (formerly Entrezgene);Acc:705085]
343	GRB2	-0.300739	0.417	0.621	0.00592341	1	growth factor receptor bound protein 2 [Source:VGNC Symbol;Acc:VGNC:99157]
344	DDX3X	-0.337093	0.2	0.391	0.00598858	1	DEAD-box helicase 3 X-linked [Source:NCBI gene (formerly Entrezgene);Acc:706891]
345	IL10RA	-0.401352	0.633	0.733	0.00602176	1	interleukin 10 receptor subunit alpha [Source:NCBI gene (formerly Entrezgene);Acc:704383]
346	OXR1	-0.254046	0.083	0.248	0.00603971	1	oxidation resistance 1 [Source:VGNC Symbol;Acc:VGNC:75612]
347	MORF4L1	-0.269547	0.283	0.484	0.00606591	1	mortality factor 4 like 1 [Source:VGNC Symbol;Acc:VGNC:84396]
348	ND2	0.349372	0.983	0.938	0.00613949	1	NADH dehydrogenase subunit 2 [Source:NCBI gene (formerly Entrezgene);Acc:2846626]
349	ENSMMUG00000052293	-0.262666	0.767	0.969	0.00613979	1	NA
350	RGS2	-0.349088	0.117	0.286	0.00621739	1	regulator of G protein signaling 2 [Source:NCBI gene (formerly Entrezgene);Acc:712617]
351	PLA2G7	0.300644	0.283	0.137	0.00637864	1	phospholipase A2 group VII [Source:VGNC Symbol;Acc:VGNC:76158]
352	RASGEF1B	-0.325056	0.283	0.478	0.00664696	1	RasGEF domain family member 1B [Source:VGNC Symbol;Acc:VGNC:76532]
353	RNF7	-0.295237	0.333	0.509	0.00667912	1	ring finger protein 7 [Source:VGNC Symbol;Acc:VGNC:76707]
354	ARF4	-0.310162	0.483	0.671	0.0067727	1	ADP ribosylation factor 4 [Source:NCBI gene (formerly Entrezgene);Acc:703432]
355	EPC1	-0.256695	0.133	0.311	0.00677437	1	enhancer of polycomb homolog 1 [Source:VGNC Symbol;Acc:VGNC:72074]
356	KLF4	0.477607	0.733	0.64	0.00683086	1	Kruppel like factor 4 [Source:VGNC Symbol;Acc:VGNC:74029]
357	ITGA5	-0.269871	0.117	0.292	0.00687482	1	integrin subunit alpha 5 [Source:VGNC Symbol;Acc:VGNC:73779]
358	ENSMMUG00000004545	-0.351709	0.883	0.925	0.00689362	1	NA
359	CNN2	0.312665	0.75	0.621	0.00710587	1	calponin 2 [Source:NCBI gene (formerly Entrezgene);Acc:721164]
360	CSTB	0.355689	0.667	0.509	0.00719659	1	cystatin B [Source:VGNC Symbol;Acc:VGNC:71534]
361	VAT1	-0.317906	0.35	0.528	0.00727036	1	vesicle amine transport 1 [Source:VGNC Symbol;Acc:VGNC:79058]
362	WDR13	-0.324789	0.483	0.658	0.00735226	1	WD repeat domain 13 [Source:VGNC Symbol;Acc:VGNC:78957]
363	MARCKSL1	-0.36447	0.1	0.261	0.00745749	1	MARCKS like 1 [Source:VGNC Symbol;Acc:VGNC:74723]
364	RUNX1	-0.276413	0.067	0.217	0.00747827	1	RUNX family transcription factor 1 [Source:VGNC Symbol;Acc:VGNC:76946]
365	ERCC6	-0.255454	0.067	0.217	0.00777181	1	ERCC excision repair 6	chromatin remodeling factor [Source:VGNC Symbol;Acc:VGNC:81396]
366	CITED2	-0.279989	0.033	0.168	0.00778706	1	Cbp/p300 interacting transactivator with Glu/Asp rich carboxy-terminal domain 2 [Source:VGNC Symbol;Acc:VGNC:71228]
367	CXXC5	-0.255454	0.067	0.217	0.0079224	1	CXXC finger protein 5 [Source:VGNC Symbol;Acc:VGNC:71594]
368	FAR1	-0.258402	0.033	0.168	0.00813274	1	fatty acyl-CoA reductase 1 [Source:NCBI gene (formerly Entrezgene);Acc:699947]
369	SREK1	-0.325995	0.2	0.385	0.00815216	1	splicing regulatory glutamic acid and lysine rich protein 1 [Source:VGNC Symbol;Acc:VGNC:77944]
370	MPEG1	0.435167	0.533	0.342	0.00822173	1	macrophage expressed 1 [Source:VGNC Symbol;Acc:VGNC:101354]
371	CASP1	0.324491	0.583	0.435	0.00822299	1	caspase-1 [Source:NCBI gene (formerly Entrezgene);Acc:706568]
372	IREB2	-0.266289	0.1	0.261	0.00828386	1	iron responsive element binding protein 2 [Source:VGNC Symbol;Acc:VGNC:84360]
373	SEC61B	0.31969	0.75	0.621	0.00833063	1	SEC61 translocon subunit beta [Source:NCBI gene (formerly Entrezgene);Acc:717815]
374	CFDP1	0.283545	0.35	0.193	0.00868558	1	craniofacial development protein 1 [Source:VGNC Symbol;Acc:VGNC:71018]
375	ENSMMUG00000000983	0.284348	0.883	0.801	0.00888464	1	NA
376	CHMP4B	-0.285116	0.4	0.553	0.00905102	1	charged multivesicular body protein 4B [Source:VGNC Symbol;Acc:VGNC:84577]
377	ENSMMUG00000049089	-0.324242	0.367	0.54	0.00910376	1	NA
378	ENSMMUG00000002320	0.289725	0.933	0.932	0.00933768	1	NA
379	SDHB	0.283366	0.267	0.124	0.00940718	1	succinate dehydrogenase complex iron sulfur subunit B [Source:VGNC Symbol;Acc:VGNC:77001]
380	C7H15orf39	-0.31633	0.317	0.509	0.00959031	1	chromosome 7 C15orf39 homolog [Source:VGNC Symbol;Acc:VGNC:70620]
381	TMBIM6	0.278727	0.817	0.634	0.0105908	1	transmembrane BAX inhibitor motif containing 6 [Source:NCBI gene (formerly Entrezgene);Acc:677702]
382	GPR183	-0.475341	0.683	0.702	0.0106398	1	G protein-coupled receptor 183 [Source:VGNC Symbol;Acc:VGNC:73042]
383	GPR107	-0.26403	0.05	0.186	0.0107455	1	G protein-coupled receptor 107 [Source:VGNC Symbol;Acc:VGNC:72958]
384	IRF9	-0.287628	0.133	0.298	0.0108267	1	interferon regulatory factor 9 [Source:VGNC Symbol;Acc:VGNC:84361]
385	CCDC50	0.542671	0.45	0.28	0.0113059	1	coiled-coil domain containing 50 [Source:VGNC Symbol;Acc:VGNC:70820]
386	IFI16	0.258289	0.633	0.422	0.0113121	1	interferon gamma inducible protein 16 [Source:VGNC Symbol;Acc:VGNC:73562]
387	COPE	0.26548	0.5	0.329	0.0113402	1	COPI coat complex subunit epsilon [Source:VGNC Symbol;Acc:VGNC:71314]
388	CSNK2B	0.255573	0.6	0.422	0.0115635	1	casein kinase 2 beta [Source:NCBI gene (formerly Entrezgene);Acc:715807]
389	NR4A2	-0.29959	0.183	0.36	0.0115752	1	nuclear receptor subfamily 4 group A member 2 [Source:VGNC Symbol;Acc:VGNC:75518]
390	BCL7B	-0.274892	0.217	0.379	0.0119359	1	BAF chromatin remodeling complex subunit BCL7B [Source:NCBI gene (formerly Entrezgene);Acc:716470]
391	RPL38	0.281706	0.9	0.901	0.0119847	1	ribosomal protein L38 [Source:NCBI gene (formerly Entrezgene);Acc:701508]
392	IL1R2	0.289541	0.3	0.155	0.0122409	1	interleukin 1 receptor type 2 [Source:VGNC Symbol;Acc:VGNC:73717]
393	PCYOX1	0.256082	0.25	0.118	0.0123947	1	prenylcysteine oxidase 1 [Source:VGNC Symbol;Acc:VGNC:75658]
394	CYTB	0.608995	0.817	0.689	0.013199	1	cytochrome b [Source:NCBI gene (formerly Entrezgene);Acc:2846625]
395	FMC1-LUC7L2	-0.267387	0.167	0.335	0.0132269	1	putative RNA-binding protein Luc7-like 2 [Source:NCBI gene (formerly Entrezgene);Acc:711104]
396	ANKRD10	-0.26403	0.15	0.317	0.0132735	1	ankyrin repeat domain 10 [Source:VGNC Symbol;Acc:VGNC:69646]
397	ENSMMUG00000065362	-0.262867	1	1	0.0132979	1	NA
398	USP3	-0.251702	0.233	0.41	0.0137195	1	ubiquitin specific peptidase 3 [Source:VGNC Symbol;Acc:VGNC:78746]
399	GALNS	0.262871	0.567	0.398	0.0138466	1	adenine phosphoribosyltransferase [Source:NCBI gene (formerly Entrezgene);Acc:697715]
400	TAX1BP1	-0.255264	0.183	0.36	0.0141525	1	Tax1 binding protein 1 [Source:VGNC Symbol;Acc:VGNC:78101]
401	SZRD1	-0.256695	0.133	0.286	0.0142789	1	SUZ RNA binding domain containing 1 [Source:NCBI gene (formerly Entrezgene);Acc:698187]
402	RPS5	-0.275026	0.9	0.932	0.0143168	1	ribosomal protein S5 [Source:NCBI gene (formerly Entrezgene);Acc:711259]
403	GABARAPL1	-0.258077	0.1	0.248	0.0145105	1	GABA type A receptor associated protein like 1 [Source:VGNC Symbol;Acc:VGNC:99929]
404	AGO2	-0.269871	0.117	0.267	0.0148295	1	argonaute RISC catalytic component 2 [Source:VGNC Symbol;Acc:VGNC:81347]
405	CKS2	0.274279	0.417	0.248	0.0148618	1	CDC28 protein kinase regulatory subunit 2 [Source:NCBI gene (formerly Entrezgene);Acc:697324]
406	HNRNPA1	-0.294095	0.683	0.77	0.0149875	1	heterogeneous nuclear ribonucleoprotein A1 [Source:NCBI gene (formerly Entrezgene);Acc:702977]
407	MAP4K1	0.276685	0.383	0.248	0.0150021	1	mitogen-activated protein kinase kinase kinase kinase 1 [Source:NCBI gene (formerly Entrezgene);Acc:694259]
408	PRDX6	-0.352078	0.317	0.453	0.0154506	1	peroxiredoxin 6 [Source:VGNC Symbol;Acc:VGNC:76267]
409	ENSMMUG00000058755	-0.296451	0.833	0.907	0.0156087	1	NA
410	ATG3	0.250378	0.317	0.174	0.015638	1	autophagy related 3 [Source:VGNC Symbol;Acc:VGNC:70105]
411	OSTF1	0.261406	0.35	0.205	0.0160427	1	osteoclast stimulating factor 1 [Source:VGNC Symbol;Acc:VGNC:75722]
412	IFNGR1	-0.273565	0.233	0.41	0.016179	1	interferon gamma receptor 1 [Source:NCBI gene (formerly Entrezgene);Acc:100423877]
413	TUBB	-0.359806	0.583	0.671	0.0165812	1	tubulin beta class I [Source:NCBI gene (formerly Entrezgene);Acc:574113]
414	CCDC88C	-0.256695	0.133	0.28	0.0166506	1	coiled-coil domain containing 88C [Source:VGNC Symbol;Acc:VGNC:84321]
415	MIEF1	-0.251702	0.233	0.41	0.0167789	1	mitochondrial elongation factor 1 [Source:VGNC Symbol;Acc:VGNC:74832]
416	PCBP1	0.380814	0.7	0.565	0.0168236	1	poly(rC) binding protein 1 [Source:NCBI gene (formerly Entrezgene);Acc:709520]
417	CDC42SE1	-0.281688	0.35	0.509	0.0168742	1	CDC42 small effector 1 [Source:VGNC Symbol;Acc:VGNC:70816]
418	CYP27A1	0.267057	0.333	0.193	0.0170489	1	cytochrome P450	family 27	subfamily A	polypeptide 1 [Source:NCBI gene (formerly Entrezgene);Acc:700192]
419	CSRNP1	0.290302	0.717	0.571	0.0176529	1	cysteine and serine rich nuclear protein 1 [Source:VGNC Symbol;Acc:VGNC:71404]
420	RPL27	-0.307349	0.817	0.839	0.0182889	1	ribosomal protein L27 [Source:VGNC Symbol;Acc:VGNC:99223]
421	YWHAZ	-0.329334	0.817	0.851	0.0187708	1	tyrosine 3-monooxygenase/tryptophan 5-monooxygenase activation protein zeta [Source:VGNC Symbol;Acc:VGNC:84137]
422	CD86	-0.294997	0.4	0.547	0.0189012	1	CD86 molecule [Source:VGNC Symbol;Acc:VGNC:70785]
423	GOLGA4	-0.279581	0.15	0.298	0.0193915	1	golgin A4 [Source:VGNC Symbol;Acc:VGNC:73107]
424	FAM107B	-0.354846	0.433	0.571	0.0195269	1	family with sequence similarity 107 member B [Source:VGNC Symbol;Acc:VGNC:72323]
425	ATP5F1E	0.259639	0.883	0.826	0.0199108	1	ATP synthase F1 subunit epsilon [Source:NCBI gene (formerly Entrezgene);Acc:574260]
426	TREM1	-0.315264	0.033	0.143	0.0200295	1	triggering receptor expressed on myeloid cells 1 [Source:VGNC Symbol;Acc:VGNC:79088]
427	CAP1	0.273246	0.6	0.478	0.0204	1	cyclase associated actin cytoskeleton regulatory protein 1 [Source:VGNC Symbol;Acc:VGNC:99860]
428	ENSMMUG00000061125	0.327254	0.867	0.733	0.0212465	1	NA
429	PZP	0.364437	0.167	0.068	0.0219301	1	pregnancy zone protein [Source:NCBI gene (formerly Entrezgene);Acc:100430319]
430	PHIP	-0.312939	0.233	0.379	0.0219621	1	pleckstrin homology domain interacting protein [Source:VGNC Symbol;Acc:VGNC:75803]
431	TRA2B	0.327453	0.6	0.522	0.0220187	1	transformer 2 beta homolog [Source:VGNC Symbol;Acc:VGNC:78554]
432	ZC3H10	0.266485	0.833	0.714	0.022108	1	zinc finger CCCH-type containing 10 [Source:VGNC Symbol;Acc:VGNC:79554]
433	DOCK8	0.255689	0.433	0.267	0.0221367	1	dedicator of cytokinesis 8 [Source:VGNC Symbol;Acc:VGNC:71865]
434	ENSMMUG00000022769	-0.290997	0.633	0.671	0.0221831	1	NA
435	MAPK1IP1L	-0.270561	0.267	0.41	0.02274	1	mitogen-activated protein kinase 1 interacting protein 1 like [Source:VGNC Symbol;Acc:VGNC:84373]
436	COX3	0.267895	1	0.994	0.0236937	1	cytochrome c oxidase subunit III [Source:NCBI gene (formerly Entrezgene);Acc:2846633]
437	CAPN2	0.255689	0.467	0.329	0.0239375	1	calpain 2 [Source:VGNC Symbol;Acc:VGNC:70532]
438	ZBTB43	-0.303894	0.283	0.422	0.024219	1	zinc finger and BTB domain containing 43 [Source:NCBI gene (formerly Entrezgene);Acc:701797]
439	CTSZ	0.335297	0.667	0.559	0.0242247	1	cathepsin Z [Source:VGNC Symbol;Acc:VGNC:71564]
440	AIF1	0.33971	0.717	0.677	0.0250317	1	allograft inflammatory factor 1 [Source:NCBI gene (formerly Entrezgene);Acc:574115]
441	CEP170	-0.251845	0.3	0.466	0.0253135	1	centrosomal protein 170 [Source:VGNC Symbol;Acc:VGNC:97751]
442	GALNT11	-0.370783	0.1	0.224	0.0256804	1	polypeptide N-acetylgalactosaminyltransferase 11 [Source:VGNC Symbol;Acc:VGNC:72749]
443	GPR132	-0.258077	0.117	0.248	0.0258365	1	G protein-coupled receptor 132 [Source:VGNC Symbol;Acc:VGNC:84343]
444	TM9SF3	-0.306134	0.35	0.491	0.0263154	1	transmembrane 9 superfamily member 3 [Source:VGNC Symbol;Acc:VGNC:79323]
445	STAT1	-0.441432	0.167	0.304	0.0264208	1	signal transducer and activator of transcription 1 [Source:VGNC Symbol;Acc:VGNC:77904]
446	RPS6	-0.268996	0.867	0.907	0.0265612	1	NA
447	EWSR1	-0.281952	0.333	0.46	0.0275371	1	EWS RNA binding protein 1 [Source:VGNC Symbol;Acc:VGNC:72446]
448	P2RY8	-0.258077	0.117	0.248	0.0280617	1	P2Y receptor family member 8 [Source:NCBI gene (formerly Entrezgene);Acc:720406]
449	JMJD1C	-0.307157	0.217	0.36	0.0286401	1	jumonji domain containing 1C [Source:VGNC Symbol;Acc:VGNC:73819]
450	ENSMMUG00000012140	-0.295866	0.95	0.95	0.0291	1	NA
451	EIF4G2	-0.261865	0.433	0.553	0.0298704	1	eukaryotic translation initiation factor 4 gamma 2 [Source:VGNC Symbol;Acc:VGNC:72196]
452	TGFB1	-0.250062	0.117	0.248	0.030151	1	transforming growth factor beta 1 [Source:VGNC Symbol;Acc:VGNC:78332]
453	VCAN	-0.463499	0.233	0.398	0.0304941	1	versican [Source:VGNC Symbol;Acc:VGNC:79445]
454	HIF1A	-0.547448	0.667	0.727	0.0313075	1	hypoxia inducible factor 1 subunit alpha [Source:VGNC Symbol;Acc:VGNC:73470]
455	CCNL1	0.553834	0.867	0.745	0.0322674	1	cyclin L1 [Source:VGNC Symbol;Acc:VGNC:70830]
456	CTSH	0.262871	0.567	0.429	0.033025	1	cathepsin H [Source:VGNC Symbol;Acc:VGNC:71558]
457	HSPA9	-0.251702	0.267	0.398	0.0341817	1	heat shock protein family A (Hsp70) member 9 [Source:VGNC Symbol;Acc:VGNC:84389]
458	KIFBP	0.295129	0.517	0.373	0.0343882	1	kinesin family binding protein [Source:VGNC Symbol;Acc:VGNC:73896]
459	GAS7	0.276383	0.583	0.441	0.0344511	1	growth arrest specific 7 [Source:VGNC Symbol;Acc:VGNC:72886]
460	CCNI	0.266925	0.533	0.422	0.0356279	1	cyclin I [Source:VGNC Symbol;Acc:VGNC:70733]
461	CRIP1	0.483646	0.883	0.795	0.0361398	1	cysteine rich protein 1 [Source:NCBI gene (formerly Entrezgene);Acc:699632]
462	ENSMMUG00000021460	-0.328046	0.25	0.379	0.0368303	1	NA
463	HNRNPA2B1	0.256984	0.783	0.739	0.0369375	1	heterogeneous nuclear ribonucleoprotein A2/B1 [Source:VGNC Symbol;Acc:VGNC:73494]
464	RPL3	-0.250361	0.85	0.919	0.037021	1	ribosomal protein L3 [Source:NCBI gene (formerly Entrezgene);Acc:707176]
465	MT2A	-0.386149	0.183	0.304	0.0370538	1	metallothionein 2A [Source:NCBI gene (formerly Entrezgene);Acc:700719]
466	S100A10	0.392142	0.833	0.863	0.0371744	1	S100 calcium binding protein A10 [Source:NCBI gene (formerly Entrezgene);Acc:574374]
467	NIPBL	-0.258077	0.117	0.236	0.0380855	1	NIPBL cohesin loading factor [Source:VGNC Symbol;Acc:VGNC:75271]
468	FN1	-1.25912	0.167	0.304	0.038638	1	fibronectin 1 [Source:VGNC Symbol;Acc:VGNC:72688]
469	DDX17	0.306331	0.417	0.292	0.0400015	1	DEAD-box helicase 17 [Source:VGNC Symbol;Acc:VGNC:71762]
470	PSMB8	0.250378	0.633	0.534	0.0407236	1	proteasome 20S subunit beta 8 [Source:VGNC Symbol;Acc:VGNC:76446]
471	ARGLU1	0.27543	0.45	0.329	0.0414072	1	arginine and glutamate rich 1 [Source:NCBI gene (formerly Entrezgene);Acc:702840]
472	C10H20orf24	0.346024	0.667	0.609	0.0434506	1	NA
473	RNF149	-0.381326	0.5	0.602	0.0436676	1	ring finger protein 149 [Source:NCBI gene (formerly Entrezgene);Acc:710926]
474	CD58	-0.25967	0.317	0.441	0.0473291	1	CD58 molecule [Source:VGNC Symbol;Acc:VGNC:70772]
475	KLF10	0.252755	0.533	0.435	0.0477737	1	Kruppel like factor 10 [Source:VGNC Symbol;Acc:VGNC:73817]
476	CXCL16	-0.264615	0.283	0.422	0.0480852	1	C-X-C motif chemokine ligand 16 [Source:VGNC Symbol;Acc:VGNC:71422]
477	BIRC6	-0.273239	0.15	0.273	0.048211	1	baculoviral IAP repeat containing 6 [Source:VGNC Symbol;Acc:VGNC:81365]
478	ENSMMUG00000053137	-0.921198	0.567	0.689	0.0484907	1	NA
479	ENSMMUG00000006165	-0.252679	0.1	0.205	0.0554989	1	NA
480	ALOX5AP	-0.261241	0.6	0.696	0.0591101	1	arachidonate 5-lipoxygenase activating protein [Source:VGNC Symbol;Acc:VGNC:69799]
481	LGALS3	-0.389342	0.633	0.72	0.0593426	1	galectin 3 [Source:VGNC Symbol;Acc:VGNC:74255]
482	CAMP	0.28182	0.867	0.82	0.0608831	1	cathelicidin antimicrobial peptide [Source:VGNC Symbol;Acc:VGNC:84221]
483	ENSMMUG00000017466	0.306375	0.683	0.596	0.0676895	1	NA
484	FOSB	-0.274318	0.45	0.602	0.0693099	1	FosB proto-oncogene	AP-1 transcription factor subunit [Source:NCBI gene (formerly Entrezgene);Acc:715896]
485	SERPINB9	-0.295237	0.25	0.36	0.0732094	1	serpin family B member 9 [Source:VGNC Symbol;Acc:VGNC:77371]
486	CLINT1	-0.250573	0.233	0.348	0.0781993	1	clathrin interactor 1 [Source:VGNC Symbol;Acc:VGNC:84289]
487	ENSMMUG00000028701	-0.3905	0.6	0.658	0.082132	1	NA
488	S100A4	0.489382	0.733	0.783	0.083227	1	S100 calcium binding protein A4 [Source:VGNC Symbol;Acc:VGNC:76958]
489	ETV3	-0.286467	0.367	0.472	0.0997042	1	ETS variant transcription factor 3 [Source:VGNC Symbol;Acc:VGNC:99918]
490	IL1B	-0.447076	0.5	0.528	0.100842	1	interleukin 1 beta [Source:NCBI gene (formerly Entrezgene);Acc:704701]
491	DUSP2	0.399914	0.15	0.081	0.102476	1	dual specificity phosphatase 2 [Source:NCBI gene (formerly Entrezgene);Acc:718442]
492	CD93	-0.344854	0.2	0.298	0.103122	1	CD93 molecule [Source:VGNC Symbol;Acc:VGNC:70725]
493	GNA13	-0.26865	0.383	0.466	0.104777	1	G protein subunit alpha 13 [Source:VGNC Symbol;Acc:VGNC:73087]
494	ENSMMUG00000058532	-0.720059	0.617	0.733	0.108915	1	NA
495	NFKBIA	-0.543984	0.467	0.54	0.109063	1	NFKB inhibitor alpha [Source:VGNC Symbol;Acc:VGNC:75340]
496	C5AR1	-0.355952	0.067	0.143	0.121842	1	complement C5a receptor 1 [Source:VGNC Symbol;Acc:VGNC:70476]
497	SLC6A6	-0.357333	0.267	0.348	0.125175	1	solute carrier family 6 member 6 [Source:VGNC Symbol;Acc:VGNC:77622]
498	EMILIN2	0.257248	0.417	0.317	0.144129	1	elastin microfibril interfacer 2 [Source:VGNC Symbol;Acc:VGNC:72076]
499	H1-4	-0.295422	0.433	0.54	0.146637	1	H1.4 linker histone	cluster member [Source:NCBI gene (formerly Entrezgene);Acc:696872]
500	CD48	0.263343	0.683	0.72	0.146695	1	CD48 molecule [Source:VGNC Symbol;Acc:VGNC:70769]
501	TOP1	-0.319634	0.367	0.429	0.170185	1	DNA topoisomerase I [Source:VGNC Symbol;Acc:VGNC:78619]
502	ENSMMUG00000061959	0.294743	0.117	0.062	0.170627	1	NA
503	LGMN	0.283978	0.333	0.242	0.185591	1	legumain [Source:VGNC Symbol;Acc:VGNC:74274]
504	ITGAV	-0.3043	0.117	0.174	0.216134	1	integrin subunit alpha V [Source:VGNC Symbol;Acc:VGNC:73783]
505	ENSMMUG00000052424	-0.541912	0.15	0.205	0.235761	1	NA
506	NR4A1	-0.316214	0.333	0.379	0.240005	1	nuclear receptor subfamily 4 group A member 1 [Source:VGNC Symbol;Acc:VGNC:75517]
507	ENSMMUG00000063316	-0.255665	0.617	0.696	0.269349	1	NA
508	SLC25A37	-0.284208	0.15	0.205	0.270986	1	solute carrier family 25 member 37 [Source:NCBI gene (formerly Entrezgene);Acc:710518]
509	PLAC8	0.316111	0.133	0.193	0.290527	1	placenta associated 8 [Source:VGNC Symbol;Acc:VGNC:76072]
510	ENSMMUG00000052127	-0.6316	1	1	0.345724	1	NA
511	TMX4	-0.251352	0.1	0.143	0.38648	1	thioredoxin related transmembrane protein 4 [Source:VGNC Symbol;Acc:VGNC:79484]
512	ENSMMUG00000054038	0.344856	0.633	0.627	0.403238	1	NA
513	CD83	-0.3628	0.45	0.435	0.420112	1	CD83 molecule [Source:VGNC Symbol;Acc:VGNC:70783]
514	LILRA3	0.288976	0.083	0.112	0.558586	1	leukocyte immunoglobulin like receptor A3 [Source:NCBI gene (formerly Entrezgene);Acc:692337]
515	LDHA	-0.285315	0.8	0.764	0.572047	1	lactate dehydrogenase A [Source:NCBI gene (formerly Entrezgene);Acc:694309]
516	SELL	0.26688	0.467	0.453	0.723581	1	selectin L [Source:VGNC Symbol;Acc:VGNC:100138]

## Sheet: NK_LC
Table S3. Immune Cell Subsets in Viremia Control during Longitudinal Early and Late Timepoints of SHIV-infection (Gene list - NK cells)
	gene	avg_log2FC	pct.1	pct.2	p_val	p_val_adj	description
1	ACTB	1.92672	0.986	0.899	7.75466e-189	1.04548e-184	actin beta [Source:VGNC Symbol;Acc:VGNC:107102]
2	OAZ1	1.0175	0.833	0.247	1.64171e-144	2.21335e-140	ornithine decarboxylase antizyme 1 [Source:VGNC Symbol;Acc:VGNC:97799]
3	ND5	1.35624	0.926	0.491	2.44491e-138	3.29623e-134	NADH dehydrogenase subunit 5 [Source:NCBI gene (formerly Entrezgene);Acc:2846631]
4	ENSMMUG00000061959	1.19801	0.958	0.687	1.64701e-122	2.2205e-118	NA
5	PFN1	1.07958	0.944	0.471	6.11138e-101	8.23937e-97	profilin 1 [Source:VGNC Symbol;Acc:VGNC:75962]
6	LTB	0.721123	0.57	0.103	7.6855e-101	1.03616e-96	lymphotoxin beta [Source:VGNC Symbol;Acc:VGNC:74454]
7	CFL1	0.805977	0.888	0.39	4.61404e-89	6.22065e-85	cofilin 1 [Source:VGNC Symbol;Acc:VGNC:100911]
8	ND4L	1.04142	0.999	0.989	1.13967e-85	1.5365e-81	NADH dehydrogenase subunit 4L [Source:NCBI gene (formerly Entrezgene);Acc:2846621]
9	CORO1A	0.813551	0.943	0.551	8.01925e-84	1.08116e-79	coronin 1A [Source:VGNC Symbol;Acc:VGNC:71319]
10	CNN2	0.547141	0.52	0.112	2.60827e-83	3.51647e-79	calponin 2 [Source:VGNC Symbol;Acc:VGNC:109603]
11	ATP8	0.927502	0.648	0.254	1.2174e-79	1.6413e-75	ATP synthase F0 subunit 8 [Source:NCBI gene (formerly Entrezgene);Acc:2846623]
12	RAC2	0.779853	0.659	0.268	1.18605e-73	1.59904e-69	Rac family small GTPase 2 [Source:VGNC Symbol;Acc:VGNC:98432]
13	ENSMMUG00000001458	0.805897	0.743	0.368	7.86326e-71	1.06012e-66	NA
14	CD3E	0.552077	0.561	0.148	5.04015e-69	6.79513e-65	CD3 epsilon subunit of T-cell receptor complex [Source:VGNC Symbol;Acc:VGNC:70764]
15	GMFG	0.545536	0.734	0.329	4.36464e-68	5.88441e-64	glia maturation factor gamma [Source:VGNC Symbol;Acc:VGNC:73080]
16	ACTG1	0.697729	0.851	0.413	5.25724e-68	7.08781e-64	actin gamma 1 [Source:HGNC Symbol;Acc:HGNC:144]
17	ENSMMUG00000051300	-1.30583	0.641	0.908	6.27363e-67	8.45811e-63	NA
18	LSP1	0.690062	0.63	0.272	5.85978e-65	7.90016e-61	lymphocyte specific protein 1 [Source:VGNC Symbol;Acc:VGNC:101299]
19	ARHGDIB	0.66817	0.948	0.638	2.87597e-60	3.87738e-56	Rho GDP dissociation inhibitor beta [Source:VGNC Symbol;Acc:VGNC:108322]
20	ZC3H10	0.52638	0.964	0.914	3.18862e-60	4.2989e-56	zinc finger CCCH-type containing 10 [Source:VGNC Symbol;Acc:VGNC:79554]
21	RPL38	0.598733	0.987	0.979	1.12806e-59	1.52085e-55	ribosomal protein L38 [Source:HGNC Symbol;Acc:HGNC:10349]
22	CD52	0.834234	0.957	0.656	7.59478e-59	1.02393e-54	CD52 molecule [Source:VGNC Symbol;Acc:VGNC:70819]
23	PTPRCAP	0.742713	0.96	0.727	1.66529e-58	2.24514e-54	protein tyrosine phosphatase receptor type C associated protein [Source:VGNC Symbol;Acc:VGNC:76613]
24	UBB	0.523674	0.771	0.375	2.79191e-56	3.76406e-52	ubiquitin B [Source:VGNC Symbol;Acc:VGNC:99329]
25	HNRNPA2B1	0.566504	0.87	0.509	1.59662e-54	2.15256e-50	heteroous nuclear ribonucleoprotein A2/B1 [Source:VGNC Symbol;Acc:VGNC:73494]
26	IL2RG	0.735903	0.513	0.232	7.88989e-51	1.06372e-46	interleukin 2 receptor subunit gamma [Source:HGNC Symbol;Acc:HGNC:6010]
27	PCBP1	0.428313	0.627	0.273	1.19806e-48	1.61522e-44	poly(rC) binding protein 1 [Source:VGNC Symbol;Acc:VGNC:106194]
28	GPSM3	0.497304	0.452	0.163	7.5514e-48	1.01808e-43	G protein signaling modulator 3 [Source:VGNC Symbol;Acc:VGNC:72938]
29	RPS24	0.496801	0.983	0.972	9.94803e-47	1.34119e-42	ribosomal protein S24 [Source:NCBI gene (formerly Entrezgene);Acc:708965]
30	TLN1	0.608301	0.585	0.31	1.75071e-45	2.36031e-41	talin 1 [Source:VGNC Symbol;Acc:VGNC:78371]
31	HSPA8	0.41057	0.735	0.353	9.19465e-45	1.23962e-40	heat shock protein family A (Hsp70) member 8 [Source:VGNC Symbol;Acc:VGNC:101093]
32	ENSMMUG00000054358	-1.03822	0.999	1	6.97338e-44	9.40151e-40	NA
33	TPI1	0.625964	0.452	0.196	7.42867e-44	1.00153e-39	triosephosphate isomerase 1 [Source:HGNC Symbol;Acc:HGNC:12009]
34	GAPDH	0.465729	0.907	0.682	7.07258e-40	9.53525e-36	glyceraldehyde-3-phosphate dehydrogenase [Source:VGNC Symbol;Acc:VGNC:99930]
35	HBB	-0.749328	0.233	0.473	2.60653e-39	3.51412e-35	NA
36	GPX4	0.481025	0.603	0.3	2.63028e-39	3.54615e-35	glutathione peroxidase 4 [Source:HGNC Symbol;Acc:HGNC:4556]
37	KRTCAP2	0.401186	0.549	0.254	5.3722e-39	7.24279e-35	keratinocyte associated protein 2 [Source:VGNC Symbol;Acc:VGNC:99995]
38	CCNI	0.403692	0.538	0.243	1.86261e-38	2.51117e-34	cyclin I [Source:VGNC Symbol;Acc:VGNC:70733]
39	GSTP1	0.57947	0.535	0.272	4.9289e-38	6.64514e-34	glutathione S-transferase pi 1 [Source:VGNC Symbol;Acc:VGNC:101091]
40	FCMR	0.458524	0.263	0.054	5.85631e-38	7.89548e-34	Fc mu receptor [Source:VGNC Symbol;Acc:VGNC:72507]
41	HNRNPDL	0.375611	0.796	0.493	7.16421e-36	9.65879e-32	heteroous nuclear ribonucleoprotein D like [Source:VGNC Symbol;Acc:VGNC:81186]
42	TRA2B	0.581543	0.545	0.293	7.31133e-36	9.85713e-32	transformer 2 beta homolog [Source:VGNC Symbol;Acc:VGNC:78554]
43	RPS29	0.44547	0.983	0.983	2.03169e-35	2.73912e-31	NA
44	RPL22	0.409619	0.985	0.974	3.19262e-35	4.30429e-31	ribosomal protein L22 [Source:HGNC Symbol;Acc:HGNC:10315]
45	TMSB10	0.487979	0.996	0.987	4.10732e-35	5.53749e-31	thymosin beta 10 [Source:VGNC Symbol;Acc:VGNC:106240]
46	SLC29A1	0.405327	0.885	0.639	6.61596e-35	8.91964e-31	NA
47	ENO1	0.444267	0.394	0.156	8.17767e-35	1.10251e-30	NA
48	ENSMMUG00000009425	0.592447	0.438	0.2	9.01439e-35	1.21532e-30	NA
49	ENSMMUG00000065362	-0.585424	1	1	1.06052e-34	1.4298e-30	NA
50	ENSMMUG00000000983	0.392184	0.691	0.402	2.02394e-34	2.72867e-30	NA
51	CD3D	0.309607	0.276	0.066	3.39775e-34	4.58085e-30	CD3 delta subunit of T-cell receptor complex [Source:VGNC Symbol;Acc:VGNC:107436]
52	ENSMMUG00000002320	0.436834	0.948	0.876	3.62025e-34	4.88083e-30	NA
53	ENSMMUG00000065373	-0.743875	1	1	1.16346e-33	1.56858e-29	NA
54	PTPRC	0.468534	0.892	0.618	1.32701e-33	1.78907e-29	protein tyrosine phosphatase receptor type C [Source:VGNC Symbol;Acc:VGNC:76612]
55	PPM1J	0.527303	0.396	0.172	2.41917e-33	3.26152e-29	protein phosphatase	Mg2+/Mn2+ dependent 1J [Source:VGNC Symbol;Acc:VGNC:76086]
56	YWHAB	0.550503	0.555	0.335	2.47434e-33	3.3359e-29	tyrosine 3-monooxygenase/tryptophan 5-monooxygenase activation protein beta [Source:VGNC Symbol;Acc:VGNC:78819]
57	COMMD6	0.342343	0.663	0.371	2.6839e-33	3.61844e-29	COMM domain containing 6 [Source:VGNC Symbol;Acc:VGNC:103800]
58	VASP	0.328217	0.26	0.069	1.59175e-31	2.146e-27	vasodilator stimulated phosphoprotein [Source:VGNC Symbol;Acc:VGNC:78756]
59	C11H12orf57	0.394318	0.633	0.334	4.54293e-31	6.12478e-27	chromosome 11 C12orf57 homolog [Source:VGNC Symbol;Acc:VGNC:70437]
60	ETS1	0.392588	0.616	0.348	7.62895e-31	1.02853e-26	ETS proto-onco 1	transcription factor [Source:VGNC Symbol;Acc:VGNC:72439]
61	CD63	0.457723	0.376	0.16	1.49719e-30	2.01851e-26	CD63 molecule [Source:VGNC Symbol;Acc:VGNC:70775]
62	RIPOR2	0.483721	0.431	0.218	3.16629e-30	4.26879e-26	RHO family interacting cell polarization regulator 2 [Source:VGNC Symbol;Acc:VGNC:76730]
63	PIK3CG	-0.349898	0.074	0.249	6.78597e-30	9.14884e-26	phosphatidylinositol-4	5-bisphosphate 3-kinase catalytic subunit gamma [Source:VGNC Symbol;Acc:VGNC:75998]
64	IL2RB	0.60361	0.438	0.229	1.37835e-29	1.8583e-25	interleukin 2 receptor subunit beta [Source:VGNC Symbol;Acc:VGNC:73728]
65	RSC1A1	-0.316216	0.039	0.191	1.94284e-29	2.61934e-25	regulator of solute carriers 1 [Source:HGNC Symbol;Acc:HGNC:10458]
66	ATP5F1D	0.367665	0.583	0.321	4.45651e-29	6.00827e-25	ATP synthase F1 subunit delta [Source:VGNC Symbol;Acc:VGNC:108475]
67	RACK1	0.310076	0.989	0.974	5.99534e-29	8.08292e-25	receptor for activated C kinase 1 [Source:VGNC Symbol;Acc:VGNC:76581]
68	MAMU-E	0.452184	0.977	0.964	1.41707e-28	1.91049e-24	NA
69	ARPC3	0.411869	0.537	0.297	1.43234e-28	1.93109e-24	actin related protein 2/3 complex subunit 3 [Source:VGNC Symbol;Acc:VGNC:99890]
70	COTL1	0.25847	0.256	0.071	4.80598e-28	6.47942e-24	coactosin like F-actin binding protein 1 [Source:VGNC Symbol;Acc:VGNC:71434]
71	CD8A	0.501656	0.428	0.224	5.82419e-28	7.85217e-24	CD8a molecule [Source:VGNC Symbol;Acc:VGNC:70786]
72	RPL5	0.367329	0.982	0.985	2.29718e-27	3.09706e-23	ribosomal protein L5 [Source:VGNC Symbol;Acc:VGNC:100065]
73	RPS3	0.337944	0.978	0.958	2.32298e-27	3.13184e-23	ribosomal protein S3 [Source:VGNC Symbol;Acc:VGNC:101393]
74	COX2	0.525096	1	1	6.80882e-27	9.17965e-23	cytochrome c oxidase subunit II [Source:NCBI gene (formerly Entrezgene);Acc:2846628]
75	HSPH1	-0.412124	0.104	0.278	1.29844e-26	1.75056e-22	heat shock protein family H (Hsp110) member 1 [Source:VGNC Symbol;Acc:VGNC:106265]
76	SKIL	-0.270302	0.038	0.177	1.33596e-26	1.80114e-22	SKI like proto-onco [Source:VGNC Symbol;Acc:VGNC:84081]
77	MYL6	0.50077	0.638	0.422	2.17609e-26	2.93381e-22	myosin light chain 6 [Source:HGNC Symbol;Acc:HGNC:7587]
78	RPS8	0.377056	0.997	0.994	2.78453e-26	3.7541e-22	ribosomal protein S8 [Source:VGNC Symbol;Acc:VGNC:106490]
79	KLF2	0.366479	0.479	0.246	3.76972e-26	5.08233e-22	Kruppel like factor 2 [Source:HGNC Symbol;Acc:HGNC:6347]
80	NSA2	0.298776	0.568	0.301	5.37061e-26	7.24065e-22	NSA2 ribosome biosis factor [Source:VGNC Symbol;Acc:VGNC:84455]
81	PPP1CA	0.357996	0.375	0.178	8.68469e-26	1.17087e-21	protein phosphatase 1 catalytic subunit alpha [Source:VGNC Symbol;Acc:VGNC:76366]
82	ICAM2	0.328567	0.298	0.114	1.01884e-25	1.37359e-21	intercellular adhesion molecule 2 [Source:VGNC Symbol;Acc:VGNC:73552]
83	ITGB2	0.563829	0.538	0.349	1.36814e-25	1.84452e-21	integrin subunit beta 2 [Source:VGNC Symbol;Acc:VGNC:73786]
84	RPS4Y1	0.325973	0.955	0.954	1.66095e-25	2.2393e-21	ribosomal protein S4 Y-linked 1 [Source:VGNC Symbol;Acc:VGNC:101431]
85	NKG7	1.00529	0.562	0.473	2.06385e-25	2.78248e-21	natural killer cell granule protein 7 [Source:VGNC Symbol;Acc:VGNC:75352]
86	ENSMMUG00000059019	0.493764	0.426	0.237	2.63182e-25	3.54823e-21	NA
87	RBM38	-0.423558	0.161	0.341	2.80413e-25	3.78053e-21	RNA binding motif protein 38 [Source:VGNC Symbol;Acc:VGNC:76484]
88	TAF10	0.273205	0.236	0.07	3.4214e-25	4.61273e-21	TATA-box binding protein associated factor 10 [Source:VGNC Symbol;Acc:VGNC:101414]
89	HERPUD1	-0.425609	0.149	0.329	3.7704e-25	5.08325e-21	homocysteine inducible ER protein with ubiquitin like domain 1 [Source:VGNC Symbol;Acc:VGNC:73163]
90	CXHXorf38	-0.27494	0.058	0.206	4.0455e-25	5.45415e-21	chromosome X CXorf38 homolog [Source:VGNC Symbol;Acc:VGNC:71600]
91	RPS21	0.369991	0.99	0.989	4.13691e-25	5.57738e-21	ribosomal protein S21 [Source:VGNC Symbol;Acc:VGNC:98438]
92	PPIA	0.416143	0.936	0.891	4.19885e-25	5.66089e-21	NULL
93	RNF4	-0.260299	0.05	0.194	4.66401e-25	6.28802e-21	ring finger protein 4 [Source:VGNC Symbol;Acc:VGNC:76705]
94	MYL12B	0.603619	0.503	0.334	5.48053e-25	7.38885e-21	NA
95	ELOA	0.325283	0.993	0.984	6.13366e-25	8.26941e-21	elongin A [Source:VGNC Symbol;Acc:VGNC:72035]
96	RPS2	0.310697	0.976	0.954	7.5342e-25	1.01576e-20	NA
97	YPEL3	0.399308	0.425	0.227	7.62928e-25	1.02858e-20	yippee like 3 [Source:VGNC Symbol;Acc:VGNC:79126]
98	ENSMMUG00000060377	0.306884	0.486	0.252	1.21291e-24	1.63525e-20	NA
99	RPL18	0.358046	0.993	0.99	1.03121e-23	1.39028e-19	ribosomal protein L18 [Source:HGNC Symbol;Acc:HGNC:10310]
100	RPS7	0.345393	0.991	0.986	1.63259e-23	2.20105e-19	ribosomal protein S7 [Source:VGNC Symbol;Acc:VGNC:106214]
101	RPL24	0.288895	0.975	0.972	1.9616e-23	2.64463e-19	ribosomal protein L24 [Source:HGNC Symbol;Acc:HGNC:10325]
102	FCER1G	0.858757	0.495	0.376	3.20676e-23	4.32336e-19	Fc epsilon receptor Ig [Source:VGNC Symbol;Acc:VGNC:72629]
103	COX1	0.622975	0.999	0.985	3.27688e-23	4.4179e-19	cytochrome c oxidase subunit I [Source:NCBI gene (formerly Entrezgene);Acc:2846624]
104	CALR	-0.38017	0.358	0.578	3.39043e-23	4.57098e-19	calreticulin [Source:VGNC Symbol;Acc:VGNC:70519]
105	MGST3	0.258499	0.231	0.075	3.74157e-23	5.04438e-19	microsomal glutathione S-transferase 3 [Source:VGNC Symbol;Acc:VGNC:74720]
106	SARAF	-0.322826	0.421	0.67	9.90991e-23	1.33605e-18	store-operated calcium entry associated regulatory factor [Source:VGNC Symbol;Acc:VGNC:77118]
107	SPN	0.347729	0.275	0.109	1.0491e-22	1.41439e-18	sialophorin [Source:VGNC Symbol;Acc:VGNC:77861]
108	RPS4X	0.327405	0.983	0.98	1.26388e-22	1.70397e-18	ribosomal protein S4 X-linked [Source:HGNC Symbol;Acc:HGNC:10424]
109	ENSMMUG00000053392	0.2767	0.256	0.094	1.97919e-22	2.66835e-18	NA
110	SELENOH	0.314201	0.297	0.125	2.02372e-22	2.72838e-18	selenoprotein H [Source:VGNC Symbol;Acc:VGNC:82234]
111	RPL7A	0.308111	0.99	0.987	2.49052e-22	3.35772e-18	NA
112	LPIN1	-0.274226	0.048	0.179	2.64208e-22	3.56205e-18	lipin 1 [Source:VGNC Symbol;Acc:VGNC:74278]
113	RPL8	0.307016	0.993	0.988	4.49564e-22	6.06102e-18	ribosomal protein L8 [Source:VGNC Symbol;Acc:VGNC:84110]
114	RPL7	0.307327	0.912	0.813	5.05578e-22	6.8162e-18	ribosomal protein L7 [Source:VGNC Symbol;Acc:VGNC:99475]
115	IL7R	0.265257	0.229	0.07	7.07379e-22	9.53688e-18	interleukin 7 receptor [Source:VGNC Symbol;Acc:VGNC:73735]
116	LIMD2	0.2577	0.609	0.356	7.5213e-22	1.01402e-17	LIM domain containing 2 [Source:VGNC Symbol;Acc:VGNC:74140]
117	RPL32	0.339351	0.99	0.989	1.80813e-21	2.43771e-17	ribosomal protein L32 [Source:HGNC Symbol;Acc:HGNC:10336]
118	ENSMMUG00000005593	0.329843	0.992	0.993	2.03159e-21	2.73898e-17	NA
119	GPBAR1	0.25111	0.235	0.082	2.0583e-21	2.775e-17	G protein-coupled bile acid receptor 1 [Source:VGNC Symbol;Acc:VGNC:72970]
120	ARHGAP30	0.326701	0.298	0.129	2.07772e-21	2.80119e-17	Rho GTPase activating protein 30 [Source:VGNC Symbol;Acc:VGNC:99847]
121	SYTL3	-0.30531	0.088	0.233	2.69274e-21	3.63035e-17	synaptotagmin like 3 [Source:VGNC Symbol;Acc:VGNC:104431]
122	RPL23A	-0.374037	0.789	0.917	3.12481e-21	4.21287e-17	NA
123	BRD7	0.329864	0.321	0.148	3.18098e-21	4.28859e-17	bromodomain containing 7 [Source:VGNC Symbol;Acc:VGNC:103794]
124	ANXA6	0.273458	0.237	0.084	3.87862e-21	5.22916e-17	annexin A6 [Source:VGNC Symbol;Acc:VGNC:69951]
125	RPL13A	0.268734	0.993	0.985	5.09654e-21	6.87115e-17	NA
126	RPLP2	0.292754	0.988	0.984	9.31616e-21	1.256e-16	ribosomal protein lateral stalk subunit P2 [Source:HGNC Symbol;Acc:HGNC:10377]
127	HBA	-0.626215	0.119	0.272	1.65234e-20	2.22769e-16	NA
128	CTDSPL2	-0.26626	0.075	0.213	2.33255e-20	3.14475e-16	CTD small phosphatase like 2 [Source:VGNC Symbol;Acc:VGNC:71593]
129	CD7	0.509865	0.741	0.532	4.03416e-20	5.43886e-16	CD7 molecule [Source:VGNC Symbol;Acc:VGNC:104593]
130	CAPG	0.282533	0.238	0.089	4.61586e-20	6.22311e-16	capping actin protein	gelsolin like [Source:VGNC Symbol;Acc:VGNC:70528]
131	ZC3H7A	-0.301628	0.096	0.241	4.84355e-20	6.53008e-16	zinc finger CCCH-type containing 7A [Source:VGNC Symbol;Acc:VGNC:79905]
132	ENSMMUG00000060287	0.392935	0.929	0.83	6.67769e-20	9.00286e-16	NA
133	RPS13	0.308391	0.983	0.987	7.15616e-20	9.64794e-16	ribosomal protein S13 [Source:VGNC Symbol;Acc:VGNC:107637]
134	EVL	0.303722	0.335	0.164	1.33661e-19	1.80201e-15	Enah/Vasp-like [Source:VGNC Symbol;Acc:VGNC:72306]
135	CYBA	0.388654	0.541	0.37	2.54224e-19	3.42744e-15	cytochrome b-245 alpha chain [Source:VGNC Symbol;Acc:VGNC:71575]
136	ATP5F1E	0.305528	0.956	0.931	3.25267e-19	4.38525e-15	ATP synthase F1 subunit epsilon [Source:HGNC Symbol;Acc:HGNC:838]
137	ENSMMUG00000018240	0.275948	0.975	0.965	3.39113e-19	4.57192e-15	NA
138	PIK3R1	-0.429343	0.307	0.458	3.78836e-19	5.10747e-15	phosphoinositide-3-kinase regulatory subunit 1 [Source:VGNC Symbol;Acc:VGNC:75999]
139	GCN1	0.273575	0.99	0.983	9.3548e-19	1.26121e-14	GCN1 activator of EIF2AK4 [Source:VGNC Symbol;Acc:VGNC:72905]
140	ENSMMUG00000052609	0.31392	0.985	0.985	1.01638e-18	1.37028e-14	NA
141	ND4	0.452789	0.983	0.94	1.19703e-18	1.61384e-14	NADH dehydrogenase subunit 4 [Source:NCBI gene (formerly Entrezgene);Acc:2846630]
142	SELL	0.371237	0.138	0.031	2.18406e-18	2.94455e-14	selectin L [Source:VGNC Symbol;Acc:VGNC:100138]
143	CD81	0.384937	0.42	0.257	2.26417e-18	3.05256e-14	CD81 molecule [Source:VGNC Symbol;Acc:VGNC:70780]
144	ENSMMUG00000043332	0.312631	0.297	0.143	2.32224e-18	3.13084e-14	NA
145	BST2	0.457369	0.472	0.316	2.33171e-18	3.14361e-14	bone marrow stromal cell antigen 2 [Source:VGNC Symbol;Acc:VGNC:70286]
146	RPL10	0.334313	0.988	0.991	2.73114e-18	3.68212e-14	NA
147	CHIC2	-0.277615	0.112	0.254	3.32436e-18	4.48191e-14	NA
148	RPL6	0.263806	0.987	0.985	4.3741e-18	5.89717e-14	NA
149	ENSMMUG00000049151	-0.315496	0.937	0.969	5.27933e-18	7.11759e-14	NA
150	CFDP1	0.2798	0.258	0.112	5.30649e-18	7.15421e-14	craniofacial development protein 1 [Source:VGNC Symbol;Acc:VGNC:71018]
151	CD44	-0.468592	0.323	0.469	6.16445e-18	8.31091e-14	CD44 molecule [Source:VGNC Symbol;Acc:VGNC:100905]
152	NUDT3	0.271167	0.986	0.988	9.00382e-18	1.21389e-13	nudix hydrolase 3 [Source:VGNC Symbol;Acc:VGNC:75551]
153	RPL23	0.250441	0.876	0.681	9.69407e-18	1.30695e-13	ribosomal protein L23 [Source:VGNC Symbol;Acc:VGNC:104646]
154	BCAP31	0.252622	0.274	0.125	1.04546e-17	1.40949e-13	B cell receptor associated protein 31 [Source:VGNC Symbol;Acc:VGNC:70084]
155	RPS14	0.260907	0.987	0.982	1.18997e-17	1.60432e-13	ribosomal protein S14 [Source:VGNC Symbol;Acc:VGNC:76926]
156	PSME2	0.274715	0.283	0.131	1.52606e-17	2.05743e-13	proteasome activator subunit 2 [Source:VGNC Symbol;Acc:VGNC:76456]
157	HOPX	0.593058	0.482	0.358	1.7524e-17	2.36258e-13	HOP homeobox [Source:VGNC Symbol;Acc:VGNC:73438]
158	UCP2	0.317608	0.378	0.215	1.82e-17	2.45372e-13	uncoupling protein 2 [Source:VGNC Symbol;Acc:VGNC:78709]
159	ENSMMUG00000006075	0.272449	0.293	0.144	2.14394e-17	2.89046e-13	NA
160	CTSA	0.2967	0.317	0.162	2.24764e-17	3.03027e-13	cathepsin A [Source:VGNC Symbol;Acc:VGNC:71617]
161	ENSMMUG00000030408	0.30369	0.369	0.21	2.70474e-17	3.64653e-13	NA
162	KIFBP	0.416396	0.31	0.158	3.09098e-17	4.16726e-13	kinesin family binding protein [Source:VGNC Symbol;Acc:VGNC:73896]
163	DBI	0.278056	0.321	0.165	3.41738e-17	4.60731e-13	diazepam binding inhibitor	acyl-CoA binding protein [Source:VGNC Symbol;Acc:VGNC:71741]
164	RPS3A	0.266429	0.992	0.99	3.77116e-17	5.08428e-13	NA
165	ENSMMUG00000020073	0.296965	0.982	0.985	5.38934e-17	7.2659e-13	NA
166	TMEM258	0.29991	0.359	0.201	7.85984e-17	1.05966e-12	transmembrane protein 258 [Source:NCBI gene (formerly Entrezgene);Acc:100689487]
167	ENSMMUG00000051239	0.361357	0.96	0.851	1.21545e-16	1.63867e-12	NA
168	ENSMMUG00000015563	0.295425	0.987	0.99	1.30947e-16	1.76542e-12	NA
169	CASP8	-0.357864	0.226	0.37	1.66209e-16	2.24084e-12	caspase 8 [Source:VGNC Symbol;Acc:VGNC:70547]
170	GABARAP	0.279001	0.549	0.369	1.77496e-16	2.393e-12	NA
171	RPL19	0.29468	0.988	0.994	2.60051e-16	3.50601e-12	ribosomal protein L19 [Source:HGNC Symbol;Acc:HGNC:10312]
172	PRPF4B	-0.378806	0.578	0.699	3.48308e-16	4.69589e-12	pre-mRNA processing factor 4B [Source:VGNC Symbol;Acc:VGNC:76276]
173	EMP3	0.379414	0.472	0.312	3.74313e-16	5.04649e-12	epithelial membrane protein 3 [Source:VGNC Symbol;Acc:VGNC:72215]
174	CYTB	0.438279	0.71	0.557	4.30525e-16	5.80433e-12	cytochrome b [Source:NCBI gene (formerly Entrezgene);Acc:2846625]
175	ENSMMUG00000049833	0.429493	0.528	0.352	4.58807e-16	6.18564e-12	NA
176	TGFBR2	-0.263033	0.099	0.224	5.32588e-16	7.18035e-12	transforming growth factor beta receptor 2 [Source:VGNC Symbol;Acc:VGNC:78338]
177	TPM3	0.312548	0.571	0.397	5.97609e-16	8.05696e-12	tropomyosin 3 [Source:VGNC Symbol;Acc:VGNC:78635]
178	PHC3	-0.305887	0.152	0.287	6.58724e-16	8.88092e-12	polyhomeotic homolog 3 [Source:VGNC Symbol;Acc:VGNC:75804]
179	ENSMMUG00000062350	0.283578	0.995	0.995	6.95288e-16	9.37388e-12	NA
180	ACAP2	0.263955	0.351	0.193	1.2273e-15	1.65464e-11	ArfGAP with coiled-coil	ankyrin repeat and PH domains 2 [Source:VGNC Symbol;Acc:VGNC:69428]
181	CXCR4	-0.270829	0.068	0.179	1.54249e-15	2.07959e-11	C-X-C motif chemokine receptor 4 [Source:VGNC Symbol;Acc:VGNC:71572]
182	ND6	0.48275	0.652	0.501	1.64011e-15	2.21119e-11	NADH dehydrogenase subunit 6 [Source:NCBI gene (formerly Entrezgene);Acc:2846632]
183	ARHGAP9	-0.333615	0.199	0.339	2.08544e-15	2.8116e-11	Rho GTPase activating protein 9 [Source:VGNC Symbol;Acc:VGNC:69826]
184	KMT2E	-0.370857	0.259	0.4	3.59214e-15	4.84292e-11	lysine methyltransferase 2E (inactive) [Source:VGNC Symbol;Acc:VGNC:74073]
185	RNF167	0.393163	0.352	0.204	3.94446e-15	5.31792e-11	ring finger protein 167 [Source:VGNC Symbol;Acc:VGNC:76812]
186	PRR13	0.2509	0.322	0.176	4.16513e-15	5.61542e-11	proline rich 13 [Source:VGNC Symbol;Acc:VGNC:100094]
187	TAGLN2	0.31681	0.666	0.457	4.27091e-15	5.75804e-11	transgelin 2 [Source:HGNC Symbol;Acc:HGNC:11554]
188	EEF1A1	0.280028	0.993	0.995	4.93273e-15	6.6503e-11	eukaryotic translation elongation factor 1 alpha 1 [Source:VGNC Symbol;Acc:VGNC:81065]
189	UBA52	0.264861	0.992	0.988	1.02264e-14	1.37872e-10	ubiquitin A-52 residue ribosomal protein fusion product 1 [Source:HGNC Symbol;Acc:HGNC:12458]
190	RBM39	-0.302482	0.507	0.662	1.19819e-14	1.61539e-10	RNA binding motif protein 39 [Source:VGNC Symbol;Acc:VGNC:98434]
191	SAMHD1	0.330271	0.409	0.262	1.31431e-14	1.77195e-10	SAM and HD domain containing deoxynucleoside triphosphate triphosphohydrolase 1 [Source:VGNC Symbol;Acc:VGNC:77020]
192	NFKBIA	-0.407016	0.763	0.835	2.53364e-14	3.41586e-10	NFKB inhibitor alpha [Source:VGNC Symbol;Acc:VGNC:75340]
193	GCC2	-0.314436	0.17	0.303	4.206e-14	5.67053e-10	GRIP and coiled-coil domain containing 2 [Source:VGNC Symbol;Acc:VGNC:72765]
194	SHISA5	0.295329	0.411	0.267	7.09233e-14	9.56187e-10	shisa family member 5 [Source:VGNC Symbol;Acc:VGNC:84082]
195	MSN	0.32809	0.522	0.381	8.2987e-14	1.11883e-09	moesin [Source:VGNC Symbol;Acc:VGNC:74938]
196	ENSMMUG00000053137	-0.67611	0.707	0.853	8.97186e-14	1.20959e-09	NA
197	PAK2	0.264796	0.41	0.255	1.06e-13	1.42909e-09	p21 (RAC1) activated kinase 2 [Source:VGNC Symbol;Acc:VGNC:84053]
198	FAU	0.250755	0.991	0.988	1.19854e-13	1.61587e-09	FAU ubiquitin like and ribosomal protein S30 fusion [Source:VGNC Symbol;Acc:VGNC:101085]
199	MATR3	-0.30212	0.38	0.523	2.1727e-13	2.92923e-09	matrin 3 [Source:HGNC Symbol;Acc:HGNC:6912]
200	HCST	0.443891	0.518	0.397	2.37776e-13	3.20569e-09	hematopoietic cell signal transducer [Source:VGNC Symbol;Acc:VGNC:73181]
201	COX3	0.406334	0.999	1	2.82177e-13	3.80431e-09	cytochrome c oxidase subunit III [Source:NCBI gene (formerly Entrezgene);Acc:2846633]
202	ENSMMUG00000028701	-0.504749	0.57	0.699	2.9853e-13	4.02478e-09	NA
203	ENSMMUG00000055584	0.285481	0.479	0.324	3.38924e-13	4.56937e-09	NA
204	CAPZB	0.285465	0.417	0.282	5.12279e-13	6.90654e-09	capping actin protein of muscle Z-line subunit beta [Source:VGNC Symbol;Acc:VGNC:70539]
205	ENSMMUG00000013256	0.287674	0.38	0.243	5.67215e-13	7.6472e-09	NA
206	TXNIP	0.279459	0.915	0.856	6.03002e-13	8.12967e-09	thioredoxin interacting protein [Source:VGNC Symbol;Acc:VGNC:79059]
207	HSP90AA1	0.263542	0.488	0.326	8.62057e-13	1.16223e-08	heat shock protein 90 alpha family class A member 1 [Source:VGNC Symbol;Acc:VGNC:108305]
208	CYTIP	-0.298921	0.215	0.338	1.00862e-12	1.35983e-08	cytohesin 1 interacting protein [Source:VGNC Symbol;Acc:VGNC:71831]
209	ZAP70	0.277969	0.371	0.237	1.0772e-12	1.45229e-08	zeta chain of T cell receptor associated protein kinase 70 [Source:VGNC Symbol;Acc:VGNC:78822]
210	CAP1	0.276889	0.341	0.213	1.19076e-12	1.60538e-08	cyclase associated actin cytoskeleton regulatory protein 1 [Source:VGNC Symbol;Acc:VGNC:99860]
211	TRPM7	-0.30019	0.155	0.275	1.20892e-12	1.62986e-08	transient receptor potential cation channel subfamily M member 7 [Source:VGNC Symbol;Acc:VGNC:79106]
212	ENSMMUG00000064224	0.306074	0.939	0.79	1.516e-12	2.04387e-08	NA
213	OGA	-0.294179	0.264	0.393	2.68309e-12	3.61734e-08	O-GlcNAcase [Source:VGNC Symbol;Acc:VGNC:75499]
214	ENSMMUG00000062946	0.258116	0.202	0.095	2.80567e-12	3.7826e-08	NA
215	FYB1	0.267254	0.39	0.252	4.3291e-12	5.8365e-08	FYN binding protein 1 [Source:VGNC Symbol;Acc:VGNC:72831]
216	COX5B	0.288344	0.402	0.268	5.00665e-12	6.74996e-08	cytochrome c oxidase subunit 5B [Source:HGNC Symbol;Acc:HGNC:2269]
217	CRIP1	-0.32061	0.707	0.866	7.80852e-12	1.05274e-07	cysteine rich protein 1 [Source:HGNC Symbol;Acc:HGNC:2360]
218	ENSMMUG00000058581	1.93754	0.454	0.33	7.90141e-12	1.06527e-07	NA
219	TESC	0.366637	0.43	0.314	1.12838e-11	1.52128e-07	tescalcin [Source:VGNC Symbol;Acc:VGNC:79571]
220	THY1	0.349296	0.391	0.267	1.15185e-11	1.55292e-07	Thy-1 cell surface antigen [Source:VGNC Symbol;Acc:VGNC:78352]
221	ENSMMUG00000052127	-0.50931	1	1	1.21642e-11	1.63997e-07	NA
222	MEF2C	0.28295	0.141	0.053	1.25252e-11	1.68865e-07	myocyte enhancer factor 2C [Source:VGNC Symbol;Acc:VGNC:84438]
223	FLNA	0.284853	0.412	0.28	1.55419e-11	2.09536e-07	filamin A [Source:VGNC Symbol;Acc:VGNC:72671]
224	S100A4	0.657935	0.508	0.425	1.77051e-11	2.387e-07	S100 calcium binding protein A4 [Source:VGNC Symbol;Acc:VGNC:76958]
225	ARGLU1	0.284947	0.655	0.521	3.39897e-11	4.58249e-07	arginine and glutamate rich 1 [Source:VGNC Symbol;Acc:VGNC:106250]
226	TNFAIP3	-0.286154	0.143	0.251	5.22258e-11	7.04108e-07	TNF alpha induced protein 3 [Source:VGNC Symbol;Acc:VGNC:78580]
227	SLC38A1	-0.306849	0.238	0.352	6.18094e-11	8.33315e-07	solute carrier family 38 member 1 [Source:VGNC Symbol;Acc:VGNC:77468]
228	CLIC1	0.308472	0.337	0.222	8.12077e-11	1.09484e-06	chloride intracellular channel 1 [Source:HGNC Symbol;Acc:HGNC:2062]
229	HNRNPUL1	-0.300773	0.222	0.331	1.46842e-10	1.97973e-06	heteroous nuclear ribonucleoprotein U like 1 [Source:VGNC Symbol;Acc:VGNC:73401]
230	ENSMMUG00000004441	0.467514	0.538	0.457	1.9493e-10	2.62804e-06	NA
231	ENSMMUG00000051745	0.261674	0.39	0.266	2.18008e-10	2.93918e-06	NA
232	PRRC2C	-0.311883	0.472	0.578	2.55141e-10	3.43981e-06	proline rich coiled-coil 2C [Source:VGNC Symbol;Acc:VGNC:76311]
233	RNF149	-0.275749	0.246	0.354	3.84892e-10	5.18911e-06	ring finger protein 149 [Source:VGNC Symbol;Acc:VGNC:106213]
234	CEMIP2	-0.261961	0.195	0.299	1.80056e-09	2.42751e-05	cell migration inducing hyaluronidase 2 [Source:VGNC Symbol;Acc:VGNC:103249]
235	ATP6	0.333842	0.982	0.977	3.06241e-09	4.12874e-05	ATP synthase F0 subunit 6 [Source:NCBI gene (formerly Entrezgene);Acc:2846629]
236	TAF1D	-0.265403	0.093	0.175	3.89508e-09	5.25135e-05	TATA-box binding protein associated factor	RNA polymerase I subunit D [Source:VGNC Symbol;Acc:VGNC:101413]
237	ANKRD12	-0.277381	0.353	0.461	4.03945e-09	5.44598e-05	ankyrin repeat domain 12 [Source:VGNC Symbol;Acc:VGNC:104214]
238	IGHM	0.460052	0.136	0.061	5.33319e-09	7.1902e-05	immunoglobulin heavy constant mu [Source:HGNC Symbol;Acc:HGNC:5541]
239	CST7	0.428243	0.517	0.453	1.19045e-08	0.000160497	cystatin F [Source:VGNC Symbol;Acc:VGNC:71532]
240	LCP1	0.288969	0.474	0.379	1.57991e-08	0.000213003	lymphocyte cytosolic protein 1 [Source:VGNC Symbol;Acc:VGNC:74242]
241	CSNK1A1	-0.259366	0.228	0.321	3.64813e-08	0.000491841	casein kinase 1 alpha 1 [Source:VGNC Symbol;Acc:VGNC:84290]
242	ENSMMUG00000058325	0.286727	0.94	0.915	3.88285e-08	0.000523485	NA
243	EML4	-0.26965	0.459	0.54	5.25928e-08	0.000709056	EMAP like 4 [Source:VGNC Symbol;Acc:VGNC:72037]
244	S100A10	0.384654	0.755	0.729	7.86226e-08	0.00105999	S100 calcium binding protein A10 [Source:VGNC Symbol;Acc:VGNC:106491]
245	ENSMMUG00000050862	0.409265	0.501	0.426	8.0125e-08	0.00108024	NA
246	ENSMMUG00000062086	0.329511	0.543	0.47	2.02096e-07	0.00272466	NA
247	GZMK	0.263576	0.162	0.092	7.8483e-07	0.0105811	granzyme K [Source:VGNC Symbol;Acc:VGNC:73339]
248	RPL35	-0.253849	0.947	0.934	1.3074e-06	0.0176263	ribosomal protein L35 [Source:HGNC Symbol;Acc:HGNC:10344]
249	CD83	-0.450142	0.108	0.175	2.98907e-06	0.0402986	CD83 molecule [Source:VGNC Symbol;Acc:VGNC:70783]
250	TYROBP	0.351448	0.527	0.501	2.38173e-05	0.321105	NA
251	ENSMMUG00000061125	0.257139	0.763	0.669	0.000111069	1	NA
252	GZMB	0.420398	0.577	0.642	0.00345747	1	granzyme B [Source:VGNC Symbol;Acc:VGNC:73337]
253	ENSMMUG00000063583	0.272392	0.571	0.651	0.577187	1	NA
