# Supplementary material for: Host immunity associated with spontaneous suppression of viremia in therapy-naïve young rhesus macaques following neonatal SHIV infection
Source: J Virol. 2023 Oct 24;97(11):e01094-23. doi: 10.1128/jvi.01094-23 (PMC10688376; doi:10.1128/jvi.01094-23)
Supplement: Table S4 — List of genes following gene expression analysis of cell populations reported in Figure 6. [file jvi.01094-23-s0004.xlsx]

## Sheet: classical_mono_EC_vs_LC
Table S4. Immune Cell Subsets Associated with Viremia Control during Cross-sectional Early and Late Timepoints of SHIV infection (Gene list - classical monocytes)
	gene	avg_log2FC	pct.1	pct.2	p_val	p_val_adj	description
1	CD14	1.42321	0.778	0.253	1.06292e-133	1.47809e-129	CD14 molecule [Source:VGNC Symbol;Acc:VGNC:70751]
2	CXCL3	3.05177	0.441	0.035	1.43007e-127	1.98866e-123	uncharacterized LOC702067 [Source:NCBI gene (formerly Entrezgene);Acc:702067]
3	ENSMMUG00000054210	3.26895	0.426	0.035	3.22936e-121	4.49075e-117	NA
4	CCL4L1	3.96218	0.477	0.06	5.38058e-118	7.48223e-114	chemokine (C-C motif) ligand 4-like 1 [Source:NCBI gene (formerly Entrezgene);Acc:574217]
5	ENSMMUG00000058233	1.8134	0.439	0.047	2.55067e-113	3.54696e-109	NA
6	PLEK	1.80264	0.627	0.16	1.22894e-111	1.70897e-107	pleckstrin [Source:VGNC Symbol;Acc:VGNC:76174]
7	ENSMMUG00000043529	0.658431	0.297	0.003	5.54064e-110	7.70482e-106	NA
8	ENSMMUG00000028695	0.477637	0.282	0	2.07409e-109	2.88423e-105	NA
9	ENSMMUG00000060590	0.491355	0.266	0	3.96547e-103	5.51438e-99	NA
10	ANXA1	1.30426	0.887	0.593	1.87289e-101	2.60444e-97	annexin A1 [Source:VGNC Symbol;Acc:VGNC:69944]
11	PTX3	0.935217	0.399	0.041	3.10418e-100	4.31667e-96	pentraxin 3 [Source:NCBI gene (formerly Entrezgene);Acc:704985]
12	ENSMMUG00000042343	1.9088	0.497	0.093	6.19079e-100	8.60891e-96	NA
13	ENSMMUG00000062894	0.600869	0.248	0	5.25523e-96	7.30792e-92	NA
14	ENSMMUG00000062917	1.66975	0.435	0.067	9.53483e-95	1.32591e-90	NA
15	NFKBIA	1.35727	0.905	0.648	1.33375e-89	1.85471e-85	NFKB inhibitor alpha [Source:VGNC Symbol;Acc:VGNC:75340]
16	ENSMMUG00000065362	-1.11452	0.998	1	5.07609e-88	7.05881e-84	NA
17	ENSMMUG00000008111	1.49371	0.237	0.002	6.19003e-87	8.60785e-83	NA
18	ENSMMUG00000001458	0.888696	0.916	0.77	2.42003e-85	3.3653e-81	NA
19	CCL3	2.20008	0.519	0.139	3.59373e-83	4.99744e-79	chemokine (C-C motif) ligand 3 [Source:NCBI gene (formerly Entrezgene);Acc:619514]
20	PMAIP1	1.09974	0.525	0.139	1.05202e-82	1.46294e-78	phorbol-12-myristate-13-acetate-induced protein 1 [Source:NCBI gene (formerly Entrezgene);Acc:702789]
21	IGSF6	0.657938	0.552	0.163	1.17369e-72	1.63214e-68	immunoglobulin superfamily member 6 [Source:VGNC Symbol;Acc:VGNC:73701]
22	CCL2	0.680868	0.184	0	1.17194e-70	1.6297e-66	C-C motif chemokine ligand 2 [Source:VGNC Symbol;Acc:VGNC:70698]
23	IFIT3	0.877069	0.306	0.039	1.83893e-67	2.55722e-63	interferon induced protein with tetratricopeptide repeats 3 [Source:VGNC Symbol;Acc:VGNC:73565]
24	TNFAIP3	0.840759	0.537	0.164	5.72285e-67	7.9582e-63	TNF alpha induced protein 3 [Source:VGNC Symbol;Acc:VGNC:78580]
25	CD274	1.08578	0.366	0.072	3.2884e-66	4.57285e-62	CD274 molecule [Source:VGNC Symbol;Acc:VGNC:70814]
26	IDO1	1.10448	0.503	0.167	3.96288e-65	5.51079e-61	indoleamine 2	3-dioxygenase 1 [Source:VGNC Symbol;Acc:VGNC:73580]
27	CXCL8	1.15879	0.337	0.057	1.05976e-64	1.47371e-60	C-X-C motif chemokine ligand 8 [Source:VGNC Symbol;Acc:VGNC:100214]
28	HSD17B4	0.53814	0.337	0.055	1.26358e-64	1.75713e-60	hydroxysteroid 17-beta dehydrogenase 4 [Source:VGNC Symbol;Acc:VGNC:73530]
29	RNASE6	0.848718	0.865	0.613	8.52027e-64	1.18483e-59	ribonuclease A family member k6 [Source:VGNC Symbol;Acc:VGNC:76701]
30	APOBEC3A	1.80827	0.517	0.186	8.23021e-63	1.14449e-58	apolipoprotein B mRNA editing enzyme catalytic subunit 3A [Source:NCBI gene (formerly Entrezgene);Acc:721030]
31	C15orf48	1.42638	0.452	0.142	1.02359e-59	1.4234e-55	NA
32	GSTP1	0.684678	0.947	0.88	7.60515e-57	1.05757e-52	glutathione S-transferase pi 1 [Source:VGNC Symbol;Acc:VGNC:101091]
33	CYBA	0.632129	0.938	0.903	5.53117e-56	7.69164e-52	NA
34	PLAUR	0.465112	0.341	0.071	9.23233e-54	1.28385e-49	plasminogen activator	urokinase receptor [Source:VGNC Symbol;Acc:VGNC:76163]
35	ENSMMUG00000051239	0.558023	0.973	0.936	1.87225e-53	2.60356e-49	NA
36	ENSMMUG00000022489	-1.04383	0.058	0.444	9.66626e-53	1.34419e-48	NA
37	ENSMMUG00000019371	1.18655	0.812	0.59	3.86825e-52	5.37918e-48	NA
38	ENSMMUG00000002075	-0.917269	0.827	0.931	6.04634e-52	8.40804e-48	NA
39	IL6	0.312299	0.135	0	6.97551e-52	9.70015e-48	interleukin 6 [Source:VGNC Symbol;Acc:VGNC:73732]
40	DYNLL1	0.351165	0.266	0.04	2.14947e-51	2.98906e-47	dynein light chain LC8-type 1 [Source:VGNC Symbol;Acc:VGNC:99924]
41	ACTB	0.595116	0.998	0.98	2.7768e-51	3.86142e-47	actin beta [Source:NCBI gene (formerly Entrezgene);Acc:574285]
42	CD74	0.75868	0.998	1	3.51845e-51	4.89276e-47	CD74 molecule [Source:VGNC Symbol;Acc:VGNC:70779]
43	NLRP3	0.479981	0.29	0.055	1.18655e-49	1.65001e-45	NLR family pyrin domain containing 3 [Source:VGNC Symbol;Acc:VGNC:75186]
44	PM20D2	0.897398	0.863	0.68	3.02151e-49	4.20171e-45	peptidase M20 domain containing 2 [Source:VGNC Symbol;Acc:VGNC:76091]
45	ENSMMUG00000002320	0.614577	0.98	0.96	1.39863e-48	1.94494e-44	NA
46	BCL2A1	1.42336	0.694	0.448	1.82264e-48	2.53456e-44	BCL2 related protein A1 [Source:VGNC Symbol;Acc:VGNC:70242]
47	NXPE3	0.749992	0.59	0.262	9.98843e-48	1.38899e-43	neurexophilin and PC-esterase domain family member 3 [Source:VGNC Symbol;Acc:VGNC:75476]
48	TXNIP	-0.793649	0.412	0.753	1.4511e-47	2.0179e-43	thioredoxin interacting protein [Source:VGNC Symbol;Acc:VGNC:79059]
49	IFIT2	1.49454	0.353	0.099	3.23619e-47	4.50025e-43	interferon induced protein with tetratricopeptide repeats 2 [Source:NCBI gene (formerly Entrezgene);Acc:695452]
50	ENSMMUG00000005593	0.577393	0.989	0.978	2.82538e-46	3.92897e-42	NA
51	ENSMMUG00000065373	-0.803511	0.993	0.999	2.98962e-45	4.15737e-41	NA
52	FOS	-0.793614	0.703	0.901	3.29351e-45	4.57995e-41	Fos proto-oncogene	AP-1 transcription factor subunit [Source:VGNC Symbol;Acc:VGNC:84340]
53	PELI1	1.14656	0.588	0.308	7.43616e-45	1.03407e-40	pellino E3 ubiquitin protein ligase 1 [Source:NCBI gene (formerly Entrezgene);Acc:696416]
54	ENSMMUG00000060287	0.616026	0.747	0.446	1.89408e-44	2.63391e-40	NA
55	FTL	-0.665992	0.57	0.787	7.13356e-44	9.91993e-40	ferritin light chain [Source:NCBI gene (formerly Entrezgene);Acc:718964]
56	ENSMMUG00000054358	-1.09026	0.998	0.999	1.64198e-43	2.28334e-39	NA
57	TOP1	-0.628334	0.248	0.592	1.02662e-41	1.42762e-37	DNA topoisomerase I [Source:VGNC Symbol;Acc:VGNC:78619]
58	SOD2	1.53917	0.792	0.642	1.83069e-41	2.54576e-37	superoxide dismutase 2 [Source:NCBI gene (formerly Entrezgene);Acc:574097]
59	PANX1	0.258642	0.18	0.019	7.19213e-41	1.00014e-36	pannexin 1 [Source:VGNC Symbol;Acc:VGNC:75754]
60	PIM3	0.563441	0.683	0.377	1.54313e-40	2.14588e-36	Pim-3 proto-oncogene	serine/threonine kinase [Source:NCBI gene (formerly Entrezgene);Acc:720591]
61	ENSMMUG00000019939	0.357051	0.228	0.041	3.43534e-39	4.77718e-35	NA
62	TNIP1	0.394829	0.306	0.08	1.49369e-38	2.07712e-34	TNFAIP3 interacting protein 1 [Source:VGNC Symbol;Acc:VGNC:79057]
63	SLC39A8	0.301491	0.2	0.03	1.92562e-38	2.67776e-34	solute carrier family 39 member 8 [Source:VGNC Symbol;Acc:VGNC:77541]
64	MS4A6A	0.439786	0.359	0.114	5.85846e-38	8.14677e-34	membrane spanning 4-domains A6A [Source:VGNC Symbol;Acc:VGNC:101361]
65	RNF114	-0.513971	0.173	0.497	5.26361e-37	7.31957e-33	ring finger protein 114 [Source:VGNC Symbol;Acc:VGNC:76725]
66	CD44	0.731823	0.807	0.645	2.32261e-36	3.22982e-32	CD44 molecule [Source:VGNC Symbol;Acc:VGNC:100905]
67	A4GALT	-0.472172	0.031	0.326	2.64634e-36	3.68e-32	alpha 1	4-galactosyltransferase [Source:VGNC Symbol;Acc:VGNC:84538]
68	ENSMMUG00000053137	-1.22523	0.255	0.602	3.23188e-36	4.49425e-32	NA
69	MT1E	0.719537	0.51	0.235	8.39762e-36	1.16777e-31	metallothionein 1E [Source:NCBI gene (formerly Entrezgene);Acc:700977]
70	ETS2	0.52922	0.614	0.327	2.9358e-35	4.08253e-31	ETS proto-oncogene 2	transcription factor [Source:VGNC Symbol;Acc:VGNC:72440]
71	CTSS	0.691847	0.878	0.744	3.27617e-35	4.55585e-31	cathepsin S [Source:VGNC Symbol;Acc:VGNC:71562]
72	ENSMMUG00000051300	-1.29877	0.63	0.839	3.29945e-35	4.58822e-31	NA
73	DUSP2	0.296573	0.151	0.016	4.49972e-35	6.25732e-31	dual specificity phosphatase 2 [Source:NCBI gene (formerly Entrezgene);Acc:718442]
74	PRDX3	0.301486	0.306	0.085	6.61945e-35	9.20501e-31	peroxiredoxin 3 [Source:VGNC Symbol;Acc:VGNC:76394]
75	PAK1IP1	0.287142	0.215	0.042	3.16987e-34	4.40802e-30	PAK1 interacting protein 1 [Source:VGNC Symbol;Acc:VGNC:75661]
76	VAT1	-0.523309	0.297	0.593	1.35317e-33	1.88172e-29	vesicle amine transport 1 [Source:VGNC Symbol;Acc:VGNC:79058]
77	MAMU-DRA	0.719376	0.989	0.965	1.81401e-33	2.52257e-29	major histocompatibility complex	class II	DR alpha [Source:NCBI gene (formerly Entrezgene);Acc:100187587]
78	ANXA5	0.548043	0.796	0.615	2.08005e-33	2.89251e-29	annexin A5 [Source:VGNC Symbol;Acc:VGNC:69950]
79	CASP1	0.528779	0.787	0.61	6.29128e-33	8.74865e-29	caspase-1 [Source:NCBI gene (formerly Entrezgene);Acc:706568]
80	SKAP2	0.344427	0.357	0.122	1.62707e-32	2.2626e-28	src kinase associated phosphoprotein 2 [Source:VGNC Symbol;Acc:VGNC:77488]
81	TXNRD1	0.3357	0.273	0.075	2.70601e-32	3.76297e-28	thioredoxin reductase 1 [Source:VGNC Symbol;Acc:VGNC:78679]
82	AIF1	0.533632	0.891	0.865	2.82792e-31	3.93251e-27	allograft inflammatory factor 1 [Source:NCBI gene (formerly Entrezgene);Acc:574115]
83	RALGAPA2	0.372531	0.271	0.077	4.24276e-31	5.89998e-27	Ral GTPase activating protein catalytic subunit alpha 2 [Source:VGNC Symbol;Acc:VGNC:76488]
84	SAMHD1	0.449119	0.446	0.198	6.65544e-31	9.25506e-27	SAM and HD domain containing deoxynucleoside triphosphate triphosphohydrolase 1 [Source:VGNC Symbol;Acc:VGNC:77020]
85	RPS18	-0.439954	0.976	0.982	1.02062e-30	1.41928e-26	ribosomal protein S18 [Source:NCBI gene (formerly Entrezgene);Acc:706414]
86	ISG15	0.623129	0.18	0.033	1.49839e-30	2.08366e-26	ISG15 ubiquitin like modifier [Source:NCBI gene (formerly Entrezgene);Acc:700141]
87	GLRX5	0.272629	0.166	0.027	2.81634e-30	3.9164e-26	glutaredoxin 5 [Source:NCBI gene (formerly Entrezgene);Acc:702989]
88	CTSH	0.477165	0.579	0.319	3.25205e-30	4.5223e-26	cathepsin H [Source:VGNC Symbol;Acc:VGNC:71558]
89	CXCL10	0.759999	0.16	0.025	1.02238e-29	1.42173e-25	C-X-C motif chemokine ligand 10 [Source:VGNC Symbol;Acc:VGNC:100213]
90	MTCH2	0.334165	0.392	0.156	1.55385e-29	2.16079e-25	mitochondrial carrier 2 [Source:VGNC Symbol;Acc:VGNC:101364]
91	MGST3	0.459556	0.712	0.476	1.91189e-29	2.65867e-25	microsomal glutathione S-transferase 3 [Source:VGNC Symbol;Acc:VGNC:74720]
92	ICAM1	0.361592	0.299	0.097	2.67748e-29	3.7233e-25	intercellular adhesion molecule 1 [Source:NCBI gene (formerly Entrezgene);Acc:712280]
93	TPI1	0.502833	0.732	0.523	7.99081e-29	1.1112e-24	triosephosphate isomerase 1 [Source:NCBI gene (formerly Entrezgene);Acc:714090]
94	OAZ1	0.3779	0.969	0.953	1.82434e-28	2.53692e-24	ornithine decarboxylase antizyme 1 [Source:VGNC Symbol;Acc:VGNC:97799]
95	FYB1	0.425317	0.406	0.175	2.68122e-28	3.72851e-24	FYN binding protein 1 [Source:VGNC Symbol;Acc:VGNC:72831]
96	BTG1	0.449885	0.623	0.364	4.20449e-28	5.84677e-24	BTG anti-proliferation factor 1 [Source:NCBI gene (formerly Entrezgene);Acc:710112]
97	ENSMMUG00000061959	0.565236	0.235	0.064	5.23382e-28	7.27815e-24	NA
98	CSF1R	0.350368	0.339	0.124	5.74193e-28	7.98473e-24	colony stimulating factor 1 receptor [Source:VGNC Symbol;Acc:VGNC:71514]
99	STAC3	0.356	0.486	0.237	1.5724e-27	2.18658e-23	SH3 and cysteine rich domain 3 [Source:VGNC Symbol;Acc:VGNC:78010]
100	ARHGDIB	0.45836	0.785	0.565	2.84241e-27	3.95266e-23	Rho GDP dissociation inhibitor beta [Source:NCBI gene (formerly Entrezgene);Acc:702320]
101	CXXC5	-0.36848	0.071	0.324	3.56817e-27	4.9619e-23	CXXC finger protein 5 [Source:VGNC Symbol;Acc:VGNC:71594]
102	RRBP1	-0.50914	0.197	0.463	1.27467e-26	1.77255e-22	ribosome binding protein 1 [Source:VGNC Symbol;Acc:VGNC:76938]
103	RHOA	0.459952	0.949	0.885	2.21234e-26	3.07648e-22	ras homolog family member A [Source:VGNC Symbol;Acc:VGNC:84066]
104	MAMU-DRB1	0.712803	0.982	0.954	3.20596e-26	4.45821e-22	MHC class II antigen [Source:NCBI gene (formerly Entrezgene);Acc:692100]
105	GRB2	-0.441827	0.39	0.644	5.45898e-26	7.59126e-22	growth factor receptor bound protein 2 [Source:VGNC Symbol;Acc:VGNC:99157]
106	HYPK	0.254808	0.277	0.091	1.14343e-25	1.59005e-21	huntingtin interacting protein K [Source:VGNC Symbol;Acc:VGNC:84350]
107	ENSMMUG00000014256	-0.498251	0.953	0.973	1.47892e-25	2.05659e-21	NA
108	IL1B	1.18502	0.627	0.436	1.97047e-25	2.74013e-21	interleukin 1 beta [Source:NCBI gene (formerly Entrezgene);Acc:704701]
109	MT2A	2.34735	0.672	0.562	2.00073e-25	2.78222e-21	metallothionein 2A [Source:NCBI gene (formerly Entrezgene);Acc:700719]
110	FCER1G	0.489728	0.94	0.903	2.59118e-25	3.60329e-21	Fc fragment of IgE receptor Ig [Source:VGNC Symbol;Acc:VGNC:72629]
111	COTL1	0.392099	0.947	0.872	8.29669e-25	1.15374e-20	coactosin like F-actin binding protein 1 [Source:NCBI gene (formerly Entrezgene);Acc:715376]
112	PLXDC2	-0.308098	0.011	0.219	9.24948e-25	1.28623e-20	plexin domain containing 2 [Source:VGNC Symbol;Acc:VGNC:76088]
113	WTAP	0.703658	0.565	0.376	1.31456e-24	1.82802e-20	WT1 associated protein [Source:VGNC Symbol;Acc:VGNC:83971]
114	WSB1	-0.4261	0.186	0.441	1.42206e-24	1.97752e-20	WD repeat and SOCS box containing 1 [Source:VGNC Symbol;Acc:VGNC:79186]
115	ELF4	-0.372136	0.146	0.4	1.62977e-24	2.26635e-20	E74 like ETS transcription factor 4 [Source:VGNC Symbol;Acc:VGNC:72208]
116	PARK7	0.252807	0.282	0.097	3.96496e-24	5.51367e-20	Parkinsonism associated deglycase [Source:NCBI gene (formerly Entrezgene);Acc:708377]
117	IFIT1	0.322659	0.124	0.018	4.03262e-24	5.60776e-20	interferon induced protein with tetratricopeptide repeats 1 [Source:NCBI gene (formerly Entrezgene);Acc:695683]
118	IFI35	0.265649	0.286	0.103	1.58959e-23	2.21048e-19	interferon induced protein 35 [Source:VGNC Symbol;Acc:VGNC:73564]
119	SDC2	-0.44775	0.089	0.32	2.20409e-23	3.065e-19	syndecan 2 [Source:VGNC Symbol;Acc:VGNC:76998]
120	MARCKS	0.293646	0.222	0.067	3.46618e-23	4.82008e-19	myristoylated alanine rich protein kinase C substrate [Source:VGNC Symbol;Acc:VGNC:74639]
121	DEDD2	-0.354523	0.131	0.374	3.91769e-23	5.44794e-19	death effector domain containing 2 [Source:NCBI gene (formerly Entrezgene);Acc:706928]
122	MAMU-E	0.439638	0.914	0.833	9.42466e-23	1.31059e-18	major histocompatibility complex	class I	E [Source:NCBI gene (formerly Entrezgene);Acc:711532]
123	CST3	0.550715	0.962	0.953	1.01305e-22	1.40875e-18	cystatin C [Source:NCBI gene (formerly Entrezgene);Acc:574313]
124	ATOX1	0.374007	0.612	0.375	1.24929e-22	1.73726e-18	antioxidant 1 copper chaperone [Source:NCBI gene (formerly Entrezgene);Acc:712464]
125	ETV3	0.481	0.386	0.187	1.31505e-22	1.82871e-18	ETS variant transcription factor 3 [Source:VGNC Symbol;Acc:VGNC:99918]
126	MEF2C	-0.430402	0.166	0.41	1.56168e-22	2.17167e-18	myocyte enhancer factor 2C [Source:VGNC Symbol;Acc:VGNC:84438]
127	CSRNP1	0.376119	0.415	0.208	2.82581e-22	3.92957e-18	cysteine and serine rich nuclear protein 1 [Source:VGNC Symbol;Acc:VGNC:71404]
128	CHST15	-0.306718	0.053	0.265	4.05125e-22	5.63367e-18	carbohydrate sulfotransferase 15 [Source:VGNC Symbol;Acc:VGNC:70999]
129	AP1S2	0.409985	0.632	0.425	4.14451e-22	5.76336e-18	adaptor related protein complex 1 subunit sigma 2 [Source:VGNC Symbol;Acc:VGNC:69961]
130	RUNX3	-0.375483	0.133	0.366	4.20474e-22	5.84711e-18	RUNX family transcription factor 3 [Source:VGNC Symbol;Acc:VGNC:76948]
131	BTG2	-0.466508	0.45	0.688	4.5412e-22	6.315e-18	BTG anti-proliferation factor 2 [Source:NCBI gene (formerly Entrezgene);Acc:703168]
132	NCF1	0.359236	0.406	0.199	5.09405e-22	7.08379e-18	neutrophil cytosolic factor 1 [Source:VGNC Symbol;Acc:VGNC:81727]
133	HSPA8	0.448627	0.698	0.516	1.23555e-21	1.71816e-17	heat shock protein family A (Hsp70) member 8 [Source:VGNC Symbol;Acc:VGNC:101093]
134	RPL35	-0.410672	0.545	0.752	1.3391e-21	1.86215e-17	ribosomal protein L35 [Source:NCBI gene (formerly Entrezgene);Acc:693604]
135	HSBP1	0.339289	0.51	0.287	1.65714e-21	2.30442e-17	heat shock factor binding protein 1 [Source:VGNC Symbol;Acc:VGNC:73526]
136	ALDH1A1	0.327434	0.375	0.178	4.32361e-21	6.01242e-17	aldehyde dehydrogenase 1 family member A1 [Source:VGNC Symbol;Acc:VGNC:81351]
137	FGD2	0.276174	0.295	0.119	7.19182e-21	1.00009e-16	FYVE	RhoGEF and PH domain containing 2 [Source:VGNC Symbol;Acc:VGNC:72643]
138	MYL12B	0.362433	0.747	0.552	7.66846e-21	1.06638e-16	myosin	light chain 12A	regulatory	non-sarcomeric [Source:NCBI gene (formerly Entrezgene);Acc:695077]
139	CALR	-0.461062	0.428	0.645	1.23912e-20	1.72313e-16	calreticulin [Source:VGNC Symbol;Acc:VGNC:70519]
140	ENSMMUG00000055584	0.372406	0.871	0.798	1.35415e-20	1.88308e-16	NA
141	ISG20	0.328576	0.326	0.143	1.60463e-20	2.2314e-16	interferon stimulated exonuclease gene 20 [Source:VGNC Symbol;Acc:VGNC:73769]
142	RPS9	-0.293399	0.98	0.981	1.92284e-20	2.6739e-16	ribosomal protein S9 [Source:NCBI gene (formerly Entrezgene);Acc:694053]
143	MYL6	0.415466	0.831	0.73	2.65912e-20	3.69777e-16	myosin light chain 6 [Source:NCBI gene (formerly Entrezgene);Acc:711889]
144	YWHAB	0.412681	0.718	0.544	2.97537e-20	4.13756e-16	tyrosine 3-monooxygenase/tryptophan 5-monooxygenase activation protein beta [Source:VGNC Symbol;Acc:VGNC:78819]
145	TAGLN2	0.663936	0.823	0.763	3.77707e-20	5.25239e-16	transgelin 2 [Source:NCBI gene (formerly Entrezgene);Acc:719527]
146	HSP90AA1	0.469598	0.545	0.342	5.33978e-20	7.4255e-16	heat shock protein 90 alpha family class A member 1 [Source:NCBI gene (formerly Entrezgene);Acc:708431]
147	BST2	0.395553	0.501	0.296	6.22296e-20	8.65365e-16	bone marrow stromal cell antigen 2 [Source:VGNC Symbol;Acc:VGNC:70286]
148	PVRIG	0.280739	0.43	0.221	1.13322e-19	1.57586e-15	PVR related immunoglobulin domain containing [Source:NCBI gene (formerly Entrezgene);Acc:711659]
149	ENSMMUG00000052127	-0.529879	1	1	1.73038e-19	2.40626e-15	NA
150	ATP6V0E1	0.280682	0.408	0.207	2.92565e-19	4.06841e-15	ATPase H+ transporting V0 subunit e1 [Source:NCBI gene (formerly Entrezgene);Acc:703342]
151	INSIG1	-0.607444	0.302	0.521	3.03883e-19	4.2258e-15	insulin induced gene 1 [Source:NCBI gene (formerly Entrezgene);Acc:718513]
152	CD83	0.339441	0.364	0.174	3.36048e-19	4.67308e-15	CD83 molecule [Source:VGNC Symbol;Acc:VGNC:70783]
153	UBL5	0.337241	0.619	0.424	4.5816e-19	6.37117e-15	ubiquitin like 5 [Source:VGNC Symbol;Acc:VGNC:82266]
154	RPS24	0.328285	0.976	0.964	5.6615e-19	7.87289e-15	ribosomal protein S24 [Source:NCBI gene (formerly Entrezgene);Acc:708965]
155	DDX5	-0.426334	0.627	0.772	7.17551e-19	9.97826e-15	DEAD-box helicase 5 [Source:VGNC Symbol;Acc:VGNC:71763]
156	PDE4B	0.259664	0.304	0.13	1.01336e-18	1.40918e-14	phosphodiesterase 4B [Source:VGNC Symbol;Acc:VGNC:75916]
157	RAP1A	0.329624	0.477	0.274	1.60456e-18	2.23131e-14	RAP1A	member of RAS oncogene family [Source:VGNC Symbol;Acc:VGNC:76657]
158	PPP1R15A	0.767291	0.823	0.775	1.81256e-18	2.52055e-14	protein phosphatase 1 regulatory subunit 15A [Source:VGNC Symbol;Acc:VGNC:76254]
159	C7H15orf39	-0.324371	0.233	0.459	1.99786e-18	2.77823e-14	chromosome 7 C15orf39 homolog [Source:VGNC Symbol;Acc:VGNC:70620]
160	PLAAT4	0.406043	0.244	0.096	2.32247e-18	3.22962e-14	phospholipase A and acyltransferase 4 [Source:VGNC Symbol;Acc:VGNC:101379]
161	TNFRSF1A	-0.291005	0.111	0.315	2.80652e-18	3.90275e-14	TNF receptor superfamily member 1A [Source:VGNC Symbol;Acc:VGNC:78589]
162	SEC14L1	-0.324166	0.135	0.343	2.91077e-18	4.04771e-14	SEC14 like lipid binding 1 [Source:VGNC Symbol;Acc:VGNC:99226]
163	PSME2	0.537495	0.714	0.587	7.08203e-18	9.84826e-14	proteasome activator subunit 2 [Source:VGNC Symbol;Acc:VGNC:76456]
164	TAF10	0.330097	0.552	0.345	7.55669e-18	1.05083e-13	TATA-box binding protein associated factor 10 [Source:VGNC Symbol;Acc:VGNC:101414]
165	TNF	0.288739	0.177	0.055	7.62763e-18	1.0607e-13	tumor necrosis factor [Source:VGNC Symbol;Acc:VGNC:83501]
166	RAC2	0.324962	0.404	0.216	1.04729e-17	1.45637e-13	Rac family small GTPase 2 [Source:VGNC Symbol;Acc:VGNC:98432]
167	SGK1	0.345712	0.472	0.273	1.5103e-17	2.10022e-13	serum/glucocorticoid regulated kinase 1 [Source:VGNC Symbol;Acc:VGNC:77195]
168	ADSS2	-0.290337	0.071	0.255	1.54059e-17	2.14234e-13	adenylosuccinate synthase 2 [Source:VGNC Symbol;Acc:VGNC:69733]
169	MAMU-DMB	0.47717	0.843	0.737	1.64885e-17	2.29289e-13	major histocompatibility complex	class II	DM alpha [Source:NCBI gene (formerly Entrezgene);Acc:717870]
170	PTGER4	0.370601	0.435	0.242	1.73406e-17	2.41138e-13	prostaglandin E receptor 4 [Source:VGNC Symbol;Acc:VGNC:76470]
171	GPX4	0.345313	0.843	0.71	1.96866e-17	2.73762e-13	glutathione peroxidase 4 [Source:NCBI gene (formerly Entrezgene);Acc:705333]
172	IFI16	0.345389	0.528	0.328	2.19846e-17	3.05718e-13	interferon gamma inducible protein 16 [Source:VGNC Symbol;Acc:VGNC:73562]
173	PTGER2	0.313483	0.29	0.133	3.12967e-17	4.35212e-13	prostaglandin E receptor 2 [Source:VGNC Symbol;Acc:VGNC:76468]
174	MPEG1	0.37913	0.585	0.401	3.17034e-17	4.40867e-13	macrophage expressed 1 [Source:VGNC Symbol;Acc:VGNC:101354]
175	DAZAP1	-0.341995	0.328	0.537	3.18639e-17	4.43099e-13	DAZ associated protein 1 [Source:VGNC Symbol;Acc:VGNC:71738]
176	PSMB9	0.390707	0.576	0.404	3.30588e-17	4.59715e-13	proteasome 20S subunit beta 9 [Source:VGNC Symbol;Acc:VGNC:76447]
177	TMEM127	-0.310154	0.104	0.295	3.61335e-17	5.02472e-13	transmembrane protein 127 [Source:NCBI gene (formerly Entrezgene);Acc:705069]
178	KLF9	-0.255476	0.042	0.212	4.25717e-17	5.92001e-13	Kruppel like factor 9 [Source:NCBI gene (formerly Entrezgene);Acc:700585]
179	RIOK3	-0.334734	0.253	0.463	7.16831e-17	9.96826e-13	RIO kinase 3 [Source:NCBI gene (formerly Entrezgene);Acc:700711]
180	FN1	-0.710029	0.721	0.802	7.2979e-17	1.01485e-12	fibronectin 1 [Source:VGNC Symbol;Acc:VGNC:72688]
181	RCSD1	-0.378359	0.257	0.45	8.62199e-17	1.19897e-12	RCSD domain containing 1 [Source:VGNC Symbol;Acc:VGNC:76850]
182	HNRNPA2B1	0.311755	0.639	0.441	1.35556e-16	1.88504e-12	heterogeneous nuclear ribonucleoprotein A2/B1 [Source:VGNC Symbol;Acc:VGNC:73494]
183	TALDO1	0.358403	0.876	0.807	1.68548e-16	2.34383e-12	transaldolase 1 [Source:VGNC Symbol;Acc:VGNC:78096]
184	ASAH1	-0.338753	0.326	0.517	2.33668e-16	3.24939e-12	N-acylsphingosine amidohydrolase 1 [Source:VGNC Symbol;Acc:VGNC:70028]
185	ANXA11	-0.339226	0.282	0.482	2.95466e-16	4.10875e-12	annexin A11 [Source:VGNC Symbol;Acc:VGNC:69946]
186	SYF2	-0.295244	0.135	0.327	3.7056e-16	5.15301e-12	SYF2 pre-mRNA splicing factor [Source:VGNC Symbol;Acc:VGNC:78174]
187	ADGRE5	0.344792	0.521	0.338	6.26992e-16	8.71894e-12	adhesion G protein-coupled receptor E5 [Source:VGNC Symbol;Acc:VGNC:69441]
188	IFI30	0.326341	0.973	0.968	7.78839e-16	1.08305e-11	IFI30 lysosomal thiol reductase [Source:NCBI gene (formerly Entrezgene);Acc:719379]
189	ENSMMUG00000022428	0.304028	0.552	0.359	8.48915e-16	1.1805e-11	NA
190	CASP3	-0.261076	0.038	0.195	9.59101e-16	1.33373e-11	caspase 3 [Source:VGNC Symbol;Acc:VGNC:100207]
191	PLEKHO2	-0.254698	0.071	0.242	1.03254e-15	1.43586e-11	pleckstrin homology domain containing O2 [Source:NCBI gene (formerly Entrezgene);Acc:712677]
192	TMBIM6	0.32386	0.63	0.445	1.06443e-15	1.4802e-11	transmembrane BAX inhibitor motif containing 6 [Source:NCBI gene (formerly Entrezgene);Acc:677702]
193	PXN	-0.285189	0.188	0.388	1.19974e-15	1.66835e-11	paxillin [Source:VGNC Symbol;Acc:VGNC:76629]
194	LAPTM5	-0.362208	0.727	0.849	1.33425e-15	1.8554e-11	lysosomal protein transmembrane 5 [Source:VGNC Symbol;Acc:VGNC:74162]
195	PGK1	0.277635	0.457	0.269	1.6102e-15	2.23914e-11	phosphoglycerate kinase 1 [Source:NCBI gene (formerly Entrezgene);Acc:706325]
196	RPL23A	-0.328738	0.579	0.748	2.13385e-15	2.96733e-11	ribosomal protein L23a [Source:NCBI gene (formerly Entrezgene);Acc:710490]
197	OSM	-0.355635	0.104	0.279	2.4043e-15	3.34341e-11	oncostatin M [Source:VGNC Symbol;Acc:VGNC:75720]
198	IFI27	0.620405	0.246	0.11	2.60886e-15	3.62788e-11	interferon alpha inducible protein 27 [Source:VGNC Symbol;Acc:VGNC:73563]
199	RPS4X	0.274393	0.98	0.979	3.90796e-15	5.43441e-11	ribosomal protein S4 X-linked [Source:NCBI gene (formerly Entrezgene);Acc:699397]
200	SF1	-0.32076	0.251	0.444	4.13733e-15	5.75337e-11	splicing factor 1 [Source:VGNC Symbol;Acc:VGNC:77225]
201	KLF6	0.421804	0.654	0.475	4.22928e-15	5.88124e-11	Kruppel like factor 6 [Source:VGNC Symbol;Acc:VGNC:74104]
202	NFKB1	0.260728	0.251	0.11	7.08661e-15	9.85465e-11	nuclear factor kappa B subunit 1 [Source:VGNC Symbol;Acc:VGNC:75339]
203	PID1	-0.364379	0.195	0.383	8.45638e-15	1.17594e-10	phosphotyrosine interaction domain containing 1 [Source:NCBI gene (formerly Entrezgene);Acc:713894]
204	TMEM14B	0.27245	0.506	0.321	8.62768e-15	1.19976e-10	transmembrane protein 14B [Source:NCBI gene (formerly Entrezgene);Acc:698237]
205	G0S2	0.448712	0.738	0.57	1.31029e-14	1.82208e-10	G0/G1 switch 2 [Source:VGNC Symbol;Acc:VGNC:99957]
206	TUBB	-0.335377	0.295	0.485	1.57162e-14	2.18549e-10	tubulin beta class I [Source:NCBI gene (formerly Entrezgene);Acc:574113]
207	CHMP4B	-0.317749	0.439	0.609	1.73873e-14	2.41788e-10	charged multivesicular body protein 4B [Source:VGNC Symbol;Acc:VGNC:84577]
208	CORO1A	0.338736	0.858	0.762	1.87708e-14	2.61027e-10	coronin 1A [Source:VGNC Symbol;Acc:VGNC:71319]
209	YPEL3	0.29926	0.486	0.309	2.13552e-14	2.96965e-10	yippee like 3 [Source:VGNC Symbol;Acc:VGNC:79126]
210	FIS1	0.298457	0.481	0.307	3.03816e-14	4.22486e-10	fission	mitochondrial 1 [Source:VGNC Symbol;Acc:VGNC:72547]
211	FIS1	0.298457	0.481	0.307	3.03816e-14	4.22486e-10	fission	mitochondrial 1 [Source:NCBI gene (formerly Entrezgene);Acc:714444]
212	GABARAPL2	0.27379	0.452	0.275	3.10565e-14	4.31872e-10	GABA type A receptor associated protein like 2 [Source:NCBI gene (formerly Entrezgene);Acc:714413]
213	SLC29A1	0.332847	0.845	0.716	3.59525e-14	4.99956e-10	NA
214	SRGN	0.403539	0.922	0.924	5.60691e-14	7.79697e-10	serglycin [Source:NCBI gene (formerly Entrezgene);Acc:712299]
215	CSTB	0.384533	0.732	0.599	6.08006e-14	8.45494e-10	cystatin B [Source:VGNC Symbol;Acc:VGNC:71534]
216	RSL24D1	-0.299996	0.279	0.465	6.75058e-14	9.38736e-10	ribosomal L24 domain containing 1 [Source:VGNC Symbol;Acc:VGNC:99234]
217	GATAD2A	-0.255543	0.14	0.313	8.71328e-14	1.21167e-09	GATA zinc finger domain containing 2A [Source:NCBI gene (formerly Entrezgene);Acc:720361]
218	TYROBP	0.295071	0.94	0.917	9.08238e-14	1.263e-09	transmembrane immune signaling adaptor TYROBP [Source:NCBI gene (formerly Entrezgene);Acc:574207]
219	LYN	0.330284	0.71	0.594	9.22961e-14	1.28347e-09	LYN proto-oncogene	Src family tyrosine kinase [Source:VGNC Symbol;Acc:VGNC:74464]
220	PPIA	0.270259	0.958	0.932	1.28703e-13	1.78974e-09	peptidylprolyl isomerase A [Source:NCBI gene (formerly Entrezgene);Acc:574102]
221	VEGFA	-0.326379	0.106	0.268	1.32189e-13	1.83822e-09	vascular endothelial growth factor A [Source:VGNC Symbol;Acc:VGNC:83966]
222	MAMU-A	0.329478	0.976	0.958	1.53223e-13	2.13072e-09	major histocompatibility complex	class I	A [Source:NCBI gene (formerly Entrezgene);Acc:711832]
223	GALNT11	-0.262589	0.109	0.272	2.50429e-13	3.48246e-09	polypeptide N-acetylgalactosaminyltransferase 11 [Source:VGNC Symbol;Acc:VGNC:72749]
224	UBXN4	-0.262	0.2	0.382	2.73824e-13	3.80779e-09	UBX domain protein 4 [Source:VGNC Symbol;Acc:VGNC:78968]
225	ENSMMUG00000063316	-0.46221	0.188	0.371	2.74748e-13	3.82064e-09	NA
226	HBB	-0.56732	0.188	0.365	3.03069e-13	4.21448e-09	NA
227	BIN1	-0.260605	0.157	0.328	3.09136e-13	4.29885e-09	bridging integrator 1 [Source:VGNC Symbol;Acc:VGNC:70251]
228	RPL5	0.326403	0.987	0.971	3.59172e-13	4.99465e-09	ribosomal protein L5 [Source:VGNC Symbol;Acc:VGNC:100065]
229	ENSMMUG00000011714	-0.268664	0.175	0.348	4.4449e-13	6.18107e-09	NA
230	PER1	-0.298658	0.217	0.393	5.11074e-13	7.10699e-09	period circadian regulator 1 [Source:VGNC Symbol;Acc:VGNC:75942]
231	CFP	0.32039	0.851	0.783	5.13876e-13	7.14597e-09	complement factor properdin [Source:VGNC Symbol;Acc:VGNC:71163]
232	PIK3AP1	0.253986	0.268	0.135	7.7234e-13	1.07402e-08	phosphoinositide-3-kinase adaptor protein 1 [Source:VGNC Symbol;Acc:VGNC:75891]
233	TSPO	0.304283	0.898	0.873	8.1164e-13	1.12867e-08	translocator protein [Source:VGNC Symbol;Acc:VGNC:84537]
234	ZNF581	-0.264754	0.164	0.332	9.11059e-13	1.26692e-08	zinc finger protein 581 [Source:VGNC Symbol;Acc:VGNC:79470]
235	COX17	0.260864	0.426	0.263	9.1378e-13	1.2707e-08	cytochrome c oxidase copper chaperone COX17 [Source:VGNC Symbol;Acc:VGNC:84193]
236	ARF5	0.279325	0.716	0.578	9.15148e-13	1.2726e-08	ADP ribosylation factor 5 [Source:VGNC Symbol;Acc:VGNC:80792]
237	AKR1A1	0.250211	0.501	0.338	2.14853e-12	2.98774e-08	aldo-keto reductase family 1 member A1 [Source:NCBI gene (formerly Entrezgene);Acc:693380]
238	GBP3	0.402006	0.439	0.293	2.4699e-12	3.43464e-08	guanylate-binding protein 1 [Source:NCBI gene (formerly Entrezgene);Acc:694538]
239	CTSB	-0.353954	0.754	0.845	2.54286e-12	3.5361e-08	cathepsin B [Source:VGNC Symbol;Acc:VGNC:71552]
240	FAM107B	0.252803	0.45	0.285	2.96711e-12	4.12607e-08	family with sequence similarity 107 member B [Source:VGNC Symbol;Acc:VGNC:72323]
241	SLC25A6	0.25917	0.978	0.968	3.52767e-12	4.90557e-08	ADP/ATP translocase 3 [Source:NCBI gene (formerly Entrezgene);Acc:719811]
242	WDR13	-0.272077	0.428	0.586	3.82972e-12	5.32561e-08	WD repeat domain 13 [Source:VGNC Symbol;Acc:VGNC:78957]
243	PRELID1	0.254423	0.645	0.498	7.61005e-12	1.05825e-07	PRELI domain containing 1 [Source:VGNC Symbol;Acc:VGNC:84481]
244	APOE	-0.316593	0.004	0.104	1.05797e-11	1.47122e-07	apolipoprotein E [Source:HGNC Symbol;Acc:HGNC:613]
245	PLEC	-0.297027	0.239	0.406	1.15689e-11	1.60877e-07	plectin [Source:VGNC Symbol;Acc:VGNC:76173]
246	H1-4	-0.33083	0.133	0.288	1.16086e-11	1.61429e-07	H1.4 linker histone	cluster member [Source:NCBI gene (formerly Entrezgene);Acc:696872]
247	STAT1	-0.305818	0.262	0.428	1.62348e-11	2.25761e-07	signal transducer and activator of transcription 1 [Source:VGNC Symbol;Acc:VGNC:77904]
248	LIMD2	0.25541	0.492	0.324	1.699e-11	2.36263e-07	LIM domain containing 2 [Source:VGNC Symbol;Acc:VGNC:74140]
249	GTF2B	-0.264321	0.18	0.341	1.79467e-11	2.49567e-07	general transcription factor IIB [Source:VGNC Symbol;Acc:VGNC:73306]
250	VIM	0.325532	0.987	0.989	1.87974e-11	2.61396e-07	vimentin [Source:VGNC Symbol;Acc:VGNC:78769]
251	SCAF11	-0.262811	0.22	0.388	2.24447e-11	3.12116e-07	SR-related CTD associated factor 11 [Source:VGNC Symbol;Acc:VGNC:77002]
252	ENSMMUG00000022769	-0.284315	0.51	0.65	2.33805e-11	3.2513e-07	NA
253	S100A8	0.811046	0.636	0.519	2.85772e-11	3.97395e-07	S100 calcium binding protein A8 [Source:VGNC Symbol;Acc:VGNC:100128]
254	FCN1	0.423211	0.803	0.719	3.27771e-11	4.55798e-07	NA
255	NRIP1	-0.276387	0.215	0.38	3.53934e-11	4.92181e-07	nuclear receptor interacting protein 1 [Source:NCBI gene (formerly Entrezgene);Acc:693866]
256	RPS6	-0.273089	0.947	0.951	5.14853e-11	7.15954e-07	NA
257	RNF130	0.261873	0.752	0.648	5.41267e-11	7.52687e-07	ring finger protein 130 [Source:VGNC Symbol;Acc:VGNC:76764]
258	UBE2D1	0.35231	0.35	0.224	6.102e-11	8.48544e-07	ubiquitin conjugating enzyme E2 D1 [Source:VGNC Symbol;Acc:VGNC:78693]
259	IL1RN	0.341367	0.193	0.088	6.70202e-11	9.31982e-07	interleukin 1 receptor antagonist [Source:VGNC Symbol;Acc:VGNC:73723]
260	PTPRCAP	0.305393	0.202	0.094	8.05417e-11	1.12001e-06	protein tyrosine phosphatase receptor type C associated protein [Source:VGNC Symbol;Acc:VGNC:76613]
261	BZW1	-0.386885	0.605	0.702	8.48725e-11	1.18024e-06	basic leucine zipper and W2 domains 1 [Source:VGNC Symbol;Acc:VGNC:84213]
262	PSMB8	0.261458	0.685	0.559	9.77435e-11	1.35922e-06	proteasome 20S subunit beta 8 [Source:VGNC Symbol;Acc:VGNC:76446]
263	RIPK2	0.273612	0.346	0.216	1.2982e-10	1.80528e-06	receptor interacting serine/threonine kinase 2 [Source:VGNC Symbol;Acc:VGNC:76696]
264	RPS4Y1	-0.294893	0.519	0.739	1.29841e-10	1.80557e-06	ribosomal protein S4 Y-linked 1 [Source:VGNC Symbol;Acc:VGNC:101431]
265	ENSMMUG00000012419	0.266376	0.818	0.731	1.71125e-10	2.37966e-06	NA
266	ENSMMUG00000030408	0.256785	0.639	0.489	1.71466e-10	2.3844e-06	NA
267	IFNGR1	-0.269983	0.182	0.327	1.93599e-10	2.69219e-06	interferon gamma receptor 1 [Source:NCBI gene (formerly Entrezgene);Acc:100423877]
268	YWHAZ	-0.270361	0.632	0.739	2.15323e-10	2.99428e-06	tyrosine 3-monooxygenase/tryptophan 5-monooxygenase activation protein zeta [Source:VGNC Symbol;Acc:VGNC:84137]
269	ATP6V0D1	-0.25223	0.324	0.476	2.22306e-10	3.09139e-06	ATPase H+ transporting V0 subunit d1 [Source:VGNC Symbol;Acc:VGNC:99485]
270	AHNAK	0.39472	0.847	0.739	2.48334e-10	3.45333e-06	AHNAK nucleoprotein [Source:VGNC Symbol;Acc:VGNC:99540]
271	ANKRD12	-0.283228	0.204	0.356	2.53855e-10	3.53011e-06	ankyrin repeat domain 12 [Source:NCBI gene (formerly Entrezgene);Acc:114673693]
272	PSMB10	0.289096	0.543	0.422	5.13476e-10	7.14039e-06	proteasome 20S subunit beta 10 [Source:NCBI gene (formerly Entrezgene);Acc:701088]
273	DDX3X	-0.270386	0.257	0.401	6.00824e-10	8.35507e-06	DEAD-box helicase 3 X-linked [Source:NCBI gene (formerly Entrezgene);Acc:706891]
274	ANXA2	-0.272006	0.732	0.796	7.15884e-10	9.95508e-06	annexin A2 [Source:VGNC Symbol;Acc:VGNC:84303]
275	ATF4	-0.264843	0.494	0.617	8.59992e-10	1.1959e-05	activating transcription factor 4 [Source:NCBI gene (formerly Entrezgene);Acc:703965]
276	FGL2	0.334226	0.375	0.241	9.83725e-10	1.36797e-05	fibrinogen like 2 [Source:NCBI gene (formerly Entrezgene);Acc:694856]
277	PGD	-0.28391	0.599	0.712	1.51473e-09	2.10639e-05	phosphogluconate dehydrogenase [Source:VGNC Symbol;Acc:VGNC:75963]
278	RPL22	0.31969	0.971	0.953	1.52091e-09	2.11498e-05	ribosomal protein L22 [Source:NCBI gene (formerly Entrezgene);Acc:703050]
279	FUOM	0.267458	0.623	0.502	1.54433e-09	2.14754e-05	fucose mutarotase [Source:VGNC Symbol;Acc:VGNC:72773]
280	NDUFA2	0.25008	0.645	0.526	2.2736e-09	3.16168e-05	NADH:ubiquinone oxidoreductase subunit A2 [Source:NCBI gene (formerly Entrezgene);Acc:697736]
281	THBD	-0.270051	0.091	0.208	3.7972e-09	5.28039e-05	thrombomodulin [Source:VGNC Symbol;Acc:VGNC:78343]
282	HIF1A	-0.3271	0.783	0.862	5.30799e-09	7.38129e-05	hypoxia inducible factor 1 subunit alpha [Source:VGNC Symbol;Acc:VGNC:73470]
283	MATR3	-0.253553	0.262	0.397	6.5453e-09	9.10189e-05	matrin 3 [Source:NCBI gene (formerly Entrezgene);Acc:100568450]
284	REL	0.250004	0.475	0.342	6.75254e-09	9.39008e-05	REL proto-oncogene	NF-kB subunit [Source:VGNC Symbol;Acc:VGNC:76892]
285	RPL8	0.270154	0.982	0.98	7.89217e-09	0.000109749	ribosomal protein L8 [Source:VGNC Symbol;Acc:VGNC:84110]
286	TIPARP	-0.290867	0.193	0.323	8.56311e-09	0.000119079	TCDD inducible poly(ADP-ribose) polymerase [Source:VGNC Symbol;Acc:VGNC:82714]
287	LYZ	0.48587	0.971	0.964	9.83006e-09	0.000136697	lysozyme [Source:VGNC Symbol;Acc:VGNC:74466]
288	PPDPF	0.270956	0.714	0.623	1.58686e-08	0.000220669	pancreatic progenitor cell differentiation and proliferation factor [Source:VGNC Symbol;Acc:VGNC:97121]
289	GADD45B	0.405759	0.552	0.433	1.87195e-08	0.000260313	growth arrest and DNA damage inducible beta [Source:VGNC Symbol;Acc:VGNC:72864]
290	HSPA5	-0.567606	0.557	0.649	7.03298e-08	0.000978006	heat shock protein family A (Hsp70) member 5 [Source:NCBI gene (formerly Entrezgene);Acc:703193]
291	SQSTM1	-0.288381	0.466	0.577	7.56734e-08	0.00105231	sequestosome 1 [Source:VGNC Symbol;Acc:VGNC:77876]
292	SERPINA1	0.256832	0.772	0.713	9.79661e-08	0.00136232	serpin family A member 1 [Source:VGNC Symbol;Acc:VGNC:99237]
293	ENSMMUG00000052424	-0.274145	0.129	0.239	1.62196e-07	0.0022555	NA
294	GAS7	0.292253	0.47	0.367	1.83231e-07	0.00254801	growth arrest specific 7 [Source:VGNC Symbol;Acc:VGNC:72886]
295	ZEB2	-0.290454	0.472	0.551	1.92569e-07	0.00267786	zinc finger E-box binding homeobox 2 [Source:VGNC Symbol;Acc:VGNC:78969]
296	LCP1	0.253276	0.654	0.55	2.03403e-07	0.00282853	lymphocyte cytosolic protein 1 [Source:VGNC Symbol;Acc:VGNC:74242]
297	S100A4	0.2743	0.962	0.953	2.37437e-07	0.0033018	S100 calcium binding protein A4 [Source:VGNC Symbol;Acc:VGNC:76958]
298	S100A10	0.395328	0.969	0.953	3.30446e-07	0.00459518	S100 calcium binding protein A10 [Source:NCBI gene (formerly Entrezgene);Acc:574374]
299	CTSC	0.288841	0.381	0.279	4.14798e-07	0.00576818	cathepsin C [Source:VGNC Symbol;Acc:VGNC:71553]
300	KLF3	-0.250697	0.432	0.543	7.41688e-07	0.0103139	Kruppel like factor 3 [Source:VGNC Symbol;Acc:VGNC:73840]
301	ENSMMUG00000018740	-0.26349	0.379	0.478	1.45268e-06	0.020201	NA
302	PSME1	0.272522	0.84	0.796	1.72709e-06	0.0240169	proteasome activator subunit 1 [Source:VGNC Symbol;Acc:VGNC:76455]
303	ENSMMUG00000028701	-0.353148	0.302	0.407	2.21754e-06	0.0308372	NA
304	PRCP	0.302029	0.497	0.424	3.17984e-06	0.0442189	prolylcarboxypeptidase [Source:VGNC Symbol;Acc:VGNC:76390]
305	RPS21	0.275395	0.98	0.968	5.67246e-06	0.0788813	ribosomal protein S21 [Source:VGNC Symbol;Acc:VGNC:98438]
306	CTSD	-0.272064	0.408	0.51	6.11263e-06	0.0850022	interferon induced transmembrane protein 10 [Source:NCBI gene (formerly Entrezgene);Acc:721010]
307	ID2	0.255942	0.395	0.299	1.13503e-05	0.157837	inhibitor of DNA binding 2 [Source:VGNC Symbol;Acc:VGNC:97777]
308	ENSMMUG00000062086	-0.250508	0.282	0.375	2.38332e-05	0.331425	NA
309	ACAD10	-0.255182	0.366	0.44	0.000101921	1	acyl-CoA dehydrogenase family member 10 [Source:NCBI gene (formerly Entrezgene);Acc:711080]
310	NINJ1	0.256006	0.63	0.57	0.00010472	1	ninjurin 1 [Source:VGNC Symbol;Acc:VGNC:75350]
311	CITED2	0.350548	0.302	0.237	0.000332305	1	Cbp/p300 interacting transactivator with Glu/Asp rich carboxy-terminal domain 2 [Source:VGNC Symbol;Acc:VGNC:71228]
312	IER3	0.523934	0.392	0.367	0.000459583	1	immediate early response 3 [Source:NCBI gene (formerly Entrezgene);Acc:701939]
313	ENSMMUG00000064120	-0.315096	0.67	0.728	0.000866012	1	NA
314	ENSMMUG00000050829	0.265132	0.807	0.818	0.00197259	1	NA
315	CPVL	0.26877	0.698	0.682	0.00405934	1	carboxypeptidase vitellogenic like [Source:VGNC Symbol;Acc:VGNC:71406]
316	THBS1	-0.468945	0.455	0.534	0.00693098	1	thrombospondin 1 [Source:VGNC Symbol;Acc:VGNC:78344]
317	WARS1.1	0.279249	0.437	0.408	0.0163481	1	NA
318	JUN	-0.267248	0.492	0.508	0.0197777	1	Jun proto-oncogene	AP-1 transcription factor subunit [Source:NCBI gene (formerly Entrezgene);Acc:716452]
319	S100A9	-0.465697	0.448	0.448	0.0833235	1	S100 calcium binding protein A9 [Source:VGNC Symbol;Acc:VGNC:76961]
320	FABP5	-0.319502	0.264	0.284	0.145113	1	fatty acid binding protein 5 [Source:NCBI gene (formerly Entrezgene);Acc:701009]
321	SAT1	0.260097	0.882	0.898	0.147265	1	spermidine/spermine N1-acetyltransferase 1 [Source:NCBI gene (formerly Entrezgene);Acc:697884]

## Sheet: intermediate_mono_EC_vs_LC
Table S4. Immune Cell Subsets Associated with Viremia Control during Cross-sectional Early and Late Timepoints of SHIV infection (Gene list -intermediate monocytes)
	gene	avg_log2FC	pct.1	pct.2	p_val	p_val_adj	description
1	ENSMMUG00000062894	0.718229	0.301	0	7.598e-53	1.05658e-48	NA
2	ENSMMUG00000043529	1.01923	0.376	0.019	2.55605e-45	3.55445e-41	NA
3	ENSMMUG00000060590	0.415037	0.237	0	1.29575e-41	1.80187e-37	NA
4	ENSMMUG00000028695	0.438121	0.237	0	1.30102e-41	1.8092e-37	NA
5	ENSMMUG00000065362	-1.78703	1	1	6.28574e-40	8.74094e-36	NA
6	HSP90AA1	1.24942	0.925	0.449	2.69999e-33	3.7546e-29	heat shock protein 90 alpha family class A member 1 [Source:NCBI gene (formerly Entrezgene);Acc:708431]
7	ENSMMUG00000001458	1.00198	0.968	0.689	1.63241e-31	2.27004e-27	NA
8	RAC2	1.17442	0.957	0.586	2.38279e-31	3.31351e-27	Rac family small GTPase 2 [Source:VGNC Symbol;Acc:VGNC:98432]
9	ENSMMUG00000019371	1.09811	0.989	0.819	2.7662e-27	3.84667e-23	NA
10	ACTB	0.883509	1	0.999	1.30216e-26	1.81079e-22	actin beta [Source:NCBI gene (formerly Entrezgene);Acc:574285]
11	MS4A7	0.970891	0.946	0.782	1.3455e-25	1.87105e-21	membrane spanning 4-domains A7 [Source:VGNC Symbol;Acc:VGNC:101363]
12	ENSMMUG00000065373	-1.51133	1	1	2.15421e-25	2.99564e-21	NA
13	IGSF6	0.595646	0.559	0.141	8.06644e-24	1.12172e-19	immunoglobulin superfamily member 6 [Source:VGNC Symbol;Acc:VGNC:73701]
14	PSMB9	0.797149	0.903	0.543	1.11618e-23	1.55216e-19	proteasome 20S subunit beta 9 [Source:VGNC Symbol;Acc:VGNC:76447]
15	ANXA1	0.954176	0.645	0.207	9.88629e-23	1.37479e-18	annexin A1 [Source:VGNC Symbol;Acc:VGNC:69944]
16	ANXA5	0.921939	0.957	0.833	8.4812e-22	1.1794e-17	annexin A5 [Source:VGNC Symbol;Acc:VGNC:69950]
17	ENSMMUG00000005593	0.788357	1	0.976	1.11736e-21	1.5538e-17	NA
18	ENSMMUG00000002075	-1.03775	0.925	0.987	3.03453e-21	4.21981e-17	NA
19	MT2A	1.82616	1	0.908	5.95279e-21	8.27795e-17	metallothionein 2A [Source:NCBI gene (formerly Entrezgene);Acc:700719]
20	FCER1G	0.822004	1	0.996	2.35338e-20	3.2726e-16	Fc fragment of IgE receptor Ig [Source:VGNC Symbol;Acc:VGNC:72629]
21	DOK2	0.449418	0.473	0.112	3.26323e-20	4.53784e-16	docking protein 2 [Source:VGNC Symbol;Acc:VGNC:71969]
22	FCGR3	0.85139	0.935	0.81	1.80919e-19	2.51586e-15	Fc-gamma RIII [Source:NCBI gene (formerly Entrezgene);Acc:720006]
23	IFI35	0.472742	0.473	0.12	2.84232e-19	3.95254e-15	interferon induced protein 35 [Source:VGNC Symbol;Acc:VGNC:73564]
24	CASP1	0.792281	0.935	0.765	2.87864e-19	4.00304e-15	caspase-1 [Source:NCBI gene (formerly Entrezgene);Acc:706568]
25	ENSMMUG00000064120	-0.977956	0.989	0.988	2.92094e-19	4.06185e-15	NA
26	CASP3	-0.846247	0.215	0.693	5.32302e-19	7.40219e-15	caspase 3 [Source:VGNC Symbol;Acc:VGNC:100207]
27	RRBP1	-0.837313	0.344	0.776	1.09259e-17	1.51935e-13	ribosome binding protein 1 [Source:VGNC Symbol;Acc:VGNC:76938]
28	FKBP5	-0.843094	0.086	0.563	2.06708e-17	2.87448e-13	FKBP prolyl isomerase 5 [Source:VGNC Symbol;Acc:VGNC:72665]
29	ENSMMUG00000022489	-1.06111	0.108	0.574	2.8035e-17	3.89854e-13	NA
30	NRIP1	-0.822845	0.269	0.696	9.99984e-17	1.39058e-12	nuclear receptor interacting protein 1 [Source:NCBI gene (formerly Entrezgene);Acc:693866]
31	MAMU-A	0.511218	1	1	1.65614e-16	2.30302e-12	major histocompatibility complex	class I	A [Source:NCBI gene (formerly Entrezgene);Acc:711832]
32	ARHGDIB	0.710435	0.914	0.728	2.09616e-16	2.91493e-12	Rho GDP dissociation inhibitor beta [Source:NCBI gene (formerly Entrezgene);Acc:702320]
33	CTSB	-0.716753	0.968	0.987	3.93975e-16	5.47862e-12	cathepsin B [Source:VGNC Symbol;Acc:VGNC:71552]
34	MGST3	0.76991	0.86	0.652	4.73815e-16	6.58887e-12	microsomal glutathione S-transferase 3 [Source:VGNC Symbol;Acc:VGNC:74720]
35	LILRA1	0.458796	0.473	0.141	5.54619e-16	7.71254e-12	leukocyte immunoglobulin-like receptor	subfamily A (with TM domain)	member 1 [Source:NCBI gene (formerly Entrezgene);Acc:692342]
36	PVRIG	0.673827	0.839	0.535	6.83459e-16	9.50419e-12	PVR related immunoglobulin domain containing [Source:NCBI gene (formerly Entrezgene);Acc:711659]
37	GSTP1	0.733291	0.989	0.776	1.22881e-15	1.70879e-11	glutathione S-transferase pi 1 [Source:VGNC Symbol;Acc:VGNC:101091]
38	ANXA4	0.397451	0.409	0.11	2.806e-15	3.90202e-11	annexin A4 [Source:VGNC Symbol;Acc:VGNC:69949]
39	MAMU-E	0.513673	1	0.989	3.8527e-15	5.35756e-11	major histocompatibility complex	class I	E [Source:NCBI gene (formerly Entrezgene);Acc:711532]
40	TMEM258	0.455692	0.548	0.205	2.52101e-14	3.50572e-10	transmembrane protein 258 [Source:NCBI gene (formerly Entrezgene);Acc:100689487]
41	ENSMMUG00000052293	-0.792371	0.763	0.999	4.49132e-14	6.24563e-10	NA
42	S100A6	0.581073	0.989	0.997	7.44189e-14	1.03487e-09	S100 calcium binding protein A6 [Source:VGNC Symbol;Acc:VGNC:76960]
43	PFN1	0.612847	0.989	0.952	8.4798e-14	1.1792e-09	profilin 1 [Source:NCBI gene (formerly Entrezgene);Acc:710753]
44	MYL6	0.61887	0.925	0.762	1.00115e-13	1.3922e-09	myosin light chain 6 [Source:NCBI gene (formerly Entrezgene);Acc:711889]
45	PLA2G4C	0.277875	0.172	0.02	1.23906e-13	1.72303e-09	calcium-binding protein 5 [Source:NCBI gene (formerly Entrezgene);Acc:718510]
46	BST2	0.667727	0.828	0.544	1.27662e-13	1.77527e-09	bone marrow stromal cell antigen 2 [Source:VGNC Symbol;Acc:VGNC:70286]
47	MYL12B	0.565651	0.892	0.673	2.75096e-13	3.82548e-09	myosin	light chain 12A	regulatory	non-sarcomeric [Source:NCBI gene (formerly Entrezgene);Acc:695077]
48	ENSMMUG00000004441	0.581565	0.978	0.952	6.36216e-13	8.84722e-09	NA
49	PRDX5	0.535102	0.914	0.703	8.2979e-13	1.15391e-08	peroxiredoxin 5 [Source:VGNC Symbol;Acc:VGNC:101384]
50	PLAAT4	1.13158	0.527	0.252	1.39152e-12	1.93505e-08	phospholipase A and acyltransferase 4 [Source:VGNC Symbol;Acc:VGNC:101379]
51	AIF1	0.484683	1	0.96	1.44549e-12	2.0101e-08	allograft inflammatory factor 1 [Source:NCBI gene (formerly Entrezgene);Acc:574115]
52	ENSMMUG00000053392	0.377077	0.505	0.185	1.44636e-12	2.01131e-08	NA
53	LAIR1	0.314159	0.237	0.045	1.68331e-12	2.34081e-08	leukocyte-associated immunoglobulin-like receptor 1 [Source:NCBI gene (formerly Entrezgene);Acc:695533]
54	ADA	0.546276	0.731	0.386	1.89159e-12	2.63045e-08	adenosine deaminase [Source:VGNC Symbol;Acc:VGNC:84539]
55	PGK1	0.590805	0.806	0.503	2.03847e-12	2.8347e-08	phosphoglycerate kinase 1 [Source:NCBI gene (formerly Entrezgene);Acc:706325]
56	LTA4H	0.781562	0.871	0.637	2.20372e-12	3.0645e-08	leukotriene A4 hydrolase [Source:VGNC Symbol;Acc:VGNC:74453]
57	ENSMMUG00000000451	-0.637289	0.323	0.679	4.24707e-12	5.90598e-08	NA
58	ENSMMUG00000060164	0.277354	0.247	0.05	4.25579e-12	5.9181e-08	NA
59	SAMHD1	0.605689	0.581	0.274	4.73546e-12	6.58513e-08	SAM and HD domain containing deoxynucleoside triphosphate triphosphohydrolase 1 [Source:VGNC Symbol;Acc:VGNC:77020]
60	ENSMMUG00000051239	0.4836	1	0.96	7.93212e-12	1.10304e-07	NA
61	HSPA8	0.652052	0.935	0.814	1.00279e-11	1.39448e-07	heat shock protein family A (Hsp70) member 8 [Source:VGNC Symbol;Acc:VGNC:101093]
62	PARVG	0.377937	0.473	0.178	1.14215e-11	1.58827e-07	parvin gamma [Source:VGNC Symbol;Acc:VGNC:75607]
63	LST1	0.543344	0.957	0.892	1.17548e-11	1.63463e-07	leukocyte specific transcript 1 [Source:HGNC Symbol;Acc:HGNC:14189]
64	MVP	0.471653	0.667	0.341	1.48504e-11	2.0651e-07	major vault protein [Source:VGNC Symbol;Acc:VGNC:75085]
65	FABP5	0.80828	0.452	0.185	3.61005e-11	5.02013e-07	fatty acid binding protein 5 [Source:NCBI gene (formerly Entrezgene);Acc:701009]
66	ENSMMUG00000022334	0.374702	0.462	0.175	3.69428e-11	5.13727e-07	NA
67	OAZ1	0.350347	1	0.989	5.17452e-11	7.19568e-07	ornithine decarboxylase antizyme 1 [Source:VGNC Symbol;Acc:VGNC:97799]
68	BLVRB	0.325604	0.323	0.093	5.19036e-11	7.21771e-07	biliverdin reductase B [Source:VGNC Symbol;Acc:VGNC:70257]
69	TYROBP	0.499729	0.968	0.914	1.31998e-10	1.83556e-06	transmembrane immune signaling adaptor TYROBP [Source:NCBI gene (formerly Entrezgene);Acc:574207]
70	CD74	0.491771	1	0.999	1.60068e-10	2.2259e-06	CD74 molecule [Source:VGNC Symbol;Acc:VGNC:70779]
71	ENSMMUG00000054358	-0.994162	1	1	1.75019e-10	2.43381e-06	NA
72	YWHAB	0.498168	0.828	0.645	2.11446e-10	2.94037e-06	tyrosine 3-monooxygenase/tryptophan 5-monooxygenase activation protein beta [Source:VGNC Symbol;Acc:VGNC:78819]
73	IL10RA	-0.550777	0.495	0.773	2.2716e-10	3.15889e-06	interleukin 10 receptor subunit alpha [Source:NCBI gene (formerly Entrezgene);Acc:704383]
74	SEC14L1	-0.530294	0.323	0.633	2.32937e-10	3.23922e-06	SEC14 like lipid binding 1 [Source:VGNC Symbol;Acc:VGNC:99226]
75	ATP6V0E1	0.464806	0.656	0.364	2.62086e-10	3.64457e-06	ATPase H+ transporting V0 subunit e1 [Source:NCBI gene (formerly Entrezgene);Acc:703342]
76	HCLS1	0.469097	0.72	0.433	3.32953e-10	4.63005e-06	hematopoietic cell-specific Lyn substrate 1 [Source:VGNC Symbol;Acc:VGNC:73354]
77	A4GALT	-0.529012	0.075	0.413	3.43748e-10	4.78016e-06	alpha 1	4-galactosyltransferase [Source:VGNC Symbol;Acc:VGNC:84538]
78	PCBP1	0.489577	0.86	0.631	4.44965e-10	6.18768e-06	poly(rC) binding protein 1 [Source:NCBI gene (formerly Entrezgene);Acc:709520]
79	CD81	-0.612667	0.484	0.748	4.72176e-10	6.56609e-06	CD81 molecule [Source:VGNC Symbol;Acc:VGNC:70780]
80	RAB10	0.310197	0.387	0.137	6.38326e-10	8.87657e-06	RAB10	member RAS oncogene family [Source:NCBI gene (formerly Entrezgene);Acc:695512]
81	AIM2	0.427708	0.484	0.214	7.16072e-10	9.9577e-06	absent in melanoma 2 [Source:NCBI gene (formerly Entrezgene);Acc:719260]
82	ACTG1	0.584169	0.957	0.842	9.13229e-10	1.26994e-05	actin gamma 1 [Source:NCBI gene (formerly Entrezgene);Acc:713687]
83	MSN	0.462891	0.806	0.564	9.20226e-10	1.27967e-05	moesin [Source:VGNC Symbol;Acc:VGNC:74938]
84	NAGA	0.259834	0.312	0.094	9.70071e-10	1.34898e-05	alpha-N-acetylgalactosaminidase [Source:VGNC Symbol;Acc:VGNC:75126]
85	PSME2	0.669507	0.806	0.663	1.04596e-09	1.45451e-05	proteasome activator subunit 2 [Source:VGNC Symbol;Acc:VGNC:76456]
86	MTCH2	0.286795	0.301	0.092	1.46609e-09	2.03875e-05	mitochondrial carrier 2 [Source:VGNC Symbol;Acc:VGNC:101364]
87	CAP1	0.533254	0.774	0.544	1.48571e-09	2.06602e-05	cyclase associated actin cytoskeleton regulatory protein 1 [Source:VGNC Symbol;Acc:VGNC:99860]
88	COMMD4	0.305767	0.355	0.122	1.66605e-09	2.3168e-05	COMM domain-containing protein 4 [Source:NCBI gene (formerly Entrezgene);Acc:712324]
89	ENSMMUG00000018740	-0.553828	0.645	0.863	1.83597e-09	2.5531e-05	NA
90	FTL	-0.578123	0.559	0.794	1.88586e-09	2.62248e-05	ferritin light chain [Source:NCBI gene (formerly Entrezgene);Acc:718964]
91	TXNIP	-0.732625	0.495	0.76	2.30515e-09	3.20555e-05	thioredoxin interacting protein [Source:VGNC Symbol;Acc:VGNC:79059]
92	TPI1	0.456735	0.806	0.615	2.33802e-09	3.25125e-05	triosephosphate isomerase 1 [Source:NCBI gene (formerly Entrezgene);Acc:714090]
93	GMFG	0.449663	0.935	0.814	2.47797e-09	3.44586e-05	glia maturation factor gamma [Source:VGNC Symbol;Acc:VGNC:73080]
94	AKAP9	0.309064	0.312	0.1	2.6535e-09	3.68995e-05	A-kinase anchoring protein 9 [Source:VGNC Symbol;Acc:VGNC:69774]
95	POU2F2	0.457652	0.688	0.414	3.54145e-09	4.92474e-05	POU class 2 homeobox 2 [Source:NCBI gene (formerly Entrezgene);Acc:706835]
96	PILRA	0.441351	0.871	0.704	3.69942e-09	5.14441e-05	paired immunoglobin like type 2 receptor alpha [Source:NCBI gene (formerly Entrezgene);Acc:721913]
97	FAM107B	0.460954	0.634	0.341	3.76567e-09	5.23654e-05	family with sequence similarity 107 member B [Source:VGNC Symbol;Acc:VGNC:72323]
98	NDUFA8	0.278111	0.355	0.125	4.20934e-09	5.8535e-05	NADH:ubiquinone oxidoreductase subunit A8 [Source:NCBI gene (formerly Entrezgene);Acc:698706]
99	SOD1	0.38449	0.548	0.274	4.23232e-09	5.88546e-05	superoxide dismutase 1 [Source:VGNC Symbol;Acc:VGNC:77687]
100	ZYX	0.442363	0.871	0.72	4.25602e-09	5.91842e-05	zyxin [Source:VGNC Symbol;Acc:VGNC:78917]
101	C16H17orf49	0.396913	0.946	0.785	4.98474e-09	6.93178e-05	chromosome 16 C17orf49 homolog [Source:NCBI gene (formerly Entrezgene);Acc:713820]
102	HYPK	0.339591	0.473	0.21	5.22059e-09	7.25976e-05	huntingtin interacting protein K [Source:VGNC Symbol;Acc:VGNC:84350]
103	WAS	0.425005	0.688	0.448	5.96978e-09	8.30158e-05	WASP actin nucleation promoting factor [Source:VGNC Symbol;Acc:VGNC:78780]
104	LSP1	0.461649	0.946	0.851	6.32091e-09	8.78986e-05	lymphocyte specific protein 1 [Source:VGNC Symbol;Acc:VGNC:101299]
105	RPL38	0.467217	0.978	0.912	6.38332e-09	8.87664e-05	ribosomal protein L38 [Source:NCBI gene (formerly Entrezgene);Acc:701508]
106	RNASEH2B	0.432385	0.452	0.201	6.85389e-09	9.53102e-05	ribonuclease H2 subunit B [Source:VGNC Symbol;Acc:VGNC:76825]
107	ENSMMUG00000022428	0.376379	0.57	0.3	1.5739e-08	0.000218866	NA
108	RPL22	0.44841	0.989	0.942	1.84089e-08	0.000255995	ribosomal protein L22 [Source:NCBI gene (formerly Entrezgene);Acc:703050]
109	CD53	0.359781	0.527	0.259	1.85364e-08	0.000257767	CD53 molecule [Source:VGNC Symbol;Acc:VGNC:70771]
110	PTPN6	0.551283	0.667	0.474	1.94298e-08	0.000270191	protein tyrosine phosphatase non-receptor type 6 [Source:VGNC Symbol;Acc:VGNC:76607]
111	ITGB2	0.405953	1	0.963	2.15036e-08	0.000299029	integrin subunit beta 2 [Source:VGNC Symbol;Acc:VGNC:73786]
112	ENSMMUG00000064139	0.313577	1	1	2.25054e-08	0.00031296	NA
113	S100A4	0.428122	1	0.997	2.37038e-08	0.000329625	S100 calcium binding protein A4 [Source:VGNC Symbol;Acc:VGNC:76958]
114	TSPAN14	-0.414026	0.237	0.546	2.4408e-08	0.000339417	tetraspanin 14 [Source:VGNC Symbol;Acc:VGNC:79386]
115	ATOX1	0.358232	0.548	0.282	2.58312e-08	0.000359209	antioxidant 1 copper chaperone [Source:NCBI gene (formerly Entrezgene);Acc:712464]
116	PIN4	0.252169	0.247	0.073	3.0371e-08	0.000422339	peptidylprolyl cis/trans isomerase	NIMA-interacting 4 [Source:NCBI gene (formerly Entrezgene);Acc:699273]
117	S100A10	0.549036	0.989	0.961	3.14883e-08	0.000437876	S100 calcium binding protein A10 [Source:NCBI gene (formerly Entrezgene);Acc:574374]
118	UNC93B1	0.349072	0.559	0.293	4.96174e-08	0.000689979	unc-93 homolog B1	TLR signaling regulator [Source:VGNC Symbol;Acc:VGNC:78927]
119	PSMB8	0.465051	0.86	0.684	4.99088e-08	0.000694032	proteasome 20S subunit beta 8 [Source:VGNC Symbol;Acc:VGNC:76446]
120	MX1	0.384471	0.462	0.219	5.05429e-08	0.000702849	MX dynamin like GTPase 1 [Source:VGNC Symbol;Acc:VGNC:75086]
121	DELE1	0.274048	0.312	0.112	5.11117e-08	0.000710759	DAP3 binding cell death enhancer 1 [Source:VGNC Symbol;Acc:VGNC:71806]
122	FAM53B	-0.396004	0.129	0.425	5.71852e-08	0.000795218	family with sequence similarity 53 member B [Source:VGNC Symbol;Acc:VGNC:72397]
123	PYGB	0.271104	0.301	0.105	5.74303e-08	0.000798625	glycogen phosphorylase B [Source:VGNC Symbol;Acc:VGNC:76631]
124	HAGH	0.27703	0.355	0.138	5.98158e-08	0.000831799	hydroxyacylglutathione hydrolase [Source:VGNC Symbol;Acc:VGNC:73343]
125	CLIC1	0.489041	0.839	0.651	6.35951e-08	0.000884353	chloride intracellular channel 1 [Source:HGNC Symbol;Acc:HGNC:2062]
126	GLIPR2	0.394376	0.828	0.636	6.6186e-08	0.000920382	GLI pathogenesis related 2 [Source:VGNC Symbol;Acc:VGNC:81414]
127	TNFSF13B	0.317673	0.484	0.232	7.9951e-08	0.0011118	TNF superfamily member 13b [Source:VGNC Symbol;Acc:VGNC:78594]
128	MIF	-0.497394	0.645	0.866	9.32053e-08	0.00129611	solute carrier family 2 member 11 [Source:NCBI gene (formerly Entrezgene);Acc:699450]
129	ENSMMUG00000056183	-0.64707	0.624	0.801	9.58997e-08	0.00133358	NA
130	ITM2B	-0.394602	1	0.997	1.01773e-07	0.00141525	integral membrane protein 2B [Source:VGNC Symbol;Acc:VGNC:73799]
131	RPL7A	0.311383	1	0.996	1.07626e-07	0.00149665	ribosomal protein L7a [Source:NCBI gene (formerly Entrezgene);Acc:722215]
132	ENSMMUG00000054038	-0.619365	0.849	0.948	1.08881e-07	0.00151411	NA
133	MAMU-F	0.340546	0.398	0.175	1.11502e-07	0.00155054	major histocompatibility complex	class I	F [Source:NCBI gene (formerly Entrezgene);Acc:709076]
134	NCF1	0.351085	0.366	0.157	1.22737e-07	0.00170679	neutrophil cytosolic factor 1 [Source:VGNC Symbol;Acc:VGNC:81727]
135	STAC3	0.296797	0.409	0.179	1.47365e-07	0.00204926	SH3 and cysteine rich domain 3 [Source:VGNC Symbol;Acc:VGNC:78010]
136	GNB2	0.388812	0.935	0.851	1.49648e-07	0.002081	G protein subunit beta 2 [Source:VGNC Symbol;Acc:VGNC:81318]
137	RNASE6	0.434302	0.806	0.608	1.57924e-07	0.00219609	ribonuclease A family member k6 [Source:VGNC Symbol;Acc:VGNC:76701]
138	ENSMMUG00000053137	-1.24378	0.29	0.56	1.59597e-07	0.00221935	NA
139	EEF1A1	0.261498	1	1	1.6957e-07	0.00235804	eukaryotic translation elongation factor 1 alpha 1 [Source:VGNC Symbol;Acc:VGNC:81065]
140	CKLF	0.288995	0.29	0.105	1.7723e-07	0.00246456	chemokine-like factor [Source:NCBI gene (formerly Entrezgene);Acc:693673]
141	UBL5	0.426326	0.677	0.463	1.97946e-07	0.00275264	ubiquitin like 5 [Source:VGNC Symbol;Acc:VGNC:82266]
142	ENSMMUG00000050761	-0.333451	0.011	0.247	2.36111e-07	0.00328335	NA
143	GPSM3	0.42208	0.634	0.408	2.55744e-07	0.00355638	G protein signaling modulator 3 [Source:VGNC Symbol;Acc:VGNC:72938]
144	HNRNPA2B1	0.397684	0.849	0.687	3.62325e-07	0.0050385	heterogeneous nuclear ribonucleoprotein A2/B1 [Source:VGNC Symbol;Acc:VGNC:73494]
145	LPL	0.461044	0.441	0.232	3.92052e-07	0.00545188	lipoprotein lipase [Source:VGNC Symbol;Acc:VGNC:74439]
146	ENSMMUG00000037684	0.407162	0.699	0.459	4.05186e-07	0.00563452	NA
147	RPS29	0.41441	0.925	0.876	4.49929e-07	0.00625672	ribosomal protein S29 [Source:NCBI gene (formerly Entrezgene);Acc:704016]
148	CAPZB	0.380546	0.849	0.669	4.6664e-07	0.0064891	capping actin protein of muscle Z-line subunit beta [Source:VGNC Symbol;Acc:VGNC:70539]
149	CAPN1	0.25508	0.376	0.161	4.72895e-07	0.00657608	calpain 1 [Source:VGNC Symbol;Acc:VGNC:70529]
150	SKAP2	0.312415	0.505	0.263	5.81384e-07	0.00808473	src kinase associated phosphoprotein 2 [Source:VGNC Symbol;Acc:VGNC:77488]
151	CYTH1	-0.368384	0.204	0.475	6.17108e-07	0.0085815	cytohesin 1 [Source:VGNC Symbol;Acc:VGNC:71828]
152	RAMP2	-0.465455	0.538	0.746	6.28119e-07	0.00873463	receptor activity modifying protein 2 [Source:VGNC Symbol;Acc:VGNC:76653]
153	ACAD10	-0.374219	0.892	0.964	7.12479e-07	0.00990773	acyl-CoA dehydrogenase family member 10 [Source:NCBI gene (formerly Entrezgene);Acc:711080]
154	PIH1D1	0.253867	0.301	0.117	7.17892e-07	0.00998301	PIH1 domain containing 1 [Source:VGNC Symbol;Acc:VGNC:75868]
155	ATP2B4	0.261157	0.269	0.098	7.88925e-07	0.0109708	ATPase plasma membrane Ca2+ transporting 4 [Source:VGNC Symbol;Acc:VGNC:70183]
156	VASP	0.353249	0.731	0.531	8.64714e-07	0.0120247	vasodilator stimulated phosphoprotein [Source:VGNC Symbol;Acc:VGNC:78756]
157	LGALS3BP	0.326637	0.785	0.555	9.86711e-07	0.0137212	galectin 3 binding protein [Source:VGNC Symbol;Acc:VGNC:74256]
158	RPL32	0.368354	0.989	0.992	9.99544e-07	0.0138997	ribosomal protein L32 [Source:NCBI gene (formerly Entrezgene);Acc:694196]
159	KDM2B	-0.35408	0.129	0.386	1.02943e-06	0.0143153	lysine demethylase 2B [Source:VGNC Symbol;Acc:VGNC:81425]
160	SERPINB1	0.404693	0.548	0.316	1.04993e-06	0.0146003	serpin family B member 1 [Source:VGNC Symbol;Acc:VGNC:83463]
161	RTF1	-0.386205	0.333	0.612	1.05714e-06	0.0147006	RTF1 homolog	Paf1/RNA polymerase II complex component [Source:VGNC Symbol;Acc:VGNC:77119]
162	PLP2	0.38959	0.43	0.222	1.08964e-06	0.0151526	proteolipid protein 2 [Source:VGNC Symbol;Acc:VGNC:76179]
163	CAPN2	0.314514	0.398	0.191	1.27847e-06	0.0177783	calpain 2 [Source:VGNC Symbol;Acc:VGNC:70532]
164	PRR13	0.319883	0.785	0.616	1.3508e-06	0.0187842	proline rich 13 [Source:VGNC Symbol;Acc:VGNC:100094]
165	ENSMMUG00000058325	0.76699	0.71	0.562	1.36336e-06	0.0189589	NA
166	PARK7	0.295846	0.387	0.179	1.41575e-06	0.0196874	Parkinsonism associated deglycase [Source:NCBI gene (formerly Entrezgene);Acc:708377]
167	ZBTB16	-0.29225	0.011	0.222	1.54258e-06	0.0214511	zinc finger and BTB domain containing 16 [Source:VGNC Symbol;Acc:VGNC:78845]
168	SMAP2	-0.461127	0.344	0.57	1.55784e-06	0.0216634	small ArfGAP2 [Source:VGNC Symbol;Acc:VGNC:77772]
169	ENSMMUG00000060287	0.393606	0.699	0.453	1.5771e-06	0.0219312	NA
170	EZR	0.355715	0.548	0.307	1.57719e-06	0.0219324	ezrin [Source:VGNC Symbol;Acc:VGNC:72264]
171	NCL	0.387741	0.559	0.34	1.59894e-06	0.0222349	nucleolin [Source:VGNC Symbol;Acc:VGNC:75144]
172	AHNAK	0.438167	0.72	0.531	1.67064e-06	0.023232	AHNAK nucleoprotein [Source:VGNC Symbol;Acc:VGNC:99540]
173	CD37	0.369107	0.935	0.841	1.77242e-06	0.0246473	CD37 molecule [Source:VGNC Symbol;Acc:VGNC:70761]
174	KCTD5	-0.316894	0.108	0.356	1.78571e-06	0.0248321	potassium channel tetramerization domain containing 5 [Source:VGNC Symbol;Acc:VGNC:73876]
175	IDO1	0.363672	0.548	0.311	1.86247e-06	0.0258996	indoleamine 2	3-dioxygenase 1 [Source:VGNC Symbol;Acc:VGNC:73580]
176	SLC31A2	-0.358714	0.097	0.336	1.86711e-06	0.025964	solute carrier family 31 member 2 [Source:VGNC Symbol;Acc:VGNC:77456]
177	LAT2	0.254959	0.419	0.201	2.01654e-06	0.028042	linker for activation of T cells family member 2 [Source:VGNC Symbol;Acc:VGNC:74040]
178	YPEL2	-0.318795	0.075	0.313	2.06886e-06	0.0287696	NA
179	CSF1R	0.406065	0.548	0.331	2.6137e-06	0.0363461	colony stimulating factor 1 receptor [Source:VGNC Symbol;Acc:VGNC:71514]
180	PMP22	0.265006	0.28	0.109	2.74649e-06	0.0381926	peripheral myelin protein 22 [Source:VGNC Symbol;Acc:VGNC:76194]
181	CCT3	0.290657	0.559	0.327	2.75831e-06	0.038357	chaperonin containing TCP1 subunit 3 [Source:VGNC Symbol;Acc:VGNC:70746]
182	NCKAP1L	0.286819	0.484	0.263	2.97613e-06	0.0413861	NCK associated protein 1 like [Source:VGNC Symbol;Acc:VGNC:75063]
183	MDM2	-0.386844	0.269	0.513	3.058e-06	0.0425246	MDM2 proto-oncogene [Source:NCBI gene (formerly Entrezgene);Acc:718284]
184	CCT5	0.32386	0.559	0.328	3.42632e-06	0.0476464	chaperonin containing TCP1 subunit 5 [Source:VGNC Symbol;Acc:VGNC:84287]
185	GGNBP2	-0.386375	0.258	0.502	3.50348e-06	0.0487194	gametogenetin binding protein 2 [Source:VGNC Symbol;Acc:VGNC:72746]
186	C5AR1	0.361126	0.473	0.262	3.61632e-06	0.0502886	complement C5a receptor 1 [Source:VGNC Symbol;Acc:VGNC:70476]
187	CTSS	0.645479	0.946	0.94	3.6666e-06	0.0509878	cathepsin S [Source:VGNC Symbol;Acc:VGNC:71562]
188	ASAH1	-0.404224	0.57	0.803	3.94696e-06	0.0548865	N-acylsphingosine amidohydrolase 1 [Source:VGNC Symbol;Acc:VGNC:70028]
189	ISCU	0.271259	0.376	0.178	4.10327e-06	0.0570601	iron-sulfur cluster assembly enzyme [Source:VGNC Symbol;Acc:VGNC:73686]
190	RPS24	0.332121	0.978	0.956	4.46904e-06	0.0621465	ribosomal protein S24 [Source:NCBI gene (formerly Entrezgene);Acc:708965]
191	ENSMMUG00000045208	-0.430408	0.624	0.827	4.81776e-06	0.0669957	NA
192	PAK2	0.335618	0.699	0.494	5.17764e-06	0.0720002	p21 (RAC1) activated kinase 2 [Source:VGNC Symbol;Acc:VGNC:84053]
193	SNX10	0.337338	0.667	0.467	5.47329e-06	0.0761116	sorting nexin 10 [Source:VGNC Symbol;Acc:VGNC:77705]
194	PIK3R1	-0.361882	0.215	0.454	5.79866e-06	0.0806361	phosphoinositide-3-kinase regulatory subunit 1 [Source:VGNC Symbol;Acc:VGNC:75999]
195	DNPEP	0.299878	0.484	0.276	6.47004e-06	0.0899724	aspartyl aminopeptidase [Source:VGNC Symbol;Acc:VGNC:71961]
196	ZC3H10	0.411626	0.871	0.74	6.54451e-06	0.091008	zinc finger CCCH-type containing 10 [Source:VGNC Symbol;Acc:VGNC:79554]
197	ENSMMUG00000058532	0.410017	0.774	0.628	6.77841e-06	0.0942606	NA
198	PGD	-0.328608	0.312	0.57	7.26697e-06	0.101055	phosphogluconate dehydrogenase [Source:VGNC Symbol;Acc:VGNC:75963]
199	ISG20	0.295212	0.323	0.147	7.2991e-06	0.101501	interferon stimulated exonuclease gene 20 [Source:VGNC Symbol;Acc:VGNC:73769]
200	SP100	0.255702	0.462	0.242	7.35642e-06	0.102298	SP100 nuclear antigen [Source:NCBI gene (formerly Entrezgene);Acc:711005]
201	DBNL	0.304485	0.624	0.408	7.44765e-06	0.103567	drebrin like [Source:NCBI gene (formerly Entrezgene);Acc:720621]
202	HSBP1	0.328822	0.527	0.332	7.53777e-06	0.10482	heat shock factor binding protein 1 [Source:VGNC Symbol;Acc:VGNC:73526]
203	MAD2L2	-0.33315	0.172	0.406	8.18874e-06	0.113873	mitotic arrest deficient 2 like 2 [Source:VGNC Symbol;Acc:VGNC:74472]
204	CYBA	0.331471	0.989	0.973	8.71786e-06	0.121231	NA
205	ENSMMUG00000003130	0.308846	0.495	0.287	9.56732e-06	0.133043	NA
206	SQSTM1	-0.48326	0.538	0.695	9.90724e-06	0.13777	sequestosome 1 [Source:VGNC Symbol;Acc:VGNC:77876]
207	RNF144B	-0.407211	0.237	0.465	1.06997e-05	0.148789	ring finger protein 144B [Source:NCBI gene (formerly Entrezgene);Acc:705099]
208	ENSMMUG00000000983	0.31991	0.978	0.963	1.11541e-05	0.155109	NA
209	DAZAP1	-0.340421	0.538	0.724	1.17715e-05	0.163694	DAZ associated protein 1 [Source:VGNC Symbol;Acc:VGNC:71738]
210	PRCP	0.364934	0.667	0.501	1.25204e-05	0.174109	prolylcarboxypeptidase [Source:VGNC Symbol;Acc:VGNC:76390]
211	ZNF581	-0.31357	0.312	0.559	1.31656e-05	0.18308	zinc finger protein 581 [Source:VGNC Symbol;Acc:VGNC:79470]
212	COX2	-0.28461	1	0.999	1.35535e-05	0.188475	cytochrome c oxidase subunit II [Source:NCBI gene (formerly Entrezgene);Acc:2846628]
213	TALDO1	0.305767	0.86	0.749	1.40977e-05	0.196042	transaldolase 1 [Source:VGNC Symbol;Acc:VGNC:78096]
214	ENSMMUG00000063316	-0.535078	0.301	0.517	1.42781e-05	0.198551	NA
215	RIPOR1	-0.347467	0.215	0.45	1.48564e-05	0.206593	RHO family interacting cell polarization regulator 1 [Source:VGNC Symbol;Acc:VGNC:99585]
216	FERMT3	0.274601	0.387	0.202	1.55862e-05	0.216741	fermitin family member 3 [Source:VGNC Symbol;Acc:VGNC:72553]
217	ATP5F1E	0.292002	1	0.951	1.56216e-05	0.217235	ATP synthase F1 subunit epsilon [Source:NCBI gene (formerly Entrezgene);Acc:574260]
218	ENSMMUG00000050829	-0.432042	0.774	0.87	1.69319e-05	0.235455	NA
219	CCPG1	0.256187	0.398	0.206	1.85003e-05	0.257265	cell cycle progression 1 [Source:VGNC Symbol;Acc:VGNC:70844]
220	PSENEN	0.270481	0.624	0.413	1.94366e-05	0.270285	presenilin enhancer	gamma-secretase subunit [Source:NCBI gene (formerly Entrezgene);Acc:100429005]
221	PPIA	0.281855	0.989	0.956	1.97049e-05	0.274016	peptidylprolyl isomerase A [Source:NCBI gene (formerly Entrezgene);Acc:574102]
222	FEM1C	-0.260954	0.011	0.185	2.12053e-05	0.294882	fem-1 homolog C [Source:NCBI gene (formerly Entrezgene);Acc:696022]
223	CRLF3	-0.284403	0.151	0.373	2.19858e-05	0.305735	cytokine receptor like factor 3 [Source:VGNC Symbol;Acc:VGNC:71428]
224	ACTR3	0.292022	0.591	0.382	2.23329e-05	0.310562	actin related protein 3 [Source:VGNC Symbol;Acc:VGNC:69436]
225	VSIR	-0.324121	0.978	0.958	2.25308e-05	0.313314	V-set immunoregulatory receptor [Source:VGNC Symbol;Acc:VGNC:79834]
226	PTTG1IP	-0.404765	0.613	0.776	2.25745e-05	0.313922	PTTG1 interacting protein [Source:VGNC Symbol;Acc:VGNC:81748]
227	LGMN	0.357536	0.828	0.681	2.25852e-05	0.31407	legumain [Source:VGNC Symbol;Acc:VGNC:74274]
228	MYO1F	0.259147	0.484	0.279	2.2785e-05	0.316848	myosin IF [Source:NCBI gene (formerly Entrezgene);Acc:712101]
229	PNRC2	-0.295695	0.172	0.41	2.30924e-05	0.321122	proline rich nuclear receptor coactivator 2 [Source:VGNC Symbol;Acc:VGNC:100042]
230	DDX3X	-0.287838	0.097	0.311	2.33771e-05	0.325081	DEAD-box helicase 3 X-linked [Source:NCBI gene (formerly Entrezgene);Acc:706891]
231	PDK4	-0.260328	0.032	0.216	2.40807e-05	0.334866	pyruvate dehydrogenase kinase 4 [Source:VGNC Symbol;Acc:VGNC:75935]
232	DES	0.397786	0.645	0.485	2.65976e-05	0.369866	desmin [Source:VGNC Symbol;Acc:VGNC:71770]
233	GDI2	0.298529	0.753	0.563	2.66699e-05	0.370872	GDP dissociation inhibitor 2 [Source:VGNC Symbol;Acc:VGNC:72911]
234	ATP5IF1	0.259847	0.462	0.26	2.76344e-05	0.384284	ATP synthase inhibitory factor subunit 1 [Source:VGNC Symbol;Acc:VGNC:70192]
235	LAPTM5	-0.400583	0.946	0.924	2.78611e-05	0.387436	lysosomal protein transmembrane 5 [Source:VGNC Symbol;Acc:VGNC:74162]
236	RPLP2	0.28397	0.989	0.964	2.80235e-05	0.389695	ribosomal protein lateral stalk subunit P2 [Source:NCBI gene (formerly Entrezgene);Acc:700698]
237	PYCARD	0.356487	0.925	0.87	2.81553e-05	0.391528	PYD and CARD domain containing [Source:NCBI gene (formerly Entrezgene);Acc:713563]
238	SHISA5	0.296025	0.495	0.288	3.03637e-05	0.422238	shisa family member 5 [Source:VGNC Symbol;Acc:VGNC:84082]
239	SERPINB9	-0.323215	0.075	0.271	3.04284e-05	0.423137	serpin family B member 9 [Source:VGNC Symbol;Acc:VGNC:77371]
240	YWHAH	0.297704	0.495	0.297	3.26246e-05	0.453677	tyrosine 3-monooxygenase/tryptophan 5-monooxygenase activation protein eta [Source:NCBI gene (formerly Entrezgene);Acc:717016]
241	ENSMMUG00000011711	0.270555	0.409	0.22	3.26993e-05	0.454716	NA
242	ATP6	-0.331276	0.892	0.976	3.35687e-05	0.466806	ATP synthase F0 subunit 6 [Source:NCBI gene (formerly Entrezgene);Acc:2846629]
243	TAGLN2	0.641648	0.677	0.572	3.70416e-05	0.5151	transgelin 2 [Source:NCBI gene (formerly Entrezgene);Acc:719527]
244	ENSMMUG00000051300	-0.889543	0.634	0.793	3.73378e-05	0.519219	NA
245	PECAM1	-0.387249	0.71	0.859	4.03656e-05	0.561324	platelet and endothelial cell adhesion molecule 1 [Source:VGNC Symbol;Acc:VGNC:75938]
246	COX7A2	0.34522	0.645	0.457	4.12381e-05	0.573457	cytochrome c oxidase subunit 7A2	mitochondrial [Source:NCBI gene (formerly Entrezgene);Acc:717879]
247	TMEM14B	0.34306	0.538	0.361	4.62839e-05	0.643624	transmembrane protein 14B [Source:NCBI gene (formerly Entrezgene);Acc:698237]
248	ENSMMUG00000061128	0.312902	0.548	0.371	5.3598e-05	0.745334	NA
249	PTPRC	0.314005	0.656	0.467	5.43422e-05	0.755683	protein tyrosine phosphatase receptor type C [Source:VGNC Symbol;Acc:VGNC:76612]
250	JUNB	-0.345111	0.495	0.718	5.54409e-05	0.770961	JunB proto-oncogene	AP-1 transcription factor subunit [Source:VGNC Symbol;Acc:VGNC:73959]
251	FOXO3	-0.278236	0.129	0.331	5.58329e-05	0.776413	forkhead box O3 [Source:VGNC Symbol;Acc:VGNC:72704]
252	ARPC3	0.326368	0.968	0.951	5.90651e-05	0.821359	actin related protein 2/3 complex subunit 3 [Source:VGNC Symbol;Acc:VGNC:99890]
253	RALY	0.266026	0.591	0.4	5.9939e-05	0.833512	RALY heterogeneous nuclear ribonucleoprotein [Source:VGNC Symbol;Acc:VGNC:76486]
254	IFI27	0.511523	0.194	0.074	6.06958e-05	0.844036	interferon alpha inducible protein 27 [Source:VGNC Symbol;Acc:VGNC:73563]
255	ZNFX1	-0.321379	0.194	0.394	6.12563e-05	0.85183	zinc finger NFX1-type containing 1 [Source:VGNC Symbol;Acc:VGNC:79794]
256	ANXA11	-0.34121	0.634	0.761	6.56938e-05	0.913538	annexin A11 [Source:VGNC Symbol;Acc:VGNC:69946]
257	SNRPA1	-0.329953	0.634	0.777	6.85678e-05	0.953503	NA
258	ENSMMUG00000030144	-0.42857	0.559	0.675	6.88035e-05	0.956781	NA
259	RPL37A	0.432925	0.892	0.81	7.15291e-05	0.994684	ribosomal protein L37a [Source:VGNC Symbol;Acc:VGNC:97820]
260	SRP14	0.273186	0.849	0.721	7.18452e-05	0.999079	signal recognition particle 14 [Source:NCBI gene (formerly Entrezgene);Acc:701353]
261	RIPOR2	0.271051	0.312	0.157	7.21276e-05	1	RHO family interacting cell polarization regulator 2 [Source:VGNC Symbol;Acc:VGNC:76730]
262	CAPG	0.27698	0.839	0.671	7.73689e-05	1	capping actin protein	gelsolin like [Source:VGNC Symbol;Acc:VGNC:70528]
263	KLF13	-0.313336	0.237	0.433	7.84063e-05	1	Kruppel like factor 13 [Source:VGNC Symbol;Acc:VGNC:84365]
264	PER1	-0.350804	0.323	0.518	8.45274e-05	1	period circadian regulator 1 [Source:VGNC Symbol;Acc:VGNC:75942]
265	ARRB2	0.253025	0.667	0.475	0.000105785	1	arrestin beta 2 [Source:VGNC Symbol;Acc:VGNC:70022]
266	ENSMMUG00000028701	-0.443048	0.247	0.459	0.000109902	1	NA
267	CD163	-0.264969	0.032	0.193	0.000114794	1	CD163 molecule [Source:VGNC Symbol;Acc:VGNC:70752]
268	MTHFD2	-0.2757	0.183	0.382	0.000122911	1	methylenetetrahydrofolate dehydrogenase (NADP+ dependent) 2	methenyltetrahydrofolate cyclohydrolase [Source:NCBI gene (formerly Entrezgene);Acc:714974]
269	S100P	-0.31063	0.215	0.43	0.000125631	1	S100 calcium binding protein P [Source:VGNC Symbol;Acc:VGNC:76962]
270	GRB2	-0.319956	0.591	0.726	0.000127246	1	growth factor receptor bound protein 2 [Source:VGNC Symbol;Acc:VGNC:99157]
271	ANKRD12	-0.285691	0.226	0.436	0.000128691	1	ankyrin repeat domain 12 [Source:NCBI gene (formerly Entrezgene);Acc:114673693]
272	LGALS3	0.42143	0.903	0.769	0.000141278	1	galectin 3 [Source:VGNC Symbol;Acc:VGNC:74255]
273	CSTB	0.364774	0.796	0.704	0.000143578	1	cystatin B [Source:VGNC Symbol;Acc:VGNC:71534]
274	SSH2	-0.290664	0.258	0.461	0.000163378	1	slingshot protein phosphatase 2 [Source:VGNC Symbol;Acc:VGNC:78018]
275	PSMB10	0.328786	0.688	0.519	0.000164889	1	proteasome 20S subunit beta 10 [Source:NCBI gene (formerly Entrezgene);Acc:701088]
276	ELOA	0.274361	1	0.979	0.000175552	1	elongin A [Source:VGNC Symbol;Acc:VGNC:72035]
277	ZC3H7A	-0.2969	0.194	0.386	0.00017856	1	zinc finger CCCH-type containing 7A [Source:VGNC Symbol;Acc:VGNC:79905]
278	MAMU-DRA	0.289573	0.978	0.98	0.000182917	1	major histocompatibility complex	class II	DR alpha [Source:NCBI gene (formerly Entrezgene);Acc:100187587]
279	TSC22D4	-0.268055	0.28	0.471	0.000187562	1	TSC22 domain family member 4 [Source:VGNC Symbol;Acc:VGNC:81784]
280	NDUFC2	0.295883	0.839	0.765	0.000196246	1	NADH:ubiquinone oxidoreductase subunit C2 [Source:NCBI gene (formerly Entrezgene);Acc:100426173]
281	GNA15	-0.261822	0.204	0.398	0.000200463	1	G protein subunit alpha 15 [Source:NCBI gene (formerly Entrezgene);Acc:721669]
282	OSTF1	0.284367	0.419	0.262	0.000208502	1	osteoclast stimulating factor 1 [Source:VGNC Symbol;Acc:VGNC:75722]
283	VIM	0.497186	0.957	0.944	0.000213773	1	vimentin [Source:VGNC Symbol;Acc:VGNC:78769]
284	EMP3	0.32285	0.957	0.869	0.000218509	1	epithelial membrane protein 3 [Source:VGNC Symbol;Acc:VGNC:72215]
285	ENSMMUG00000016621	0.28083	0.527	0.361	0.00021968	1	NA
286	ENSMMUG00000052127	-0.376244	1	1	0.000266135	1	NA
287	KRTCAP2	0.313123	0.667	0.538	0.000282144	1	keratinocyte associated protein 2 [Source:VGNC Symbol;Acc:VGNC:99995]
288	STX11	-0.323616	0.312	0.499	0.00028411	1	syntaxin 11 [Source:VGNC Symbol;Acc:VGNC:78041]
289	SPCS3	-0.276124	0.333	0.513	0.000306254	1	signal peptidase complex subunit 3 [Source:NCBI gene (formerly Entrezgene);Acc:100429721]
290	ZFP36	0.345872	0.978	0.951	0.000322697	1	ZFP36 ring finger protein [Source:NCBI gene (formerly Entrezgene);Acc:722000]
291	TNFRSF1B	-0.325604	0.753	0.835	0.000323849	1	TNF receptor superfamily member 1B [Source:VGNC Symbol;Acc:VGNC:78590]
292	FMNL1	-0.287945	0.505	0.68	0.000326061	1	formin like 1 [Source:VGNC Symbol;Acc:VGNC:72480]
293	RBM39	-0.338133	0.366	0.548	0.000332528	1	RNA binding motif protein 39 [Source:VGNC Symbol;Acc:VGNC:98434]
294	MATR3	-0.282618	0.355	0.558	0.000332667	1	matrin 3 [Source:NCBI gene (formerly Entrezgene);Acc:100568450]
295	LYN	0.32345	0.925	0.89	0.000344104	1	LYN proto-oncogene	Src family tyrosine kinase [Source:VGNC Symbol;Acc:VGNC:74464]
296	NCOA3	-0.276772	0.172	0.352	0.000350021	1	nuclear receptor coactivator 3 [Source:VGNC Symbol;Acc:VGNC:75147]
297	DEDD2	-0.292599	0.398	0.563	0.000376646	1	death effector domain containing 2 [Source:NCBI gene (formerly Entrezgene);Acc:706928]
298	ZEB2	-0.309849	0.516	0.692	0.000377315	1	zinc finger E-box binding homeobox 2 [Source:VGNC Symbol;Acc:VGNC:78969]
299	GCC2	-0.270804	0.247	0.436	0.000395497	1	GRIP and coiled-coil domain containing 2 [Source:VGNC Symbol;Acc:VGNC:72765]
300	FXYD5	0.271592	0.86	0.765	0.000398776	1	FXYD domain containing ion transport regulator 5 [Source:VGNC Symbol;Acc:VGNC:82147]
301	RPS21	0.259933	0.968	0.956	0.000436653	1	ribosomal protein S21 [Source:VGNC Symbol;Acc:VGNC:98438]
302	ENSMMUG00000011714	-0.255671	0.183	0.361	0.0004398	1	NA
303	C15H9orf78	-0.269769	0.473	0.655	0.000442056	1	chromosome 15 C9orf78 homolog [Source:NCBI gene (formerly Entrezgene);Acc:716542]
304	COX3	-0.321869	0.989	0.997	0.000496013	1	cytochrome c oxidase subunit III [Source:NCBI gene (formerly Entrezgene);Acc:2846633]
305	LCP1	0.288488	0.774	0.643	0.000526047	1	lymphocyte cytosolic protein 1 [Source:VGNC Symbol;Acc:VGNC:74242]
306	GRK6	0.250546	0.344	0.203	0.000533177	1	G protein-coupled receptor kinase 6 [Source:VGNC Symbol;Acc:VGNC:73268]
307	AP1S2	0.27192	0.591	0.426	0.000545786	1	adaptor related protein complex 1 subunit sigma 2 [Source:VGNC Symbol;Acc:VGNC:69961]
308	MCL1	-0.31292	0.419	0.576	0.00054687	1	MCL1 apoptosis regulator	BCL2 family member [Source:NCBI gene (formerly Entrezgene);Acc:707539]
309	APOL2	0.281467	0.301	0.169	0.000573939	1	apolipoprotein L2 [Source:VGNC Symbol;Acc:VGNC:69989]
310	ZBTB7A	-0.276111	0.581	0.74	0.000588497	1	zinc finger and BTB domain containing 7A [Source:NCBI gene (formerly Entrezgene);Acc:721817]
311	VAT1	-0.268682	0.237	0.417	0.00062311	1	vesicle amine transport 1 [Source:VGNC Symbol;Acc:VGNC:79058]
312	LILRA2	0.252624	0.527	0.363	0.000634596	1	leukocyte immunoglobulin-like receptor	subfamily A (with TM domain)	member 2 [Source:NCBI gene (formerly Entrezgene);Acc:692341]
313	SELENOH	0.258247	0.484	0.323	0.000636788	1	selenoprotein H [Source:VGNC Symbol;Acc:VGNC:82234]
314	ADGRE5	0.261831	0.538	0.381	0.000645724	1	adhesion G protein-coupled receptor E5 [Source:VGNC Symbol;Acc:VGNC:69441]
315	ARHGAP30	0.325696	0.419	0.283	0.000716401	1	Rho GTPase activating protein 30 [Source:VGNC Symbol;Acc:VGNC:99847]
316	EIF5	-0.311481	0.441	0.602	0.000719013	1	eukaryotic translation initiation factor 5 [Source:VGNC Symbol;Acc:VGNC:72197]
317	ND2	-0.299904	0.806	0.928	0.000719476	1	NADH dehydrogenase subunit 2 [Source:NCBI gene (formerly Entrezgene);Acc:2846626]
318	RPL13	0.275978	0.989	0.984	0.000724221	1	ribosomal protein L13 [Source:VGNC Symbol;Acc:VGNC:82227]
319	CNDP1	0.251319	0.602	0.433	0.000769539	1	carnosine dipeptidase 1 [Source:VGNC Symbol;Acc:VGNC:71257]
320	IFNGR2	-0.350822	0.634	0.737	0.000778948	1	interferon gamma receptor 2 [Source:VGNC Symbol;Acc:VGNC:73569]
321	IFNGR1	-0.306816	0.376	0.519	0.000809566	1	interferon gamma receptor 1 [Source:NCBI gene (formerly Entrezgene);Acc:100423877]
322	KLF9	-0.256128	0.161	0.325	0.000835147	1	Kruppel like factor 9 [Source:NCBI gene (formerly Entrezgene);Acc:700585]
323	CFP	0.29716	0.946	0.958	0.00090541	1	complement factor properdin [Source:VGNC Symbol;Acc:VGNC:71163]
324	STAT1	-0.264449	0.215	0.377	0.00102719	1	signal transducer and activator of transcription 1 [Source:VGNC Symbol;Acc:VGNC:77904]
325	COX6B1	0.25845	0.591	0.448	0.00102737	1	cytochrome c oxidase subunit 6B [Source:NCBI gene (formerly Entrezgene);Acc:692062]
326	HIF1A	-0.28093	0.29	0.456	0.00105205	1	hypoxia inducible factor 1 subunit alpha [Source:VGNC Symbol;Acc:VGNC:73470]
327	RPL5	0.336783	0.957	0.95	0.00106915	1	ribosomal protein L5 [Source:VGNC Symbol;Acc:VGNC:100065]
328	SPN	0.283205	0.602	0.467	0.00116348	1	sialophorin [Source:VGNC Symbol;Acc:VGNC:77861]
329	GPBAR1	0.286164	0.581	0.467	0.0012856	1	G protein-coupled bile acid receptor 1 [Source:NCBI gene (formerly Entrezgene);Acc:697937]
330	SON	-0.296234	0.538	0.648	0.00137567	1	SON DNA and RNA binding protein [Source:VGNC Symbol;Acc:VGNC:77689]
331	UBE2J1	-0.255263	0.28	0.442	0.00138724	1	ubiquitin conjugating enzyme E2 J1 [Source:VGNC Symbol;Acc:VGNC:83963]
332	IFI6	-0.351572	0.753	0.873	0.0014159	1	interferon alpha inducible protein 6 [Source:VGNC Symbol;Acc:VGNC:73467]
333	IRF1	-0.439117	0.527	0.644	0.00155044	1	interferon regulatory factor 1 [Source:VGNC Symbol;Acc:VGNC:73759]
334	IFI16	0.295332	0.624	0.498	0.00155699	1	interferon gamma inducible protein 16 [Source:VGNC Symbol;Acc:VGNC:73562]
335	WARS1.1	0.426023	0.742	0.673	0.00181603	1	NA
336	SCARB2	0.260654	0.71	0.566	0.00183132	1	scavenger receptor class B member 2 [Source:VGNC Symbol;Acc:VGNC:77026]
337	PLEK	0.28083	0.452	0.295	0.00188762	1	pleckstrin [Source:VGNC Symbol;Acc:VGNC:76174]
338	HERPUD1	0.28563	0.548	0.417	0.00197463	1	homocysteine inducible ER protein with ubiquitin like domain 1 [Source:VGNC Symbol;Acc:VGNC:73163]
339	ENSMMUG00000014256	0.284631	0.978	0.985	0.002004	1	NA
340	C11H12orf57	0.261452	0.484	0.344	0.00206324	1	chromosome 11 C12orf57 homolog [Source:NCBI gene (formerly Entrezgene);Acc:714482]
341	HEBP2	0.282638	0.473	0.336	0.00208694	1	heme binding protein 2 [Source:VGNC Symbol;Acc:VGNC:73172]
342	MT1E	0.385459	0.935	0.849	0.00280091	1	metallothionein 1E [Source:NCBI gene (formerly Entrezgene);Acc:700977]
343	CD44	0.256366	0.333	0.205	0.00293188	1	CD44 molecule [Source:VGNC Symbol;Acc:VGNC:100905]
344	IRF8	-0.281903	0.161	0.3	0.0030401	1	interferon regulatory factor 8 [Source:VGNC Symbol;Acc:VGNC:73698]
345	RNF145	-0.255671	0.452	0.59	0.00312676	1	ring finger protein 145 [Source:VGNC Symbol;Acc:VGNC:76786]
346	ENSMMUG00000061125	-0.260972	0.548	0.687	0.00383876	1	NA
347	STK17A	0.253276	0.366	0.251	0.00489406	1	serine/threonine kinase 17a [Source:VGNC Symbol;Acc:VGNC:77913]
348	ENSMMUG00000056190	-0.25776	0.258	0.39	0.00507192	1	NA
349	FGR	0.293408	0.903	0.9	0.00508779	1	FGR proto-oncogene	Src family tyrosine kinase [Source:VGNC Symbol;Acc:VGNC:72658]
350	HCK	0.276206	0.667	0.599	0.00576566	1	HCK proto-oncogene	Src family tyrosine kinase [Source:VGNC Symbol;Acc:VGNC:73353]
351	CASP12	0.257745	0.72	0.627	0.0059176	1	caspase 12 [Source:NCBI gene (formerly Entrezgene);Acc:724039]
352	HBB	-2.16747	0.194	0.335	0.00600088	1	NA
353	ENSMMUG00000017466	0.391753	0.914	0.934	0.00719223	1	NA
354	IFI30	0.285373	1	0.979	0.00773202	1	IFI30 lysosomal thiol reductase [Source:NCBI gene (formerly Entrezgene);Acc:719379]
355	TUBB	-0.257959	0.806	0.861	0.00807527	1	tubulin beta class I [Source:NCBI gene (formerly Entrezgene);Acc:574113]
356	BCL2A1	0.495482	0.473	0.371	0.0105592	1	BCL2 related protein A1 [Source:VGNC Symbol;Acc:VGNC:70242]
357	SRGN	0.269551	0.925	0.935	0.0108624	1	serglycin [Source:NCBI gene (formerly Entrezgene);Acc:712299]
358	CDKN1C	0.664466	0.419	0.355	0.0218699	1	cyclin dependent kinase inhibitor 1C [Source:VGNC Symbol;Acc:VGNC:100908]
359	BTG2	-0.284543	0.57	0.659	0.0254129	1	BTG anti-proliferation factor 2 [Source:NCBI gene (formerly Entrezgene);Acc:703168]
360	RNF167	0.269711	0.516	0.446	0.0377607	1	ring finger protein 167 [Source:VGNC Symbol;Acc:VGNC:76812]
361	ENSMMUG00000064224	0.380495	0.903	0.859	0.0427763	1	NA
362	ENSMMUG00000055885	0.539537	0.108	0.069	0.160834	1	NA
363	CXCL10	0.266576	0.129	0.1	0.359123	1	C-X-C motif chemokine ligand 10 [Source:VGNC Symbol;Acc:VGNC:100213]
364	HBA	-2.02673	0.269	0.311	0.381009	1	hemoglobin	alpha 2 [Source:NCBI gene (formerly Entrezgene);Acc:693930]
365	DUSP5	-0.281311	0.538	0.517	0.482104	1	dual specificity phosphatase 5 [Source:NCBI gene (formerly Entrezgene);Acc:698178]
366	C1QB	0.272628	0.323	0.288	0.513557	1	complement C1q B chain [Source:NCBI gene (formerly Entrezgene);Acc:718307]
367	FOS	-0.295786	0.462	0.453	0.58279	1	Fos proto-oncogene	AP-1 transcription factor subunit [Source:VGNC Symbol;Acc:VGNC:84340]

## Sheet: mdc_EC_vs_LC
Table S4. Immune Cell Subsets Associated with Viremia Control during Cross-sectional Early and Late Timepoints of SHIV infection (Gene list - myeloid dendritic cells)
	gene	avg_log2FC	pct.1	pct.2	p_val	p_val_adj	description
1	ENSMMUG00000001458	1.13676	1	0.82	7.7993e-25	1.08457e-20	NA
2	ENSMMUG00000060287	1.28674	1	0.716	7.0009e-22	9.73545e-18	NA
3	ACTB	1.21542	1	1	1.08401e-19	1.50743e-15	actin beta [Source:NCBI gene (formerly Entrezgene);Acc:574285]
4	TAGLN2	1.11031	1	0.945	2.75137e-19	3.82605e-15	transgelin 2 [Source:NCBI gene (formerly Entrezgene);Acc:719527]
5	FGD2	0.889574	0.758	0.202	5.45209e-19	7.58167e-15	FYVE	RhoGEF and PH domain containing 2 [Source:VGNC Symbol;Acc:VGNC:72643]
6	GRN	0.938599	0.97	0.574	5.33948e-17	7.42509e-13	granulin precursor [Source:VGNC Symbol;Acc:VGNC:73293]
7	SAMHD1	1.1325	0.803	0.339	1.28757e-16	1.7905e-12	SAM and HD domain containing deoxynucleoside triphosphate triphosphohydrolase 1 [Source:VGNC Symbol;Acc:VGNC:77020]
8	OAZ1	0.705163	0.985	0.989	7.79536e-16	1.08402e-11	ornithine decarboxylase antizyme 1 [Source:VGNC Symbol;Acc:VGNC:97799]
9	CSRP1	0.651012	0.5	0.06	7.85937e-16	1.09292e-11	cysteine and glycine rich protein 1 [Source:VGNC Symbol;Acc:VGNC:71527]
10	TAF10	0.690316	0.788	0.29	3.93427e-14	5.47099e-10	TATA-box binding protein associated factor 10 [Source:VGNC Symbol;Acc:VGNC:101414]
11	IGSF6	0.53706	0.439	0.055	1.14083e-13	1.58643e-09	immunoglobulin superfamily member 6 [Source:VGNC Symbol;Acc:VGNC:73701]
12	DBNL	0.52238	0.667	0.186	6.07833e-13	8.45252e-09	drebrin like [Source:NCBI gene (formerly Entrezgene);Acc:720621]
13	GSTP1	0.755459	0.985	0.94	6.34174e-13	8.81883e-09	glutathione S-transferase pi 1 [Source:VGNC Symbol;Acc:VGNC:101091]
14	RHOA	0.675446	0.985	0.967	1.25411e-12	1.74397e-08	ras homolog family member A [Source:VGNC Symbol;Acc:VGNC:84066]
15	SYNGR2	0.624716	0.97	0.738	2.2071e-12	3.06919e-08	synaptogyrin 2 [Source:NCBI gene (formerly Entrezgene);Acc:709310]
16	LSP1	0.627272	1	0.923	4.71006e-12	6.54981e-08	lymphocyte specific protein 1 [Source:VGNC Symbol;Acc:VGNC:101299]
17	RAB32	0.59216	0.515	0.115	5.30964e-12	7.38359e-08	RAB32	member RAS oncogene family [Source:NCBI gene (formerly Entrezgene);Acc:702431]
18	MGST3	0.656661	0.742	0.317	6.01474e-12	8.36409e-08	microsomal glutathione S-transferase 3 [Source:VGNC Symbol;Acc:VGNC:74720]
19	ENSMMUG00000043529	0.525461	0.242	0	6.65087e-12	9.2487e-08	NA
20	NIBAN1	0.471306	0.409	0.06	1.00923e-11	1.40344e-07	niban apoptosis regulator 1 [Source:VGNC Symbol;Acc:VGNC:75192]
21	MYL12B	0.713979	0.879	0.579	1.62771e-11	2.2635e-07	myosin	light chain 12A	regulatory	non-sarcomeric [Source:NCBI gene (formerly Entrezgene);Acc:695077]
22	GNB2	0.630372	0.879	0.601	9.98144e-11	1.38802e-06	G protein subunit beta 2 [Source:VGNC Symbol;Acc:VGNC:81318]
23	RNASEH2B	0.499051	0.5	0.12	1.11577e-10	1.5516e-06	ribonuclease H2 subunit B [Source:VGNC Symbol;Acc:VGNC:76825]
24	MRPL41	0.4575	0.53	0.131	1.25982e-10	1.75191e-06	mitochondrial ribosomal protein L41 [Source:HGNC Symbol;Acc:HGNC:14492]
25	ENSMMUG00000016898	0.434594	0.439	0.087	1.56787e-10	2.18029e-06	NA
26	PTPN6	0.418564	0.394	0.066	1.78088e-10	2.47649e-06	protein tyrosine phosphatase non-receptor type 6 [Source:VGNC Symbol;Acc:VGNC:76607]
27	NUDT8	0.526272	0.485	0.12	3.0223e-10	4.20281e-06	nudix hydrolase 8 [Source:NCBI gene (formerly Entrezgene);Acc:721695]
28	ENSMMUG00000019371	0.795548	1	0.956	3.37225e-10	4.68946e-06	NA
29	FLT3	0.633442	0.621	0.23	3.59584e-10	5.00038e-06	fms related receptor tyrosine kinase 3 [Source:VGNC Symbol;Acc:VGNC:72679]
30	MYL6	0.563859	1	0.945	3.62207e-10	5.03685e-06	myosin light chain 6 [Source:NCBI gene (formerly Entrezgene);Acc:711889]
31	A4GALT	-0.703326	0.03	0.464	3.7207e-10	5.17401e-06	alpha 1	4-galactosyltransferase [Source:VGNC Symbol;Acc:VGNC:84538]
32	ENSMMUG00000065362	-0.964316	1	1	4.53813e-10	6.31072e-06	NA
33	CFP	0.630133	0.97	0.787	6.88174e-10	9.56975e-06	complement factor properdin [Source:VGNC Symbol;Acc:VGNC:71163]
34	PSMB9	0.610401	0.682	0.279	7.11376e-10	9.8924e-06	proteasome 20S subunit beta 9 [Source:VGNC Symbol;Acc:VGNC:76447]
35	ANXA1	0.899662	0.955	0.798	1.58838e-09	2.2088e-05	annexin A1 [Source:VGNC Symbol;Acc:VGNC:69944]
36	TMEM109	0.456806	0.409	0.087	2.19501e-09	3.05238e-05	transmembrane protein 109 [Source:VGNC Symbol;Acc:VGNC:79740]
37	PLBD1	0.71531	0.848	0.65	2.29111e-09	3.18602e-05	phospholipase B domain containing 1 [Source:VGNC Symbol;Acc:VGNC:76114]
38	EGR1	0.71286	0.409	0.093	2.66113e-09	3.70056e-05	early growth response 1 [Source:NCBI gene (formerly Entrezgene);Acc:716786]
39	ENSMMUG00000062894	0.447459	0.182	0	3.72394e-09	5.17852e-05	NA
40	SCARB1	0.492064	0.439	0.109	4.98542e-09	6.93273e-05	scavenger receptor class B member 1 [Source:VGNC Symbol;Acc:VGNC:77025]
41	PARK7	0.404537	0.394	0.082	5.01926e-09	6.97978e-05	Parkinsonism associated deglycase [Source:NCBI gene (formerly Entrezgene);Acc:708377]
42	INSIG1	-0.956116	0.227	0.639	5.11802e-09	7.11711e-05	insulin induced gene 1 [Source:NCBI gene (formerly Entrezgene);Acc:718513]
43	SMAP2	0.443017	0.424	0.098	5.77386e-09	8.02913e-05	small ArfGAP2 [Source:VGNC Symbol;Acc:VGNC:77772]
44	ATP5F1C	0.445074	0.545	0.175	9.70389e-09	0.000134942	ATP synthase F1 subunit gamma [Source:VGNC Symbol;Acc:VGNC:100298]
45	ENSMMUG00000051239	0.446837	0.985	0.967	1.01219e-08	0.000140755	NA
46	MGLL	0.329287	0.303	0.044	1.35572e-08	0.000188526	monoglyceride lipase [Source:VGNC Symbol;Acc:VGNC:74523]
47	ENSMMUG00000060590	0.295456	0.167	0	1.76545e-08	0.000245504	NA
48	GABARAPL2	0.646249	0.727	0.443	1.84701e-08	0.000256845	GABA type A receptor associated protein like 2 [Source:NCBI gene (formerly Entrezgene);Acc:714413]
49	CD74	0.335024	1	1	1.93063e-08	0.000268474	CD74 molecule [Source:VGNC Symbol;Acc:VGNC:70779]
50	PVRIG	0.370702	0.318	0.055	2.21296e-08	0.000307734	PVR related immunoglobulin domain containing [Source:NCBI gene (formerly Entrezgene);Acc:711659]
51	FLOT1	0.437036	0.485	0.148	2.47158e-08	0.000343698	flotillin 1 [Source:VGNC Symbol;Acc:VGNC:72674]
52	RNASET2	0.501894	0.985	0.902	2.72079e-08	0.000378354	ribonuclease T2 [Source:VGNC Symbol;Acc:VGNC:99439]
53	ANXA5	0.585477	0.833	0.623	2.73583e-08	0.000380445	annexin A5 [Source:VGNC Symbol;Acc:VGNC:69950]
54	MED25	0.321792	0.303	0.049	4.34749e-08	0.000604562	mediator complex subunit 25 [Source:VGNC Symbol;Acc:VGNC:74607]
55	PRCP	0.82038	0.788	0.645	7.66525e-08	0.00106593	prolylcarboxypeptidase [Source:VGNC Symbol;Acc:VGNC:76390]
56	RNPEPL1	0.428237	0.409	0.115	1.0014e-07	0.00139255	arginyl aminopeptidase like 1 [Source:VGNC Symbol;Acc:VGNC:76712]
57	CYBA	0.451283	0.985	0.918	1.55213e-07	0.0021584	NA
58	DYNLL1	0.354582	0.273	0.044	1.69826e-07	0.0023616	dynein light chain LC8-type 1 [Source:VGNC Symbol;Acc:VGNC:99924]
59	ENSMMUG00000065373	-1.18136	0.985	1	1.80789e-07	0.00251405	NA
60	GPBAR1	0.44726	0.636	0.301	1.81905e-07	0.00252957	G protein-coupled bile acid receptor 1 [Source:NCBI gene (formerly Entrezgene);Acc:697937]
61	LAGE3	0.411324	0.515	0.186	2.08827e-07	0.00290394	L antigen family member 3 [Source:NCBI gene (formerly Entrezgene);Acc:700924]
62	CORO1A	0.511948	1	0.913	2.1518e-07	0.00299229	coronin 1A [Source:VGNC Symbol;Acc:VGNC:71319]
63	COTL1	0.527034	0.955	0.962	2.1889e-07	0.00304388	coactosin like F-actin binding protein 1 [Source:NCBI gene (formerly Entrezgene);Acc:715376]
64	ANXA4	0.303268	0.258	0.038	2.53882e-07	0.00353048	annexin A4 [Source:VGNC Symbol;Acc:VGNC:69949]
65	ATP5MC1	0.410764	0.515	0.191	2.634e-07	0.00366284	ATP synthase membrane subunit c locus 1 [Source:NCBI gene (formerly Entrezgene);Acc:697950]
66	YWHAB	0.537597	0.833	0.568	3.26555e-07	0.00454107	tyrosine 3-monooxygenase/tryptophan 5-monooxygenase activation protein beta [Source:VGNC Symbol;Acc:VGNC:78819]
67	NDUFV2	-0.465129	0.288	0.65	3.50463e-07	0.00487354	NADH:ubiquinone oxidoreductase core subunit V2 [Source:NCBI gene (formerly Entrezgene);Acc:706067]
68	TMEM14B	0.461591	0.788	0.454	3.53797e-07	0.0049199	transmembrane protein 14B [Source:NCBI gene (formerly Entrezgene);Acc:698237]
69	TKT	0.490585	0.97	0.732	3.57649e-07	0.00497347	transketolase [Source:VGNC Symbol;Acc:VGNC:78362]
70	ENSMMUG00000054358	-0.763947	0.955	1	3.7383e-07	0.00519848	NA
71	ENSMMUG00000052293	-0.492894	0.561	0.918	3.93447e-07	0.00547128	NA
72	TSC22D3	-0.576629	0.106	0.454	4.12852e-07	0.00574112	TSC22 domain family member 3 [Source:NCBI gene (formerly Entrezgene);Acc:702656]
73	FES	0.398793	0.379	0.109	5.8652e-07	0.00815615	FES proto-oncogene	tyrosine kinase [Source:VGNC Symbol;Acc:VGNC:72637]
74	CYRIB	0.438139	0.697	0.388	5.9686e-07	0.00829994	CYFIP related Rac1 interactor B [Source:VGNC Symbol;Acc:VGNC:72345]
75	RPS18	-0.486569	0.955	1	6.19969e-07	0.00862129	ribosomal protein S18 [Source:NCBI gene (formerly Entrezgene);Acc:706414]
76	WDR83OS	0.331233	0.97	0.913	6.42847e-07	0.00893943	mannosidase alpha class 2B member 1 [Source:NCBI gene (formerly Entrezgene);Acc:716173]
77	GPX4	0.471306	0.879	0.661	7.59513e-07	0.0105618	glutathione peroxidase 4 [Source:NCBI gene (formerly Entrezgene);Acc:705333]
78	HSPA8	0.693698	0.773	0.481	7.8844e-07	0.010964	heat shock protein family A (Hsp70) member 8 [Source:VGNC Symbol;Acc:VGNC:101093]
79	TPI1	0.611163	0.773	0.546	7.97329e-07	0.0110877	triosephosphate isomerase 1 [Source:NCBI gene (formerly Entrezgene);Acc:714090]
80	FCER1G	0.573286	1	0.962	8.94285e-07	0.0124359	Fc fragment of IgE receptor Ig [Source:VGNC Symbol;Acc:VGNC:72629]
81	CCDC88A	0.444033	0.667	0.35	9.36576e-07	0.013024	coiled-coil domain containing 88A [Source:VGNC Symbol;Acc:VGNC:70860]
82	ATP6V0E1	0.386417	0.424	0.142	1.03141e-06	0.0143428	ATPase H+ transporting V0 subunit e1 [Source:NCBI gene (formerly Entrezgene);Acc:703342]
83	ARHGDIB	0.534101	0.939	0.847	1.03194e-06	0.0143501	Rho GDP dissociation inhibitor beta [Source:NCBI gene (formerly Entrezgene);Acc:702320]
84	CLTA	0.497301	0.727	0.404	1.16272e-06	0.0161687	clathrin light chain A [Source:VGNC Symbol;Acc:VGNC:71266]
85	H2AFY	0.370779	0.97	0.77	1.20643e-06	0.0167766	H2A histone family	member Y [Source:NCBI gene (formerly Entrezgene);Acc:711836]
86	ZNFX1	-0.528694	0.121	0.448	1.25659e-06	0.0174741	zinc finger NFX1-type containing 1 [Source:VGNC Symbol;Acc:VGNC:79794]
87	TMEM258	0.400916	0.545	0.23	1.35329e-06	0.0188189	transmembrane protein 258 [Source:NCBI gene (formerly Entrezgene);Acc:100689487]
88	SKAP2	0.332478	0.47	0.169	2.29055e-06	0.0318524	src kinase associated phosphoprotein 2 [Source:VGNC Symbol;Acc:VGNC:77488]
89	TALDO1	0.434259	0.894	0.645	2.37743e-06	0.0330606	transaldolase 1 [Source:VGNC Symbol;Acc:VGNC:78096]
90	VAMP8	0.490415	0.773	0.536	2.38544e-06	0.0331719	vesicle associated membrane protein 8 [Source:VGNC Symbol;Acc:VGNC:78754]
91	NANS	0.320889	0.348	0.098	2.58761e-06	0.0359833	N-acetylneuraminate synthase [Source:NCBI gene (formerly Entrezgene);Acc:715459]
92	RGS19	0.409905	0.576	0.268	2.62877e-06	0.0365557	regulator of G protein signaling 19 [Source:NCBI gene (formerly Entrezgene);Acc:719265]
93	THEMIS2	-0.462461	0.167	0.492	2.77505e-06	0.0385899	thymocyte selection associated family member 2 [Source:VGNC Symbol;Acc:VGNC:78397]
94	SDC2	-0.799721	0.136	0.432	2.85039e-06	0.0396375	syndecan 2 [Source:VGNC Symbol;Acc:VGNC:76998]
95	CA9	0.251429	0.242	0.044	2.89664e-06	0.0402807	carbonic anhydrase 9 [Source:NCBI gene (formerly Entrezgene);Acc:696729]
96	CCDC107	0.251429	0.242	0.044	2.89664e-06	0.0402807	coiled-coil domain containing 107 [Source:VGNC Symbol;Acc:VGNC:70656]
97	PID1	-0.609313	0.227	0.552	3.05927e-06	0.0425422	phosphotyrosine interaction domain containing 1 [Source:NCBI gene (formerly Entrezgene);Acc:713894]
98	VIM	0.514237	0.985	0.973	3.15678e-06	0.0438982	vimentin [Source:VGNC Symbol;Acc:VGNC:78769]
99	GDI2	0.471306	0.773	0.514	3.30006e-06	0.0458906	GDP dissociation inhibitor 2 [Source:VGNC Symbol;Acc:VGNC:72911]
100	TXNIP	-0.61211	0.136	0.475	3.60202e-06	0.0500897	thioredoxin interacting protein [Source:VGNC Symbol;Acc:VGNC:79059]
101	NDUFS8	0.378595	0.576	0.262	4.03164e-06	0.056064	NADH:ubiquinone oxidoreductase core subunit S8 [Source:VGNC Symbol;Acc:VGNC:101367]
102	MVP	0.383019	0.47	0.191	4.30297e-06	0.0598371	major vault protein [Source:VGNC Symbol;Acc:VGNC:75085]
103	PSMB10	0.448938	0.667	0.361	4.316e-06	0.0600183	proteasome 20S subunit beta 10 [Source:NCBI gene (formerly Entrezgene);Acc:701088]
104	ENSMMUG00000022489	-0.757226	0.015	0.284	4.82644e-06	0.0671165	NA
105	PPIA	0.361574	1	1	4.94639e-06	0.0687845	peptidylprolyl isomerase A [Source:NCBI gene (formerly Entrezgene);Acc:574102]
106	RAC2	0.477088	0.606	0.322	5.53196e-06	0.0769274	Rac family small GTPase 2 [Source:VGNC Symbol;Acc:VGNC:98432]
107	ENSMMUG00000004545	-0.385814	0.985	0.995	5.60845e-06	0.077991	NA
108	NDUFS7	0.379047	0.5	0.208	6.58238e-06	0.0915345	NADH:ubiquinone oxidoreductase core subunit S7 [Source:NCBI gene (formerly Entrezgene);Acc:721259]
109	ACTG1	0.407996	1	0.945	6.7419e-06	0.0937529	actin gamma 1 [Source:NCBI gene (formerly Entrezgene);Acc:713687]
110	PLXDC2	-0.428389	0.015	0.279	6.78967e-06	0.0944172	plexin domain containing 2 [Source:VGNC Symbol;Acc:VGNC:76088]
111	LIMD2	0.424	0.606	0.311	7.07796e-06	0.0984262	LIM domain containing 2 [Source:VGNC Symbol;Acc:VGNC:74140]
112	CNIH4	-0.455692	0.152	0.454	7.33857e-06	0.10205	cornichon family AMPA receptor auxiliary protein 4 [Source:NCBI gene (formerly Entrezgene);Acc:701767]
113	HNRNPA1	-0.434267	0.727	0.907	7.35941e-06	0.10234	heterogeneous nuclear ribonucleoprotein A1 [Source:NCBI gene (formerly Entrezgene);Acc:702977]
114	CORO1B	0.258645	0.288	0.071	7.89845e-06	0.109836	coronin 1B [Source:VGNC Symbol;Acc:VGNC:71320]
115	LAMTOR4	0.349315	0.667	0.339	7.9576e-06	0.110658	late endosomal/lysosomal adaptor	MAPK and MTOR activator 4 [Source:VGNC Symbol;Acc:VGNC:74178]
116	MS4A7	0.37463	0.394	0.137	8.02132e-06	0.111544	membrane spanning 4-domains A7 [Source:VGNC Symbol;Acc:VGNC:101363]
117	AP1S2	0.420025	0.803	0.574	9.02099e-06	0.125446	adaptor related protein complex 1 subunit sigma 2 [Source:VGNC Symbol;Acc:VGNC:69961]
118	PRR13	0.412846	0.697	0.426	9.18535e-06	0.127731	proline rich 13 [Source:VGNC Symbol;Acc:VGNC:100094]
119	PLEK	0.482194	0.591	0.311	9.67829e-06	0.134586	pleckstrin [Source:VGNC Symbol;Acc:VGNC:76174]
120	GABARAP	0.30989	1	0.978	1.10729e-05	0.15398	GABA type A receptor-associated protein [Source:NCBI gene (formerly Entrezgene);Acc:714597]
121	FUOM	0.533015	0.773	0.749	1.12505e-05	0.156449	fucose mutarotase [Source:VGNC Symbol;Acc:VGNC:72773]
122	CSNK1A1	-0.395692	0.273	0.601	1.15844e-05	0.161092	casein kinase 1 alpha 1 [Source:VGNC Symbol;Acc:VGNC:84290]
123	ENSMMUG00000009425	0.430018	0.955	0.874	1.16551e-05	0.162075	NA
124	IL10RA	-0.528694	0.591	0.798	1.32724e-05	0.184566	interleukin 10 receptor subunit alpha [Source:NCBI gene (formerly Entrezgene);Acc:704383]
125	PEBP1	0.416858	0.758	0.519	1.37146e-05	0.190715	phosphatidylethanolamine binding protein 1 [Source:NCBI gene (formerly Entrezgene);Acc:694697]
126	VSIR	0.375304	0.515	0.23	1.39268e-05	0.193666	V-set immunoregulatory receptor [Source:VGNC Symbol;Acc:VGNC:79834]
127	ENSMMUG00000061128	0.434153	0.53	0.262	1.40347e-05	0.195167	NA
128	ENSMMUG00000004441	0.457954	0.985	0.94	1.46619e-05	0.203888	NA
129	CAPG	0.481992	0.955	0.825	1.47306e-05	0.204843	capping actin protein	gelsolin like [Source:VGNC Symbol;Acc:VGNC:70528]
130	TUFM	0.294428	0.379	0.131	1.54294e-05	0.214561	Tu translation elongation factor	mitochondrial [Source:VGNC Symbol;Acc:VGNC:78674]
131	LAMTOR2	0.392649	0.576	0.306	1.57652e-05	0.219231	late endosomal/lysosomal adaptor	MAPK and MTOR activator 2 [Source:VGNC Symbol;Acc:VGNC:74163]
132	MAMU-E	0.463837	0.955	0.842	1.76841e-05	0.245915	major histocompatibility complex	class I	E [Source:NCBI gene (formerly Entrezgene);Acc:711532]
133	AKR1B1	0.327259	0.455	0.186	1.92276e-05	0.267379	aldo-keto reductase family 1 member B [Source:NCBI gene (formerly Entrezgene);Acc:705957]
134	GHITM	0.336509	0.409	0.158	2.17872e-05	0.302973	growth hormone inducible transmembrane protein [Source:VGNC Symbol;Acc:VGNC:72735]
135	VPS13C	0.383843	0.439	0.186	2.26444e-05	0.314893	vacuolar protein sorting 13 homolog C [Source:VGNC Symbol;Acc:VGNC:79399]
136	PLIN2	-0.478421	0.091	0.366	2.37266e-05	0.329942	perilipin-2 [Source:NCBI gene (formerly Entrezgene);Acc:712661]
137	JUNB	-0.533875	0.545	0.792	2.4219e-05	0.336789	JunB proto-oncogene	AP-1 transcription factor subunit [Source:VGNC Symbol;Acc:VGNC:73959]
138	FGR	0.441311	0.53	0.268	2.51452e-05	0.34967	FGR proto-oncogene	Src family tyrosine kinase [Source:VGNC Symbol;Acc:VGNC:72658]
139	RUNX3	-0.479785	0.136	0.41	2.68859e-05	0.373875	RUNX family transcription factor 3 [Source:VGNC Symbol;Acc:VGNC:76948]
140	ATP6V1G1	0.562071	0.697	0.475	2.71507e-05	0.377557	ATPase H+ transporting V1 subunit G1 [Source:NCBI gene (formerly Entrezgene);Acc:703655]
141	ENSMMUG00000055885	0.603271	0.864	0.699	2.85167e-05	0.396553	NA
142	CIAO2B	0.280622	0.394	0.148	2.88158e-05	0.400712	cytosolic iron-sulfur assembly component 2B [Source:VGNC Symbol;Acc:VGNC:71085]
143	CD86	-0.446725	0.242	0.536	2.97214e-05	0.413306	CD86 molecule [Source:VGNC Symbol;Acc:VGNC:70785]
144	ATP5PB	0.356663	0.742	0.497	3.25953e-05	0.45327	ATP synthase peripheral stalk-membrane subunit b [Source:NCBI gene (formerly Entrezgene);Acc:704072]
145	FIS1	0.355829	0.515	0.251	3.68152e-05	0.511952	fission	mitochondrial 1 [Source:VGNC Symbol;Acc:VGNC:72547]
146	FIS1	0.355829	0.515	0.251	3.68152e-05	0.511952	fission	mitochondrial 1 [Source:NCBI gene (formerly Entrezgene);Acc:714444]
147	TMSB10	0.261098	0.985	1	3.85574e-05	0.53618	thymosin beta 10 [Source:NCBI gene (formerly Entrezgene);Acc:694305]
148	C11H12orf45	0.333802	0.364	0.137	4.07565e-05	0.566759	chromosome 11 C12orf45 homolog [Source:NCBI gene (formerly Entrezgene);Acc:701291]
149	MAFF	-0.427765	0.076	0.344	4.15367e-05	0.57761	MAF bZIP transcription factor F [Source:VGNC Symbol;Acc:VGNC:95357]
150	RPS5	-0.316003	0.955	0.989	4.31425e-05	0.59994	ribosomal protein S5 [Source:NCBI gene (formerly Entrezgene);Acc:711259]
151	YWHAZ	-0.451705	0.833	0.913	4.45328e-05	0.619273	tyrosine 3-monooxygenase/tryptophan 5-monooxygenase activation protein zeta [Source:VGNC Symbol;Acc:VGNC:84137]
152	NOTCH2	-0.333059	0.045	0.29	4.63671e-05	0.644781	notch receptor 2 [Source:NCBI gene (formerly Entrezgene);Acc:713798]
153	RPL23A	-0.414659	0.515	0.787	4.81774e-05	0.669954	ribosomal protein L23a [Source:NCBI gene (formerly Entrezgene);Acc:710490]
154	CXCL16	-0.448076	0.227	0.525	5.17218e-05	0.719243	C-X-C motif chemokine ligand 16 [Source:VGNC Symbol;Acc:VGNC:71422]
155	WAS	0.372678	0.47	0.224	5.43094e-05	0.755226	WASP actin nucleation promoting factor [Source:VGNC Symbol;Acc:VGNC:78780]
156	ANAPC11	0.260946	0.288	0.087	5.52918e-05	0.768888	anaphase promoting complex subunit 11 [Source:VGNC Symbol;Acc:VGNC:99115]
157	C10H20orf24	0.50267	0.848	0.689	5.97346e-05	0.83067	NA
158	ZNF385A	0.279686	0.303	0.098	6.09378e-05	0.847401	zinc finger protein 385A [Source:VGNC Symbol;Acc:VGNC:79079]
159	GADD45B	-0.541633	0.333	0.645	6.83149e-05	0.949986	growth arrest and DNA damage inducible beta [Source:VGNC Symbol;Acc:VGNC:72864]
160	MDH1	0.291185	0.394	0.158	6.83837e-05	0.950944	malate dehydrogenase 1 [Source:VGNC Symbol;Acc:VGNC:74690]
161	ENSMMUG00000022769	-0.357669	0.712	0.831	6.88385e-05	0.957269	NA
162	EIF2AK4	0.288828	0.303	0.098	6.96401e-05	0.968416	eukaryotic translation initiation factor 2 alpha kinase 4 [Source:VGNC Symbol;Acc:VGNC:84337]
163	C7H15orf39	-0.424358	0.258	0.536	7.00203e-05	0.973703	chromosome 7 C15orf39 homolog [Source:VGNC Symbol;Acc:VGNC:70620]
164	MT1E	0.494267	0.152	0.022	7.25113e-05	1	metallothionein 1E [Source:NCBI gene (formerly Entrezgene);Acc:700977]
165	NRIP1	-0.440158	0.258	0.519	7.364e-05	1	nuclear receptor interacting protein 1 [Source:NCBI gene (formerly Entrezgene);Acc:693866]
166	FKBP1A	0.338039	0.682	0.404	7.83547e-05	1	FKBP prolyl isomerase 1A [Source:NCBI gene (formerly Entrezgene);Acc:717385]
167	JARID2	-0.291655	0	0.202	7.99877e-05	1	jumonji and AT-rich interaction domain containing 2 [Source:VGNC Symbol;Acc:VGNC:73956]
168	TOMM20	-0.378895	0.515	0.743	8.08392e-05	1	translocase of outer mitochondrial membrane 20 [Source:NCBI gene (formerly Entrezgene);Acc:712039]
169	RGS1	-0.354665	0	0.202	8.15565e-05	1	regulator of G protein signaling 1 [Source:VGNC Symbol;Acc:VGNC:76914]
170	FBL	0.362973	0.515	0.273	8.61578e-05	1	fibrillarin [Source:VGNC Symbol;Acc:VGNC:72619]
171	CSK	0.292336	0.545	0.268	9.00432e-05	1	C-terminal Src kinase [Source:VGNC Symbol;Acc:VGNC:81380]
172	FOS	-0.412775	0.606	0.809	9.10382e-05	1	Fos proto-oncogene	AP-1 transcription factor subunit [Source:VGNC Symbol;Acc:VGNC:84340]
173	ENSMMUG00000052127	-0.974184	1	1	9.41195e-05	1	NA
174	CSTB	0.416513	0.773	0.514	9.66815e-05	1	cystatin B [Source:VGNC Symbol;Acc:VGNC:71534]
175	PEA15	0.389429	0.697	0.475	9.85883e-05	1	proliferation and apoptosis adaptor protein 15 [Source:VGNC Symbol;Acc:VGNC:100030]
176	PRPF40A	-0.365196	0.167	0.426	0.000101466	1	pre-mRNA processing factor 40 homolog A [Source:VGNC Symbol;Acc:VGNC:76266]
177	ENSMMUG00000002075	-0.473553	0.667	0.831	0.000102107	1	NA
178	EMP3	-0.422949	0.924	0.945	0.000105132	1	epithelial membrane protein 3 [Source:VGNC Symbol;Acc:VGNC:72215]
179	COX6B1	0.332745	0.667	0.399	0.000110752	1	cytochrome c oxidase subunit 6B [Source:NCBI gene (formerly Entrezgene);Acc:692062]
180	TMOD3	0.285116	0.455	0.208	0.00011337	1	tropomodulin 3 [Source:VGNC Symbol;Acc:VGNC:78572]
181	ENSMMUG00000054052	0.376587	0.697	0.448	0.000114683	1	NA
182	SNX3	0.390207	0.712	0.541	0.000119157	1	sorting nexin 3 [Source:VGNC Symbol;Acc:VGNC:77683]
183	ATOX1	0.272402	0.652	0.355	0.000120231	1	antioxidant 1 copper chaperone [Source:NCBI gene (formerly Entrezgene);Acc:712464]
184	FGL2	0.436116	0.758	0.525	0.000122463	1	fibrinogen like 2 [Source:NCBI gene (formerly Entrezgene);Acc:694856]
185	PAK1	0.253888	0.197	0.044	0.000122795	1	p21 (RAC1) activated kinase 1 [Source:VGNC Symbol;Acc:VGNC:101373]
186	NDUFB11	0.344071	0.727	0.574	0.000122963	1	NADH:ubiquinone oxidoreductase subunit B11 [Source:NCBI gene (formerly Entrezgene);Acc:705984]
187	SELPLG	0.26371	0.227	0.06	0.000124369	1	selectin P ligand [Source:VGNC Symbol;Acc:VGNC:77158]
188	AHNAK	0.460035	0.864	0.732	0.000129245	1	AHNAK nucleoprotein [Source:VGNC Symbol;Acc:VGNC:99540]
189	TLN1	0.386772	0.833	0.667	0.000138462	1	talin 1 [Source:VGNC Symbol;Acc:VGNC:78371]
190	SAP30BP	-0.302813	0.045	0.268	0.000139262	1	SAP30 binding protein [Source:VGNC Symbol;Acc:VGNC:77142]
191	HMOX2	0.314262	0.439	0.202	0.000149455	1	heme oxygenase 2 [Source:VGNC Symbol;Acc:VGNC:73489]
192	ENSMMUG00000051300	-1.09031	0.47	0.678	0.000151426	1	NA
193	CFDP1	0.304656	0.424	0.191	0.000157235	1	craniofacial development protein 1 [Source:VGNC Symbol;Acc:VGNC:71018]
194	ANKRD12	-0.37582	0.273	0.552	0.000165202	1	ankyrin repeat domain 12 [Source:NCBI gene (formerly Entrezgene);Acc:114673693]
195	ZC3H7A	-0.29298	0.03	0.24	0.000165807	1	zinc finger CCCH-type containing 7A [Source:VGNC Symbol;Acc:VGNC:79905]
196	IFI16	0.31503	0.621	0.355	0.000165822	1	interferon gamma inducible protein 16 [Source:VGNC Symbol;Acc:VGNC:73562]
197	RAP1A	0.367801	0.591	0.355	0.000169943	1	RAP1A	member of RAS oncogene family [Source:VGNC Symbol;Acc:VGNC:76657]
198	FCER1A	1.06423	0.545	0.393	0.000180393	1	Fc fragment of IgE receptor Ia [Source:VGNC Symbol;Acc:VGNC:72628]
199	PPP1CA	0.306246	0.742	0.53	0.000183913	1	protein phosphatase 1 catalytic subunit alpha [Source:VGNC Symbol;Acc:VGNC:76366]
200	MS4A6A	0.400455	0.712	0.492	0.00019026	1	membrane spanning 4-domains A6A [Source:VGNC Symbol;Acc:VGNC:101361]
201	TNFRSF1B	-0.35816	0.121	0.361	0.000191906	1	TNF receptor superfamily member 1B [Source:VGNC Symbol;Acc:VGNC:78590]
202	STX11	-0.41967	0.197	0.437	0.000192855	1	syntaxin 11 [Source:VGNC Symbol;Acc:VGNC:78041]
203	SELENOH	0.289859	0.424	0.197	0.000204644	1	selenoprotein H [Source:VGNC Symbol;Acc:VGNC:82234]
204	ENSMMUG00000049089	-0.420441	0.242	0.481	0.000210244	1	NA
205	COX1	0.362107	0.985	0.962	0.000213848	1	cytochrome c oxidase subunit I [Source:NCBI gene (formerly Entrezgene);Acc:2846624]
206	MESD	0.25134	0.258	0.082	0.000219839	1	mesoderm development LRP chaperone [Source:VGNC Symbol;Acc:VGNC:74507]
207	ACTN1	0.25134	0.258	0.082	0.000219839	1	actinin alpha 1 [Source:VGNC Symbol;Acc:VGNC:69423]
208	CD1B	0.299539	0.227	0.066	0.000220977	1	CD1b molecule [Source:VGNC Symbol;Acc:VGNC:70755]
209	NDUFB10	0.287509	0.333	0.131	0.000225992	1	NADH:ubiquinone oxidoreductase subunit B10 [Source:NCBI gene (formerly Entrezgene);Acc:693482]
210	EIF3G	-0.315291	0.409	0.683	0.000229537	1	eukaryotic translation initiation factor 3 subunit G [Source:VGNC Symbol;Acc:VGNC:72190]
211	RGCC	-0.463106	0.333	0.557	0.000237852	1	regulator of cell cycle [Source:VGNC Symbol;Acc:VGNC:76783]
212	TAX1BP1	-0.291836	0.061	0.284	0.000244005	1	Tax1 binding protein 1 [Source:VGNC Symbol;Acc:VGNC:78101]
213	SRSF2	-0.34583	0.212	0.481	0.000246799	1	serine and arginine rich splicing factor 2 [Source:NCBI gene (formerly Entrezgene);Acc:708105]
214	RABAC1	0.297276	0.621	0.377	0.000249577	1	Rab acceptor 1 [Source:VGNC Symbol;Acc:VGNC:76639]
215	AP2S1	0.302852	0.561	0.311	0.000256259	1	adaptor related protein complex 2 subunit sigma 1 [Source:VGNC Symbol;Acc:VGNC:69966]
216	RBM39	-0.362829	0.606	0.798	0.000265189	1	RNA binding motif protein 39 [Source:VGNC Symbol;Acc:VGNC:98434]
217	ZNHIT1	0.260158	0.379	0.164	0.000274722	1	zinc finger HIT-type containing 1 [Source:VGNC Symbol;Acc:VGNC:79332]
218	RPL3	-0.351236	0.924	0.984	0.000275754	1	ribosomal protein L3 [Source:NCBI gene (formerly Entrezgene);Acc:707176]
219	PCBP1	0.384345	0.848	0.656	0.000280014	1	poly(rC) binding protein 1 [Source:NCBI gene (formerly Entrezgene);Acc:709520]
220	SF1	-0.39617	0.394	0.601	0.000282657	1	splicing factor 1 [Source:VGNC Symbol;Acc:VGNC:77225]
221	ARPC3	0.275826	0.985	0.962	0.000286202	1	actin related protein 2/3 complex subunit 3 [Source:VGNC Symbol;Acc:VGNC:99890]
222	CACYBP	0.274114	0.439	0.208	0.000301624	1	calcyclin binding protein [Source:VGNC Symbol;Acc:VGNC:70678]
223	C1QBP	0.262272	0.379	0.164	0.000312485	1	complement C1q binding protein [Source:VGNC Symbol;Acc:VGNC:97742]
224	ENSMMUG00000055584	0.274806	0.97	0.913	0.000319967	1	NA
225	AKR1A1	0.292664	0.561	0.317	0.00032028	1	aldo-keto reductase family 1 member A1 [Source:NCBI gene (formerly Entrezgene);Acc:693380]
226	CTSH	0.328348	0.621	0.388	0.000321618	1	cathepsin H [Source:VGNC Symbol;Acc:VGNC:71558]
227	ENSMMUG00000022428	0.262492	0.712	0.432	0.000330896	1	NA
228	UBE2S	0.252882	0.455	0.219	0.000331185	1	ubiquitin conjugating enzyme E2 S [Source:VGNC Symbol;Acc:VGNC:79099]
229	ROCK1	-0.32686	0.318	0.574	0.000356762	1	Rho associated coiled-coil containing protein kinase 1 [Source:VGNC Symbol;Acc:VGNC:81559]
230	SURF4	0.299883	0.53	0.301	0.000371168	1	surfeit 4 [Source:VGNC Symbol;Acc:VGNC:78060]
231	PTPN9	-0.306302	0.061	0.268	0.000387951	1	protein tyrosine phosphatase non-receptor type 9 [Source:VGNC Symbol;Acc:VGNC:76609]
232	CNPY3	0.273366	0.485	0.246	0.000398918	1	canopy FGF signaling regulator 3 [Source:NCBI gene (formerly Entrezgene);Acc:100424676]
233	ATG3	0.259802	0.394	0.175	0.000400343	1	autophagy related 3 [Source:VGNC Symbol;Acc:VGNC:70105]
234	CDKN1A	-0.457991	0.803	0.913	0.000403165	1	cyclin dependent kinase inhibitor 1A [Source:NCBI gene (formerly Entrezgene);Acc:719199]
235	SNRPA1	-0.422607	0.667	0.814	0.000422662	1	NA
236	S100A10	0.418717	0.924	0.956	0.000428475	1	S100 calcium binding protein A10 [Source:NCBI gene (formerly Entrezgene);Acc:574374]
237	CTSS	0.497848	0.803	0.678	0.000435542	1	cathepsin S [Source:VGNC Symbol;Acc:VGNC:71562]
238	HSPA5	0.387367	0.818	0.683	0.000437054	1	heat shock protein family A (Hsp70) member 5 [Source:NCBI gene (formerly Entrezgene);Acc:703193]
239	SCAF11	-0.300425	0.212	0.464	0.000441112	1	SR-related CTD associated factor 11 [Source:VGNC Symbol;Acc:VGNC:77002]
240	RHEB	-0.294229	0.106	0.333	0.000447144	1	Ras homolog	mTORC1 binding [Source:NCBI gene (formerly Entrezgene);Acc:715378]
241	ENSMMUG00000059289	-0.324554	0.091	0.306	0.000448219	1	NA
242	UQCRC1	0.25771	0.394	0.18	0.000463116	1	ubiquinol-cytochrome c reductase core protein 1 [Source:VGNC Symbol;Acc:VGNC:78729]
243	RPL35	-0.362155	0.636	0.798	0.000466488	1	ribosomal protein L35 [Source:NCBI gene (formerly Entrezgene);Acc:693604]
244	CITED2	-0.310849	0	0.164	0.000480472	1	Cbp/p300 interacting transactivator with Glu/Asp rich carboxy-terminal domain 2 [Source:VGNC Symbol;Acc:VGNC:71228]
245	COX2	0.322933	1	1	0.000489411	1	cytochrome c oxidase subunit II [Source:NCBI gene (formerly Entrezgene);Acc:2846628]
246	OLA1	0.25104	0.439	0.213	0.00052954	1	Obg like ATPase 1 [Source:VGNC Symbol;Acc:VGNC:97800]
247	CHD1	-0.276715	0.152	0.393	0.0005567	1	chromodomain helicase DNA binding protein 1 [Source:VGNC Symbol;Acc:VGNC:71026]
248	IL1B	-0.827902	0.348	0.557	0.000561808	1	interleukin 1 beta [Source:NCBI gene (formerly Entrezgene);Acc:704701]
249	ATP5IF1	0.294983	0.439	0.23	0.000569931	1	ATP synthase inhibitory factor subunit 1 [Source:VGNC Symbol;Acc:VGNC:70192]
250	CD1C	0.510834	0.561	0.355	0.000575433	1	CD1c molecule [Source:VGNC Symbol;Acc:VGNC:70756]
251	AP2M1	0.266688	0.515	0.279	0.000575795	1	adaptor related protein complex 2 subunit mu 1 [Source:VGNC Symbol;Acc:VGNC:69965]
252	IFNGR2	-0.313594	0.106	0.322	0.00064068	1	interferon gamma receptor 2 [Source:VGNC Symbol;Acc:VGNC:73569]
253	SERP1	-0.277776	0.212	0.464	0.000649013	1	stress associated endoplasmic reticulum protein 1 [Source:NCBI gene (formerly Entrezgene);Acc:106997040]
254	ENSMMUG00000005593	0.259571	1	1	0.000655349	1	NA
255	TMBIM6	0.266417	0.864	0.639	0.0006838	1	transmembrane BAX inhibitor motif containing 6 [Source:NCBI gene (formerly Entrezgene);Acc:677702]
256	TIMM17A	-0.26159	0.076	0.279	0.000706853	1	translocase of inner mitochondrial membrane 17A [Source:VGNC Symbol;Acc:VGNC:78400]
257	LAPTM5	-0.415105	0.742	0.863	0.000707016	1	lysosomal protein transmembrane 5 [Source:VGNC Symbol;Acc:VGNC:74162]
258	CZIB	-0.25116	0.061	0.257	0.000719302	1	mago homolog	exon junction complex subunit [Source:NCBI gene (formerly Entrezgene);Acc:714261]
259	C15orf48	-0.641286	0.106	0.311	0.000729452	1	NA
260	PSMD6	-0.26141	0.03	0.208	0.000764329	1	proteasome 26S subunit	non-ATPase 6 [Source:VGNC Symbol;Acc:VGNC:76454]
261	ETF1	-0.331248	0.273	0.503	0.000797391	1	eukaryotic translation termination factor 1 [Source:VGNC Symbol;Acc:VGNC:84370]
262	ERP29	0.390169	0.545	0.361	0.000801459	1	endoplasmic reticulum protein 29 [Source:NCBI gene (formerly Entrezgene);Acc:711484]
263	SEMA4D	-0.253587	0.061	0.257	0.00086593	1	semaphorin 4D [Source:VGNC Symbol;Acc:VGNC:77166]
264	GPR183	-0.536458	0.667	0.743	0.000880104	1	G protein-coupled receptor 183 [Source:VGNC Symbol;Acc:VGNC:73042]
265	COPE	0.306919	0.591	0.388	0.000880621	1	COPI coat complex subunit epsilon [Source:VGNC Symbol;Acc:VGNC:71314]
266	JTB	0.269672	0.621	0.388	0.000906049	1	NA
267	ENSMMUG00000011580	-0.281384	0.106	0.311	0.000961914	1	NA
268	YPEL3	0.258001	0.318	0.137	0.000979274	1	yippee like 3 [Source:VGNC Symbol;Acc:VGNC:79126]
269	RUNX2	-0.26141	0.03	0.202	0.000980766	1	RUNX family transcription factor 2 [Source:VGNC Symbol;Acc:VGNC:76947]
270	RAB11A	0.25118	0.333	0.148	0.000991212	1	RAB11A	member RAS oncogene family [Source:VGNC Symbol;Acc:VGNC:81517]
271	CALCRL	0.292968	0.561	0.333	0.000993465	1	calcitonin receptor like receptor [Source:VGNC Symbol;Acc:VGNC:70573]
272	PER1	-0.267397	0.197	0.443	0.00103134	1	period circadian regulator 1 [Source:VGNC Symbol;Acc:VGNC:75942]
273	GPBP1	-0.273765	0.076	0.268	0.00107891	1	GC-rich promoter binding protein 1 [Source:VGNC Symbol;Acc:VGNC:73033]
274	CTSZ	0.312608	0.682	0.475	0.00109136	1	cathepsin Z [Source:VGNC Symbol;Acc:VGNC:71564]
275	ARF4	-0.316474	0.455	0.667	0.00111735	1	ADP ribosylation factor 4 [Source:NCBI gene (formerly Entrezgene);Acc:703432]
276	RPS16	-0.272697	0.985	1	0.00115491	1	ribosomal protein S16 [Source:NCBI gene (formerly Entrezgene);Acc:697219]
277	PM20D2	-0.281601	0.561	0.781	0.00116584	1	peptidase M20 domain containing 2 [Source:VGNC Symbol;Acc:VGNC:76091]
278	MATR3	-0.338172	0.394	0.607	0.00116669	1	matrin 3 [Source:NCBI gene (formerly Entrezgene);Acc:100568450]
279	KLF4	0.450346	0.773	0.634	0.00117231	1	Kruppel like factor 4 [Source:VGNC Symbol;Acc:VGNC:74029]
280	GAPDH	0.33617	1	0.962	0.00120178	1	glyceraldehyde-3-phosphate dehydrogenase [Source:VGNC Symbol;Acc:VGNC:99930]
281	LY86	0.374937	0.712	0.574	0.0012311	1	lymphocyte antigen 86 [Source:NCBI gene (formerly Entrezgene);Acc:711507]
282	MAP7D1	-0.294229	0.121	0.328	0.00124431	1	MAP7 domain containing 1 [Source:VGNC Symbol;Acc:VGNC:74578]
283	MLF2	0.279438	0.621	0.415	0.00127817	1	myeloid leukemia factor 2 [Source:NCBI gene (formerly Entrezgene);Acc:713670]
284	SFPQ	-0.364745	0.636	0.765	0.00127843	1	splicing factor proline and glutamine rich [Source:VGNC Symbol;Acc:VGNC:77184]
285	UBL5	0.308576	0.682	0.503	0.0012885	1	ubiquitin like 5 [Source:VGNC Symbol;Acc:VGNC:82266]
286	ENSMMUG00000053137	-0.98602	0.318	0.552	0.00133505	1	NA
287	MAP4K1	0.324029	0.455	0.268	0.00135556	1	mitogen-activated protein kinase kinase kinase kinase 1 [Source:NCBI gene (formerly Entrezgene);Acc:694259]
288	PLEKHO1	0.274909	0.379	0.191	0.00136437	1	pleckstrin homology domain containing O1 [Source:VGNC Symbol;Acc:VGNC:76101]
289	SAT1	-0.363883	0.803	0.896	0.00136522	1	spermidine/spermine N1-acetyltransferase 1 [Source:NCBI gene (formerly Entrezgene);Acc:697884]
290	RDH5	0.296047	0.621	0.404	0.00140312	1	retinol dehydrogenase 5 [Source:VGNC Symbol;Acc:VGNC:82219]
291	H2AFZ	0.29362	0.439	0.24	0.00144624	1	H2A histone family	member Z [Source:NCBI gene (formerly Entrezgene);Acc:709326]
292	ENSMMUG00000011291	0.256712	0.515	0.295	0.00148698	1	NA
293	RNF126	-0.302234	0.121	0.317	0.00149993	1	ring finger protein 126 [Source:VGNC Symbol;Acc:VGNC:76791]
294	ENSMMUG00000060950	-0.281384	0.091	0.284	0.00154735	1	NA
295	RAB2A	-0.290083	0.242	0.454	0.00164308	1	RAB2A	member RAS oncogene family [Source:VGNC Symbol;Acc:VGNC:81529]
296	DDX3X	-0.32358	0.197	0.415	0.00165767	1	DEAD-box helicase 3 X-linked [Source:NCBI gene (formerly Entrezgene);Acc:706891]
297	RHOG	0.309717	0.712	0.53	0.00168131	1	ras homolog family member G [Source:VGNC Symbol;Acc:VGNC:101390]
298	PSMB6	0.259255	0.652	0.437	0.00171959	1	proteasome 20S subunit beta 6 [Source:NCBI gene (formerly Entrezgene);Acc:710028]
299	NCKAP1L	0.28575	0.439	0.24	0.00179876	1	NCK associated protein 1 like [Source:VGNC Symbol;Acc:VGNC:75063]
300	ENSMMUG00000053392	0.257181	0.455	0.257	0.00183277	1	NA
301	GATAD2A	-0.25116	0.061	0.235	0.00184644	1	GATA zinc finger domain containing 2A [Source:NCBI gene (formerly Entrezgene);Acc:720361]
302	GAB2	-0.275508	0.106	0.295	0.0018929	1	GRB2 associated binding protein 2 [Source:VGNC Symbol;Acc:VGNC:72721]
303	RPL27	-0.282291	0.894	0.951	0.00190445	1	ribosomal protein L27 [Source:VGNC Symbol;Acc:VGNC:99223]
304	BCL7B	-0.286876	0.227	0.432	0.00190795	1	BAF chromatin remodeling complex subunit BCL7B [Source:NCBI gene (formerly Entrezgene);Acc:716470]
305	CST3	0.403644	0.955	0.984	0.00198142	1	cystatin C [Source:NCBI gene (formerly Entrezgene);Acc:574313]
306	CDC42SE1	-0.324926	0.379	0.574	0.00200079	1	CDC42 small effector 1 [Source:VGNC Symbol;Acc:VGNC:70816]
307	NAP1L4	-0.306302	0.348	0.546	0.00202188	1	nucleosome assembly protein 1 like 4 [Source:VGNC Symbol;Acc:VGNC:101365]
308	OSTF1	0.283316	0.379	0.197	0.00220267	1	osteoclast stimulating factor 1 [Source:VGNC Symbol;Acc:VGNC:75722]
309	LPGAT1	0.283002	0.439	0.246	0.00226593	1	lysophosphatidylglycerol acyltransferase 1 [Source:VGNC Symbol;Acc:VGNC:74387]
310	DDX17	0.263864	0.394	0.208	0.00228914	1	DEAD-box helicase 17 [Source:VGNC Symbol;Acc:VGNC:71762]
311	ITGB7	0.252471	0.561	0.35	0.00233671	1	integrin subunit beta 7 [Source:VGNC Symbol;Acc:VGNC:73790]
312	ENSMMUG00000014256	-0.409369	0.924	0.984	0.00254088	1	NA
313	SLC38A1	-0.297024	0.318	0.536	0.00260523	1	solute carrier family 38 member 1 [Source:VGNC Symbol;Acc:VGNC:77468]
314	CD37	0.280225	0.864	0.699	0.00261105	1	CD37 molecule [Source:VGNC Symbol;Acc:VGNC:70761]
315	ARPC5L	0.316796	0.515	0.339	0.00264762	1	actin related protein 2/3 complex subunit 5 like [Source:NCBI gene (formerly Entrezgene);Acc:693405]
316	ZBTB43	-0.310694	0.212	0.41	0.00268031	1	zinc finger and BTB domain containing 43 [Source:NCBI gene (formerly Entrezgene);Acc:701797]
317	UNC93B1	0.262719	0.288	0.131	0.00275532	1	unc-93 homolog B1	TLR signaling regulator [Source:VGNC Symbol;Acc:VGNC:78927]
318	HSPA9	-0.286876	0.212	0.41	0.00282577	1	heat shock protein family A (Hsp70) member 9 [Source:VGNC Symbol;Acc:VGNC:84389]
319	UCP2	0.261088	0.424	0.23	0.00282906	1	uncoupling protein 2 [Source:VGNC Symbol;Acc:VGNC:78709]
320	HCLS1	0.298755	0.621	0.432	0.00291691	1	hematopoietic cell-specific Lyn substrate 1 [Source:VGNC Symbol;Acc:VGNC:73354]
321	SRGN	0.341083	0.879	0.874	0.00301683	1	serglycin [Source:NCBI gene (formerly Entrezgene);Acc:712299]
322	ACO2	0.251108	0.364	0.191	0.00302716	1	aconitase 2 [Source:VGNC Symbol;Acc:VGNC:69379]
323	CSNK2B	0.272183	0.667	0.481	0.00304097	1	casein kinase 2 beta [Source:NCBI gene (formerly Entrezgene);Acc:715807]
324	CCDC50	0.464038	0.591	0.383	0.003056	1	coiled-coil domain containing 50 [Source:VGNC Symbol;Acc:VGNC:70820]
325	ITGB2	0.274184	0.864	0.71	0.00306592	1	integrin subunit beta 2 [Source:VGNC Symbol;Acc:VGNC:73786]
326	EP300	-0.251759	0.106	0.284	0.00310922	1	E1A binding protein p300 [Source:VGNC Symbol;Acc:VGNC:72228]
327	BZW1	-0.290246	0.727	0.787	0.0031275	1	basic leucine zipper and W2 domains 1 [Source:VGNC Symbol;Acc:VGNC:84213]
328	TIPARP	-0.446232	0.515	0.634	0.00312951	1	TCDD inducible poly(ADP-ribose) polymerase [Source:VGNC Symbol;Acc:VGNC:82714]
329	ENY2	-0.280196	0.197	0.388	0.00315659	1	ENY2 transcription and export complex 2 subunit [Source:NCBI gene (formerly Entrezgene);Acc:699048]
330	CDC42SE2	-0.314754	0.167	0.355	0.00316648	1	CDC42 small effector 2 [Source:NCBI gene (formerly Entrezgene);Acc:708885]
331	KMT2E	-0.269308	0.182	0.377	0.00323123	1	lysine methyltransferase 2E (inactive) [Source:VGNC Symbol;Acc:VGNC:74073]
332	CCDC6	-0.346856	0.333	0.514	0.00341524	1	coiled-coil domain containing 6 [Source:VGNC Symbol;Acc:VGNC:70825]
333	FBXO34	-0.255464	0.076	0.24	0.00343474	1	F-box protein 34 [Source:VGNC Symbol;Acc:VGNC:82143]
334	YWHAG	-0.296521	0.121	0.295	0.00359407	1	tyrosine 3-monooxygenase/tryptophan 5-monooxygenase activation protein gamma [Source:NCBI gene (formerly Entrezgene);Acc:715517]
335	CTSC	0.310841	0.318	0.153	0.00371506	1	cathepsin C [Source:VGNC Symbol;Acc:VGNC:71553]
336	GNA15	-0.448726	0.364	0.541	0.00377607	1	G protein subunit alpha 15 [Source:NCBI gene (formerly Entrezgene);Acc:721669]
337	IFI27L2	-0.294229	0.394	0.574	0.00402756	1	interferon alpha inducible protein 27 like 2 [Source:NCBI gene (formerly Entrezgene);Acc:700629]
338	RAB8B	-0.26566	0.091	0.257	0.00406692	1	RAB8B	member RAS oncogene family [Source:VGNC Symbol;Acc:VGNC:81550]
339	C1H1orf162	0.258062	0.53	0.339	0.00417751	1	chromosome 1 C1orf162 homolog [Source:VGNC Symbol;Acc:VGNC:70420]
340	FTL	-0.267462	0.212	0.399	0.00418918	1	ferritin light chain [Source:NCBI gene (formerly Entrezgene);Acc:718964]
341	IER3	-0.256943	0.091	0.273	0.00427761	1	immediate early response 3 [Source:NCBI gene (formerly Entrezgene);Acc:701939]
342	EEF2	-0.291762	0.924	0.934	0.00428624	1	eukaryotic translation elongation factor 2 [Source:VGNC Symbol;Acc:VGNC:97763]
343	SDHB	0.308075	0.318	0.158	0.00437174	1	succinate dehydrogenase complex iron sulfur subunit B [Source:VGNC Symbol;Acc:VGNC:77001]
344	HSP90B1	0.380793	0.606	0.415	0.00443679	1	heat shock protein 90 beta family member 1 [Source:VGNC Symbol;Acc:VGNC:97776]
345	MORF4L1	-0.275575	0.303	0.486	0.00459466	1	mortality factor 4 like 1 [Source:VGNC Symbol;Acc:VGNC:84396]
346	NDUFA2	0.271228	0.621	0.464	0.0046059	1	NADH:ubiquinone oxidoreductase subunit A2 [Source:NCBI gene (formerly Entrezgene);Acc:697736]
347	GLTP	-0.2852	0.697	0.787	0.00485644	1	glycolipid transfer protein [Source:NCBI gene (formerly Entrezgene);Acc:701777]
348	PPM1J	0.291076	0.561	0.383	0.00495513	1	protein phosphatase	Mg2+/Mn2+ dependent 1J [Source:VGNC Symbol;Acc:VGNC:76086]
349	CD63	-0.306829	0.561	0.683	0.00499797	1	CD63 molecule [Source:VGNC Symbol;Acc:VGNC:70775]
350	FKBP2	0.285116	0.364	0.202	0.00506866	1	FKBP prolyl isomerase 2 [Source:NCBI gene (formerly Entrezgene);Acc:717805]
351	SYNCRIP	-0.282211	0.182	0.355	0.00532574	1	synaptotagmin binding cytoplasmic RNA interacting protein [Source:VGNC Symbol;Acc:VGNC:78141]
352	DDX5	-0.372439	0.727	0.814	0.00534386	1	DEAD-box helicase 5 [Source:VGNC Symbol;Acc:VGNC:71763]
353	RNASE6	0.307525	0.803	0.705	0.0053939	1	ribonuclease A family member k6 [Source:VGNC Symbol;Acc:VGNC:76701]
354	SERPINB9	-0.340622	0.288	0.459	0.0054462	1	serpin family B member 9 [Source:VGNC Symbol;Acc:VGNC:77371]
355	ENSMMUG00000060923	-0.290322	0.303	0.475	0.00547705	1	NA
356	EIF4G2	-0.267088	0.424	0.617	0.00553322	1	eukaryotic translation initiation factor 4 gamma 2 [Source:VGNC Symbol;Acc:VGNC:72196]
357	C16H17orf49	0.264305	0.894	0.732	0.00563326	1	chromosome 16 C17orf49 homolog [Source:NCBI gene (formerly Entrezgene);Acc:713820]
358	WSB1	-0.288335	0.424	0.607	0.00564857	1	WD repeat and SOCS box containing 1 [Source:VGNC Symbol;Acc:VGNC:79186]
359	CKS2	0.287387	0.515	0.344	0.00589785	1	CDC28 protein kinase regulatory subunit 2 [Source:NCBI gene (formerly Entrezgene);Acc:697324]
360	ARFGAP3	-0.26566	0.121	0.29	0.00604034	1	ADP ribosylation factor GTPase activating protein 3 [Source:VGNC Symbol;Acc:VGNC:70002]
361	TRA2B	0.321063	0.545	0.41	0.00624308	1	transformer 2 beta homolog [Source:VGNC Symbol;Acc:VGNC:78554]
362	BTG1	-0.259636	0.091	0.246	0.00624821	1	BTG anti-proliferation factor 1 [Source:NCBI gene (formerly Entrezgene);Acc:710112]
363	DPH2	-0.284404	0.667	0.809	0.0063483	1	diphthamide biosynthesis 2 [Source:VGNC Symbol;Acc:VGNC:71974]
364	C15H9orf78	-0.25282	0.197	0.372	0.0066842	1	chromosome 15 C9orf78 homolog [Source:NCBI gene (formerly Entrezgene);Acc:716542]
365	BST2	0.277877	0.515	0.366	0.0067171	1	bone marrow stromal cell antigen 2 [Source:VGNC Symbol;Acc:VGNC:70286]
366	RPS20	-0.280767	0.894	0.907	0.00680149	1	ribosomal protein S20 [Source:NCBI gene (formerly Entrezgene);Acc:695790]
367	FCN1	-0.643027	0.258	0.421	0.00696252	1	NA
368	CHMP4B	-0.278334	0.485	0.634	0.00708413	1	charged multivesicular body protein 4B [Source:VGNC Symbol;Acc:VGNC:84577]
369	ATP1B3	-0.267178	0.333	0.525	0.00711303	1	ATPase Na+/K+ transporting subunit beta 3 [Source:NCBI gene (formerly Entrezgene);Acc:716682]
370	UBE2N	-0.251687	0.258	0.432	0.00712093	1	ubiquitin conjugating enzyme E2 N [Source:VGNC Symbol;Acc:VGNC:100116]
371	IL16	0.273768	0.288	0.148	0.00734977	1	interleukin 16 [Source:VGNC Symbol;Acc:VGNC:84355]
372	CRIP1	0.457744	0.985	0.929	0.00738238	1	cysteine rich protein 1 [Source:NCBI gene (formerly Entrezgene);Acc:699632]
373	AIF1	0.323875	0.803	0.776	0.00754899	1	allograft inflammatory factor 1 [Source:NCBI gene (formerly Entrezgene);Acc:574115]
374	MAPK1IP1L	-0.258605	0.242	0.415	0.00763277	1	mitogen-activated protein kinase 1 interacting protein 1 like [Source:VGNC Symbol;Acc:VGNC:84373]
375	PSAP	0.259467	0.924	0.77	0.00842955	1	prosaposin [Source:VGNC Symbol;Acc:VGNC:76434]
376	SON	-0.298081	0.515	0.65	0.0084414	1	SON DNA and RNA binding protein [Source:VGNC Symbol;Acc:VGNC:77689]
377	ENSMMUG00000064120	-0.491728	0.758	0.847	0.00890705	1	NA
378	ETV6	-0.26905	0.273	0.437	0.00944093	1	ETS variant transcription factor 6 [Source:VGNC Symbol;Acc:VGNC:72444]
379	TUBB	-0.286988	0.682	0.803	0.00967237	1	tubulin beta class I [Source:NCBI gene (formerly Entrezgene);Acc:574113]
380	CYB561A3	0.258312	0.197	0.082	0.0101227	1	cytochrome b561 family member A3 [Source:VGNC Symbol;Acc:VGNC:71458]
381	SF3B1	-0.279122	0.409	0.563	0.010235	1	splicing factor 3b subunit 1 [Source:VGNC Symbol;Acc:VGNC:77179]
382	WTAP	-0.252177	0.288	0.459	0.0103358	1	WT1 associated protein [Source:VGNC Symbol;Acc:VGNC:83971]
383	DUSP2	0.359195	0.212	0.093	0.0112222	1	dual specificity phosphatase 2 [Source:NCBI gene (formerly Entrezgene);Acc:718442]
384	CAPN2	0.256939	0.424	0.273	0.0113861	1	calpain 2 [Source:VGNC Symbol;Acc:VGNC:70532]
385	MAMU-DRA	0.260455	1	1	0.0114347	1	major histocompatibility complex	class II	DR alpha [Source:NCBI gene (formerly Entrezgene);Acc:100187587]
386	HERPUD1	0.268214	0.833	0.656	0.0124185	1	homocysteine inducible ER protein with ubiquitin like domain 1 [Source:VGNC Symbol;Acc:VGNC:73163]
387	ETS2	-0.407256	0.333	0.481	0.0124752	1	ETS proto-oncogene 2	transcription factor [Source:VGNC Symbol;Acc:VGNC:72440]
388	S100A4	0.51744	0.818	0.825	0.0125904	1	S100 calcium binding protein A4 [Source:VGNC Symbol;Acc:VGNC:76958]
389	ZFP36	0.343092	0.955	0.978	0.0129458	1	ZFP36 ring finger protein [Source:NCBI gene (formerly Entrezgene);Acc:722000]
390	CASP1	0.297658	0.576	0.459	0.0153935	1	caspase-1 [Source:NCBI gene (formerly Entrezgene);Acc:706568]
391	ID2	-0.333534	0.394	0.574	0.0158738	1	inhibitor of DNA binding 2 [Source:VGNC Symbol;Acc:VGNC:97777]
392	ND2	0.286881	0.818	0.781	0.0159875	1	NADH dehydrogenase subunit 2 [Source:NCBI gene (formerly Entrezgene);Acc:2846626]
393	ENSMMUG00000000451	-0.253291	0.212	0.366	0.0169703	1	NA
394	DAZAP2	-0.255065	0.682	0.738	0.0172528	1	DAZ associated protein 2 [Source:VGNC Symbol;Acc:VGNC:99922]
395	ETV3	-0.35781	0.364	0.497	0.0182596	1	ETS variant transcription factor 3 [Source:VGNC Symbol;Acc:VGNC:99918]
396	PHLDA2	-0.33887	0.091	0.219	0.0191534	1	pleckstrin homology like domain family A member 2 [Source:NCBI gene (formerly Entrezgene);Acc:706160]
397	HBEGF	0.296976	0.364	0.23	0.0194196	1	heparin binding EGF like growth factor [Source:NCBI gene (formerly Entrezgene);Acc:695559]
398	RPS4Y1	-0.347454	0.53	0.661	0.0196516	1	ribosomal protein S4 Y-linked 1 [Source:VGNC Symbol;Acc:VGNC:101431]
399	CLEC2B	-0.255928	0.515	0.672	0.0212649	1	C-type lectin domain family 2 member B [Source:NCBI gene (formerly Entrezgene);Acc:717347]
400	ATF3	-0.320108	0.167	0.301	0.0217654	1	activating transcription factor 3 [Source:VGNC Symbol;Acc:VGNC:70170]
401	VCP	-0.254187	0.5	0.596	0.0224855	1	valosin containing protein [Source:VGNC Symbol;Acc:VGNC:78762]
402	NCOA3	-0.260498	0.258	0.399	0.0231443	1	nuclear receptor coactivator 3 [Source:VGNC Symbol;Acc:VGNC:75147]
403	BTG2	-0.282411	0.606	0.721	0.0248931	1	BTG anti-proliferation factor 2 [Source:NCBI gene (formerly Entrezgene);Acc:703168]
404	CD164	0.299059	0.606	0.437	0.0256443	1	CD164 molecule [Source:VGNC Symbol;Acc:VGNC:70753]
405	CLDND1	-0.270803	0.212	0.35	0.0301295	1	claudin domain containing 1 [Source:VGNC Symbol;Acc:VGNC:71169]
406	ALOX5AP	-0.316644	0.652	0.71	0.0327017	1	arachidonate 5-lipoxygenase activating protein [Source:VGNC Symbol;Acc:VGNC:69799]
407	FAM107B	-0.317856	0.53	0.639	0.0328436	1	family with sequence similarity 107 member B [Source:VGNC Symbol;Acc:VGNC:72323]
408	FN1	-0.257392	0.045	0.142	0.0341886	1	fibronectin 1 [Source:VGNC Symbol;Acc:VGNC:72688]
409	ENSMMUG00000063607	-0.26905	0.242	0.372	0.0342912	1	NA
410	IGFBP7	0.268214	0.167	0.082	0.0365872	1	insulin like growth factor binding protein 7 [Source:VGNC Symbol;Acc:VGNC:73578]
411	ENSMMUG00000017466	0.339481	0.667	0.612	0.0367131	1	NA
412	ACTR2	-0.269662	0.515	0.601	0.0367922	1	actin related protein 2 [Source:NCBI gene (formerly Entrezgene);Acc:697080]
413	TSPO	0.252598	0.773	0.656	0.0376941	1	translocator protein [Source:VGNC Symbol;Acc:VGNC:84537]
414	CXXC5	-0.301729	0.152	0.273	0.0399917	1	CXXC finger protein 5 [Source:VGNC Symbol;Acc:VGNC:71594]
415	ENSMMUG00000049833	0.308798	0.455	0.35	0.0431073	1	NA
416	ND4	0.259497	0.788	0.787	0.0450255	1	NADH dehydrogenase subunit 4 [Source:NCBI gene (formerly Entrezgene);Acc:2846630]
417	ENSMMUG00000021460	-0.267336	0.273	0.393	0.0488365	1	NA
418	H1-4	-0.296779	0.515	0.617	0.0549981	1	H1.4 linker histone	cluster member [Source:NCBI gene (formerly Entrezgene);Acc:696872]
419	CEBPD	-0.502489	0.53	0.585	0.0712827	1	CCAAT enhancer binding protein delta [Source:VGNC Symbol;Acc:VGNC:83988]
420	HIF1A	-0.29762	0.545	0.607	0.0840802	1	hypoxia inducible factor 1 subunit alpha [Source:VGNC Symbol;Acc:VGNC:73470]
421	NR4A1	-0.310054	0.318	0.404	0.0873875	1	nuclear receptor subfamily 4 group A member 1 [Source:VGNC Symbol;Acc:VGNC:75517]
422	PSME2	0.298469	0.682	0.634	0.115105	1	proteasome activator subunit 2 [Source:VGNC Symbol;Acc:VGNC:76456]
423	SELL	0.375958	0.545	0.459	0.13118	1	selectin L [Source:VGNC Symbol;Acc:VGNC:100138]
424	HBB	-1.67505	0.091	0.169	0.140926	1	NA
425	ENSMMUG00000028701	-0.376034	0.485	0.536	0.141088	1	NA
426	TNFAIP3	-0.262179	0.136	0.23	0.142495	1	TNF alpha induced protein 3 [Source:VGNC Symbol;Acc:VGNC:78580]
427	ATF7IP2	-0.3055	0.136	0.208	0.163951	1	activating transcription factor 7 interacting protein 2 [Source:VGNC Symbol;Acc:VGNC:70103]
428	CPVL	0.395048	0.712	0.727	0.184825	1	carboxypeptidase vitellogenic like [Source:VGNC Symbol;Acc:VGNC:71406]
429	ND4L	0.254027	0.727	0.896	0.208819	1	NADH dehydrogenase subunit 4L [Source:NCBI gene (formerly Entrezgene);Acc:2846621]
430	PPP1R14A	-0.254519	0.136	0.197	0.215442	1	protein phosphatase 1 regulatory inhibitor subunit 14A [Source:VGNC Symbol;Acc:VGNC:76255]
431	CCL4L1	0.575775	0.167	0.12	0.278012	1	chemokine (C-C motif) ligand 4-like 1 [Source:NCBI gene (formerly Entrezgene);Acc:574217]
432	IRF7	0.316978	0.136	0.109	0.445552	1	interferon regulatory factor 7 [Source:VGNC Symbol;Acc:VGNC:73765]
433	PLAC8	0.402702	0.318	0.29	0.583258	1	placenta associated 8 [Source:VGNC Symbol;Acc:VGNC:76072]
434	CD83	-0.298768	0.455	0.432	0.673146	1	CD83 molecule [Source:VGNC Symbol;Acc:VGNC:70783]
435	LILRA3	0.539163	0.182	0.18	0.822468	1	leukocyte immunoglobulin like receptor A3 [Source:NCBI gene (formerly Entrezgene);Acc:692337]
436	CFD	0.453384	0.273	0.301	0.907116	1	complement factor D [Source:VGNC Symbol;Acc:VGNC:71115]
437	HBA	-1.51576	0.273	0.273	0.940885	1	hemoglobin	alpha 2 [Source:NCBI gene (formerly Entrezgene);Acc:693930]
438	GZMB	0.616551	0.136	0.142	0.948709	1	granzyme B [Source:VGNC Symbol;Acc:VGNC:73337]

## Sheet: naivecd4_EC_vs_LC
Table S4. Immune Cell Subsets Associated with Viremia Control during Cross-sectional Early and Late Timepoints of SHIV infection (Gene list - naïve CD4 T cells)
	gene	avg_log2FC	pct.1	pct.2	p_val	p_val_adj	description
1	SELL	0.746314	0.56	0.132	0	0	selectin L [Source:VGNC Symbol;Acc:VGNC:100138]
2	PTPRC	0.542235	0.76	0.521	0	0	protein tyrosine phosphatase receptor type C [Source:VGNC Symbol;Acc:VGNC:76612]
3	TAGLN2	0.684007	0.478	0.109	0	0	transgelin 2 [Source:NCBI gene (formerly Entrezgene);Acc:719527]
4	ENSMMUG00000004441	0.42056	0.405	0.141	0	0	NA
5	RPL5	0.274333	1	0.999	0	0	ribosomal protein L5 [Source:VGNC Symbol;Acc:VGNC:100065]
6	CD52	1.1215	0.82	0.349	0	0	CD52 molecule [Source:VGNC Symbol;Acc:VGNC:70819]
7	ELOA	0.305724	1	0.999	0	0	elongin A [Source:VGNC Symbol;Acc:VGNC:72035]
8	RPL22	0.356457	1	0.999	0	0	ribosomal protein L22 [Source:NCBI gene (formerly Entrezgene);Acc:703050]
9	ARL6IP5	-0.62085	0.209	0.559	0	0	ADP ribosylation factor like GTPase 6 interacting protein 5 [Source:NCBI gene (formerly Entrezgene);Acc:696360]
10	ENSMMUG00000009425	0.500891	0.446	0.14	0	0	NA
11	RPL32	0.294614	1	1	0	0	ribosomal protein L32 [Source:NCBI gene (formerly Entrezgene);Acc:694196]
12	ACTB	2.25903	0.97	0.551	0	0	actin beta [Source:NCBI gene (formerly Entrezgene);Acc:574285]
13	ENSMMUG00000001458	0.572137	0.558	0.232	0	0	NA
14	FYB1	0.506345	0.611	0.308	0	0	FYN binding protein 1 [Source:VGNC Symbol;Acc:VGNC:72831]
15	TCF7	0.594414	0.564	0.194	0	0	transcription factor 7 [Source:VGNC Symbol;Acc:VGNC:84506]
16	ANXA6	0.317421	0.267	0.048	0	0	annexin A6 [Source:VGNC Symbol;Acc:VGNC:69951]
17	SLC29A1	0.677934	0.89	0.651	0	0	NA
18	GPSM3	0.496104	0.609	0.297	0	0	G protein signaling modulator 3 [Source:VGNC Symbol;Acc:VGNC:72938]
19	LTB	0.833691	0.791	0.48	0	0	lymphotoxin beta [Source:VGNC Symbol;Acc:VGNC:74454]
20	ENSMMUG00000058325	0.683948	0.738	0.429	0	0	NA
21	ENSMMUG00000022489	-1.92311	0.131	0.588	0	0	NA
22	ENSMMUG00000051239	0.800467	0.914	0.622	0	0	NA
23	B2M	0.364035	1	0.999	0	0	beta-2-microglobulin [Source:NCBI gene (formerly Entrezgene);Acc:712428]
24	RPS29	0.404992	1	0.994	0	0	ribosomal protein S29 [Source:NCBI gene (formerly Entrezgene);Acc:704016]
25	IL2RG	0.459547	0.431	0.124	0	0	interleukin 2 receptor subunit gamma [Source:NCBI gene (formerly Entrezgene);Acc:641338]
26	RPL10	0.298617	1	1	0	0	ribosomal protein L10 [Source:NCBI gene (formerly Entrezgene);Acc:700795]
27	MPP7	-0.453174	0.217	0.49	0	0	membrane palmitoylated protein 7 [Source:VGNC Symbol;Acc:VGNC:74835]
28	RPS24	0.455352	1	0.999	0	0	ribosomal protein S24 [Source:NCBI gene (formerly Entrezgene);Acc:708965]
29	SFRP5	0.440692	0.292	0.017	0	0	secreted frizzled related protein 5 [Source:NCBI gene (formerly Entrezgene);Acc:707738]
30	GAPDH	0.534707	0.852	0.623	0	0	glyceraldehyde-3-phosphate dehydrogenase [Source:VGNC Symbol;Acc:VGNC:99930]
31	TPI1	0.49046	0.361	0.036	0	0	triosephosphate isomerase 1 [Source:NCBI gene (formerly Entrezgene);Acc:714090]
32	ARHGDIB	0.895476	0.865	0.573	0	0	Rho GDP dissociation inhibitor beta [Source:NCBI gene (formerly Entrezgene);Acc:702320]
33	ENSMMUG00000038348	-0.416517	0.102	0.352	0	0	NA
34	ZC3H10	0.701822	0.995	0.904	0	0	zinc finger CCCH-type containing 10 [Source:VGNC Symbol;Acc:VGNC:79554]
35	CXCR4	-0.447551	0.159	0.43	0	0	C-X-C motif chemokine receptor 4 [Source:VGNC Symbol;Acc:VGNC:71572]
36	ENSMMUG00000064224	0.740383	0.921	0.713	0	0	NA
37	ENSMMUG00000061959	1.42358	0.985	0.751	0	0	NA
38	RPLP2	0.370153	1	0.999	0	0	ribosomal protein lateral stalk subunit P2 [Source:NCBI gene (formerly Entrezgene);Acc:700698]
39	LSP1	0.690142	0.57	0.128	0	0	lymphocyte specific protein 1 [Source:VGNC Symbol;Acc:VGNC:101299]
40	PTPRCAP	0.567963	0.876	0.693	0	0	protein tyrosine phosphatase receptor type C associated protein [Source:VGNC Symbol;Acc:VGNC:76613]
41	CFL1	0.735988	0.737	0.386	0	0	cofilin 1 [Source:VGNC Symbol;Acc:VGNC:100911]
42	CD3E	0.797792	0.923	0.661	0	0	CD3e molecule [Source:VGNC Symbol;Acc:VGNC:70764]
43	CD3G	0.700601	0.603	0.166	0	0	CD3g molecule [Source:VGNC Symbol;Acc:VGNC:100904]
44	HSPA8	0.691318	0.789	0.463	0	0	heat shock protein family A (Hsp70) member 8 [Source:VGNC Symbol;Acc:VGNC:101093]
45	RPL7A	0.319052	1	0.999	0	0	ribosomal protein L7a [Source:NCBI gene (formerly Entrezgene);Acc:722215]
46	TLN1	0.392302	0.384	0.114	0	0	talin 1 [Source:VGNC Symbol;Acc:VGNC:78371]
47	CEMIP2	-0.669396	0.308	0.624	0	0	cell migration inducing hyaluronidase 2 [Source:NCBI gene (formerly Entrezgene);Acc:703378]
48	CAPG	0.402469	0.334	0.07	0	0	capping actin protein	gelsolin like [Source:VGNC Symbol;Acc:VGNC:70528]
49	TMSB10	1.07779	0.999	0.987	0	0	thymosin beta 10 [Source:NCBI gene (formerly Entrezgene);Acc:694305]
50	RAC2	0.686474	0.59	0.184	0	0	Rac family small GTPase 2 [Source:VGNC Symbol;Acc:VGNC:98432]
51	RPS21	0.422686	1	0.999	0	0	ribosomal protein S21 [Source:VGNC Symbol;Acc:VGNC:98438]
52	PFN1	0.839373	0.711	0.341	0	0	profilin 1 [Source:NCBI gene (formerly Entrezgene);Acc:710753]
53	UBB	0.468712	0.694	0.428	0	0	ubiquitin B [Source:VGNC Symbol;Acc:VGNC:99329]
54	RPL38	0.585361	1	0.996	0	0	ribosomal protein L38 [Source:NCBI gene (formerly Entrezgene);Acc:701508]
55	ACTG1	0.672972	0.771	0.47	0	0	actin gamma 1 [Source:NCBI gene (formerly Entrezgene);Acc:713687]
56	ENSMMUG00000005593	0.740264	1	1	0	0	NA
57	ENSMMUG00000043332	0.655999	0.683	0.323	0	0	NA
58	CORO1A	0.589632	0.813	0.564	0	0	coronin 1A [Source:VGNC Symbol;Acc:VGNC:71319]
59	ENSMMUG00000051300	-1.35654	0.629	0.86	0	0	NA
60	ENSMMUG00000052127	-0.691872	1	1	0	0	NA
61	ENSMMUG00000054358	-1.06348	0.999	1	0	0	NA
62	COTL1	0.666456	0.583	0.199	0	0	coactosin like F-actin binding protein 1 [Source:NCBI gene (formerly Entrezgene);Acc:715376]
63	CYBA	0.468256	0.391	0.081	0	0	NA
64	CNN2	0.644575	0.721	0.395	0	0	calponin 2 [Source:NCBI gene (formerly Entrezgene);Acc:721164]
65	GPX4	0.572062	0.652	0.333	0	0	glutathione peroxidase 4 [Source:NCBI gene (formerly Entrezgene);Acc:705333]
66	OAZ1	0.661286	0.69	0.295	0	0	ornithine decarboxylase antizyme 1 [Source:VGNC Symbol;Acc:VGNC:97799]
67	CALR	-0.638584	0.367	0.652	0	0	calreticulin [Source:VGNC Symbol;Acc:VGNC:70519]
68	HNRNPUL1	-0.643508	0.366	0.681	0	0	heterogeneous nuclear ribonucleoprotein U like 1 [Source:VGNC Symbol;Acc:VGNC:73401]
69	RPL18	0.289363	1	1	0	0	ribosomal protein L18 [Source:NCBI gene (formerly Entrezgene);Acc:718136]
70	ENSMMUG00000065373	-0.902132	0.997	1	0	0	NA
71	ENSMMUG00000065362	-1.04314	0.998	1	0	0	NA
72	COX2	0.556717	0.999	0.998	0	0	cytochrome c oxidase subunit II [Source:NCBI gene (formerly Entrezgene);Acc:2846628]
73	ND4L	0.778221	0.788	0.88	0	0	NADH dehydrogenase subunit 4L [Source:NCBI gene (formerly Entrezgene);Acc:2846621]
74	ND5	0.835208	0.65	0.319	0	0	NADH dehydrogenase subunit 5 [Source:NCBI gene (formerly Entrezgene);Acc:2846631]
75	ADD3	0.411524	0.48	0.206	2.74204e-302	3.81308e-298	adducin 3 [Source:VGNC Symbol;Acc:VGNC:69531]
76	CDC25B	0.369109	0.341	0.102	3.91313e-292	5.4416e-288	cell division cycle 25B [Source:VGNC Symbol;Acc:VGNC:70795]
77	EVL	0.419179	0.579	0.308	1.38448e-290	1.92526e-286	Enah/Vasp-like [Source:VGNC Symbol;Acc:VGNC:72306]
78	SKIL	-0.344382	0.065	0.283	1.52305e-288	2.11795e-284	SKI like proto-oncogene [Source:VGNC Symbol;Acc:VGNC:84081]
79	COPRS	-0.448049	0.196	0.455	2.47127e-288	3.43655e-284	coordinator of PRMT5 and differentiation stimulator [Source:NCBI gene (formerly Entrezgene);Acc:713293]
80	GSTP1	0.423793	0.51	0.244	5.20288e-285	7.23513e-281	glutathione S-transferase pi 1 [Source:VGNC Symbol;Acc:VGNC:101091]
81	TMEM258	0.362719	0.419	0.161	7.97914e-284	1.10958e-279	transmembrane protein 258 [Source:NCBI gene (formerly Entrezgene);Acc:100689487]
82	RPL19	0.275035	1	1	6.15303e-281	8.5564e-277	ribosomal protein L19 [Source:NCBI gene (formerly Entrezgene);Acc:695987]
83	ITGB2	0.328764	0.302	0.079	4.88271e-280	6.78989e-276	integrin subunit beta 2 [Source:VGNC Symbol;Acc:VGNC:73786]
84	ENSMMUG00000014256	0.434355	0.982	0.94	4.00419e-279	5.56823e-275	NA
85	RNF149	-0.386839	0.147	0.391	9.58433e-277	1.3328e-272	ring finger protein 149 [Source:NCBI gene (formerly Entrezgene);Acc:710926]
86	RPS14	0.255714	1	1	3.59705e-275	5.00205e-271	ribosomal protein S14 [Source:VGNC Symbol;Acc:VGNC:76926]
87	ATP8	0.418441	0.424	0.177	4.76822e-275	6.63069e-271	ATP synthase F0 subunit 8 [Source:NCBI gene (formerly Entrezgene);Acc:2846623]
88	AP2M1	0.295546	0.296	0.076	1.68579e-274	2.34426e-270	adaptor related protein complex 2 subunit mu 1 [Source:VGNC Symbol;Acc:VGNC:69965]
89	MAMU-A	0.369041	0.983	0.927	3.9356e-267	5.47285e-263	major histocompatibility complex	class I	A [Source:NCBI gene (formerly Entrezgene);Acc:711832]
90	ENSMMUG00000018740	0.289961	0.285	0.072	2.17273e-264	3.02139e-260	NA
91	TESC	0.284694	0.225	0.038	8.46943e-264	1.17776e-259	tescalcin [Source:VGNC Symbol;Acc:VGNC:79571]
92	ARHGAP45	0.361528	0.448	0.194	1.17035e-263	1.62749e-259	Rho GTPase activating protein 45 [Source:VGNC Symbol;Acc:VGNC:69847]
93	ENSMMUG00000062894	0.405875	0.143	0	1.8578e-263	2.58346e-259	NA
94	RPL23A	-0.393164	0.871	0.946	1.967e-263	2.73531e-259	ribosomal protein L23a [Source:NCBI gene (formerly Entrezgene);Acc:710490]
95	RPL28	0.256494	1	0.999	1.53011e-261	2.12777e-257	ribosomal protein L28 [Source:NCBI gene (formerly Entrezgene);Acc:700345]
96	IFI16	-0.448388	0.326	0.566	2.21934e-255	3.08621e-251	interferon gamma inducible protein 16 [Source:VGNC Symbol;Acc:VGNC:73562]
97	VSIR	0.274581	0.239	0.048	3.33098e-254	4.63206e-250	V-set immunoregulatory receptor [Source:VGNC Symbol;Acc:VGNC:79834]
98	GCC2	-0.409338	0.234	0.481	5.58605e-254	7.76797e-250	GRIP and coiled-coil domain containing 2 [Source:VGNC Symbol;Acc:VGNC:72765]
99	TMEM59L	0.272011	0.232	0.047	3.06459e-246	4.26162e-242	transmembrane protein 59 like [Source:VGNC Symbol;Acc:VGNC:78919]
100	FKBP5	-0.398883	0.187	0.422	3.08647e-245	4.29204e-241	FKBP prolyl isomerase 5 [Source:VGNC Symbol;Acc:VGNC:72665]
101	HSPH1	-0.45417	0.143	0.364	1.80324e-243	2.50758e-239	heat shock protein family H (Hsp110) member 1 [Source:NCBI gene (formerly Entrezgene);Acc:721956]
102	ENO1	0.353032	0.435	0.194	4.31537e-243	6.00095e-239	enolase 1 [Source:NCBI gene (formerly Entrezgene);Acc:709378]
103	RPL35	-0.41738	0.904	0.956	6.79766e-243	9.45283e-239	ribosomal protein L35 [Source:NCBI gene (formerly Entrezgene);Acc:693604]
104	SNRPD2	0.35287	0.502	0.253	9.97497e-243	1.38712e-238	small nuclear ribonucleoprotein D2 polypeptide [Source:NCBI gene (formerly Entrezgene);Acc:715183]
105	SYTL3	-0.270581	0.038	0.212	1.92549e-242	2.67759e-238	synaptotagmin like 3 [Source:NCBI gene (formerly Entrezgene);Acc:699497]
106	GSTK1	0.254107	0.223	0.043	2.01059e-241	2.79592e-237	glutathione S-transferase kappa 1 [Source:VGNC Symbol;Acc:VGNC:73180]
107	ZEB1	-0.340673	0.103	0.313	4.4611e-241	6.20361e-237	zinc finger E-box binding homeobox 1 [Source:VGNC Symbol;Acc:VGNC:78559]
108	ELL2	-0.33942	0.083	0.288	1.19404e-240	1.66043e-236	elongation factor for RNA polymerase II 2 [Source:VGNC Symbol;Acc:VGNC:84368]
109	ENSMMUG00000018240	0.308644	0.998	0.987	3.00046e-239	4.17244e-235	NA
110	PPP1CA	0.300318	0.332	0.115	6.39335e-238	8.89059e-234	protein phosphatase 1 catalytic subunit alpha [Source:VGNC Symbol;Acc:VGNC:76366]
111	FCMR	0.321923	0.337	0.119	8.61447e-238	1.19793e-233	Fc fragment of IgM receptor [Source:VGNC Symbol;Acc:VGNC:72507]
112	ATP5F1E	0.365208	0.961	0.896	4.61538e-237	6.41815e-233	ATP synthase F1 subunit epsilon [Source:NCBI gene (formerly Entrezgene);Acc:574260]
113	MARCKSL1	0.28443	0.255	0.064	1.47636e-236	2.05302e-232	MARCKS like 1 [Source:VGNC Symbol;Acc:VGNC:74723]
114	PSME2	0.275382	0.268	0.072	1.5387e-233	2.13972e-229	proteasome activator subunit 2 [Source:VGNC Symbol;Acc:VGNC:76456]
115	BIN2	0.377864	0.578	0.337	4.64194e-233	6.45508e-229	bridging integrator 2 [Source:VGNC Symbol;Acc:VGNC:99898]
116	RPL13	0.281486	1	1	5.43059e-233	7.55178e-229	ribosomal protein L13 [Source:VGNC Symbol;Acc:VGNC:82227]
117	YIPF5	-0.299159	0.067	0.254	1.8581e-229	2.58388e-225	Yip1 domain family member 5 [Source:VGNC Symbol;Acc:VGNC:79461]
118	RPS2	0.298433	0.995	0.985	1.48424e-224	2.06399e-220	ribosomal protein S2 [Source:NCBI gene (formerly Entrezgene);Acc:693615]
119	FLNA	0.312158	0.302	0.099	2.61746e-224	3.63984e-220	filamin A [Source:VGNC Symbol;Acc:VGNC:72671]
120	RPL13A	0.264825	0.999	0.998	1.39227e-223	1.93609e-219	ribosomal protein L13a [Source:NCBI gene (formerly Entrezgene);Acc:574314]
121	SEPTIN6	0.362954	0.541	0.301	4.78214e-223	6.65005e-219	septin 6 [Source:VGNC Symbol;Acc:VGNC:77238]
122	TALDO1	0.297563	0.367	0.146	1.64661e-222	2.28977e-218	transaldolase 1 [Source:VGNC Symbol;Acc:VGNC:78096]
123	SHISA5	0.355397	0.547	0.313	2.08781e-217	2.90331e-213	shisa family member 5 [Source:VGNC Symbol;Acc:VGNC:84082]
124	SERINC1	-0.331571	0.174	0.393	5.43609e-215	7.55943e-211	serine incorporator 1 [Source:VGNC Symbol;Acc:VGNC:77226]
125	DAD1	0.288417	0.315	0.112	8.08917e-214	1.12488e-209	defender against cell death 1 [Source:VGNC Symbol;Acc:VGNC:71727]
126	ZC3H7A	-0.351015	0.222	0.448	4.91277e-213	6.8317e-209	zinc finger CCCH-type containing 7A [Source:VGNC Symbol;Acc:VGNC:79905]
127	GPBAR1	0.267117	0.279	0.088	1.35946e-212	1.89047e-208	G protein-coupled bile acid receptor 1 [Source:NCBI gene (formerly Entrezgene);Acc:697937]
128	RELL1	0.343807	0.494	0.263	5.83229e-210	8.11039e-206	RELT like 1 [Source:VGNC Symbol;Acc:VGNC:76846]
129	RPS20	0.345909	0.984	0.979	1.99197e-206	2.77003e-202	ribosomal protein S20 [Source:NCBI gene (formerly Entrezgene);Acc:695790]
130	ENSMMUG00000043529	0.265391	0.123	0.003	4.47589e-206	6.22417e-202	NA
131	LMBR1	-0.258685	0.072	0.251	2.21148e-205	3.07528e-201	limb development membrane protein 1 [Source:VGNC Symbol;Acc:VGNC:74276]
132	RPL7	0.334588	0.948	0.887	1.70538e-203	2.37151e-199	ribosomal protein L7 [Source:VGNC Symbol;Acc:VGNC:99475]
133	HBB	-0.431459	0.263	0.481	3.52817e-203	4.90628e-199	NA
134	CCSER2	-0.353332	0.208	0.42	3.5697e-203	4.96402e-199	coiled-coil serine rich protein 2 [Source:VGNC Symbol;Acc:VGNC:70900]
135	GALNS	0.319217	0.432	0.213	1.70276e-199	2.36785e-195	adenine phosphoribosyltransferase [Source:NCBI gene (formerly Entrezgene);Acc:697715]
136	HBA	-0.332143	0.116	0.307	5.67562e-197	7.89251e-193	hemoglobin	alpha 2 [Source:NCBI gene (formerly Entrezgene);Acc:693930]
137	MIF	0.357547	0.632	0.416	6.84802e-197	9.52286e-193	solute carrier family 2 member 11 [Source:NCBI gene (formerly Entrezgene);Acc:699450]
138	SMAP2	-0.392285	0.307	0.517	2.98979e-196	4.1576e-192	small ArfGAP2 [Source:VGNC Symbol;Acc:VGNC:77772]
139	CXHXorf38	-0.265864	0.085	0.264	1.3321e-195	1.85242e-191	chromosome X CXorf38 homolog [Source:VGNC Symbol;Acc:VGNC:71600]
140	PCBP1	0.351926	0.776	0.598	6.39258e-195	8.88952e-191	poly(rC) binding protein 1 [Source:NCBI gene (formerly Entrezgene);Acc:709520]
141	RACK1	0.251931	0.999	0.996	6.17061e-188	8.58085e-184	receptor for activated C kinase 1 [Source:VGNC Symbol;Acc:VGNC:76581]
142	CNBP	-0.360199	0.499	0.682	8.41383e-188	1.17003e-183	CCHC-type zinc finger nucleic acid binding protein [Source:NCBI gene (formerly Entrezgene);Acc:705622]
143	ENSMMUG00000022769	-0.336993	0.282	0.492	2.27585e-186	3.16479e-182	NA
144	C11H12orf57	0.3696	0.699	0.503	1.41236e-185	1.96403e-181	chromosome 11 C12orf57 homolog [Source:NCBI gene (formerly Entrezgene);Acc:714482]
145	ENSMMUG00000051745	0.303517	0.402	0.197	7.89624e-184	1.09805e-179	NA
146	ENSMMUG00000006075	0.294582	0.421	0.212	1.54474e-182	2.14812e-178	NA
147	ENSMMUG00000053137	-0.922097	0.424	0.646	3.71989e-181	5.17288e-177	NA
148	MAMU-E	0.336537	0.915	0.838	8.77412e-181	1.22013e-176	major histocompatibility complex	class I	E [Source:NCBI gene (formerly Entrezgene);Acc:711532]
149	ANXA1	0.257125	0.201	0.049	1.6747e-179	2.32883e-175	annexin A1 [Source:VGNC Symbol;Acc:VGNC:69944]
150	ENSMMUG00000060377	0.335886	0.704	0.504	4.66598e-179	6.48851e-175	NA
151	SOX4	0.465299	0.633	0.435	2.81521e-177	3.91484e-173	SRY-box transcription factor 4 [Source:VGNC Symbol;Acc:VGNC:77842]
152	RNF167	0.317934	0.293	0.114	9.2686e-177	1.28889e-172	ring finger protein 167 [Source:VGNC Symbol;Acc:VGNC:76812]
153	GLG1	0.264983	0.327	0.139	3.33328e-175	4.63526e-171	golgi glycoprotein 1 [Source:VGNC Symbol;Acc:VGNC:73068]
154	CIB1	-0.301873	0.154	0.343	3.70592e-175	5.15346e-171	calcium and integrin binding 1 [Source:VGNC Symbol;Acc:VGNC:71189]
155	MATR3	-0.35527	0.533	0.699	1.86302e-173	2.59071e-169	matrin 3 [Source:NCBI gene (formerly Entrezgene);Acc:100568450]
156	ENSMMUG00000051392	0.306921	0.429	0.227	3.16252e-172	4.3978e-168	NA
157	EEF1G	0.276818	0.987	0.965	1.11721e-171	1.55359e-167	eukaryotic translation elongation factor 1 gamma [Source:NCBI gene (formerly Entrezgene);Acc:722274]
158	MYH9	0.31618	0.44	0.239	7.87911e-168	1.09567e-163	myosin heavy chain 9 [Source:VGNC Symbol;Acc:VGNC:75102]
159	HNRNPA2B1	0.354145	0.686	0.513	6.77611e-167	9.42285e-163	heterogeneous nuclear ribonucleoprotein A2/B1 [Source:VGNC Symbol;Acc:VGNC:73494]
160	HBP1	-0.258912	0.117	0.291	7.06499e-167	9.82457e-163	HMG-box transcription factor 1 [Source:VGNC Symbol;Acc:VGNC:73218]
161	OST4	0.307249	0.563	0.356	2.01392e-166	2.80056e-162	oligosaccharyltransferase complex subunit 4	non-catalytic [Source:NCBI gene (formerly Entrezgene);Acc:700028]
162	ID2	0.385555	0.478	0.279	3.67232e-166	5.10673e-162	inhibitor of DNA binding 2 [Source:VGNC Symbol;Acc:VGNC:97777]
163	ICOS	-0.303971	0.052	0.194	4.37109e-166	6.07844e-162	inducible T cell costimulator [Source:VGNC Symbol;Acc:VGNC:73555]
164	ANKRD12	-0.371142	0.315	0.505	1.84455e-165	2.56503e-161	ankyrin repeat domain 12 [Source:NCBI gene (formerly Entrezgene);Acc:114673693]
165	SUCLG2	0.261152	0.338	0.151	3.03745e-165	4.22388e-161	succinate-CoA ligase GDP-forming subunit beta [Source:NCBI gene (formerly Entrezgene);Acc:697454]
166	KMT2E	-0.306537	0.228	0.423	1.26117e-164	1.75378e-160	lysine methyltransferase 2E (inactive) [Source:VGNC Symbol;Acc:VGNC:74073]
167	GTF2B	-0.320192	0.271	0.466	7.60755e-163	1.05791e-158	general transcription factor IIB [Source:VGNC Symbol;Acc:VGNC:73306]
168	PHC3	-0.295531	0.203	0.392	4.97722e-161	6.92133e-157	polyhomeotic homolog 3 [Source:VGNC Symbol;Acc:VGNC:75804]
169	TMEM127	-0.276488	0.162	0.348	9.49711e-161	1.32067e-156	transmembrane protein 127 [Source:NCBI gene (formerly Entrezgene);Acc:705069]
170	IPCEF1	0.25611	0.299	0.125	1.14477e-160	1.59192e-156	interaction protein for cytohesin exchange factors 1 [Source:VGNC Symbol;Acc:VGNC:83429]
171	DYNLT1	-0.283734	0.149	0.327	3.01719e-160	4.19571e-156	dynein light chain Tctex-type 1 [Source:VGNC Symbol;Acc:VGNC:81062]
172	TRA2B	0.323442	0.583	0.384	6.91003e-159	9.60909e-155	transformer 2 beta homolog [Source:VGNC Symbol;Acc:VGNC:78554]
173	SSH2	-0.345906	0.355	0.542	9.5151e-159	1.32317e-154	slingshot protein phosphatase 2 [Source:VGNC Symbol;Acc:VGNC:78018]
174	ENSMMUG00000000983	0.330317	0.707	0.533	3.06118e-158	4.25688e-154	NA
175	CD3D	0.322791	0.769	0.615	2.24804e-157	3.12612e-153	CD3d molecule [Source:NCBI gene (formerly Entrezgene);Acc:699582]
176	SLC25A43	0.31153	0.584	0.385	3.48829e-156	4.85082e-152	solute carrier family 25 member 43 [Source:NCBI gene (formerly Entrezgene);Acc:712034]
177	HNRNPC	-0.301079	0.24	0.427	4.86613e-154	6.76684e-150	heterogeneous nuclear ribonucleoprotein C [Source:VGNC Symbol;Acc:VGNC:84348]
178	RDH5	0.261011	0.389	0.198	1.55602e-153	2.1638e-149	retinol dehydrogenase 5 [Source:VGNC Symbol;Acc:VGNC:82219]
179	KRAS	-0.34566	0.425	0.597	3.76462e-152	5.23508e-148	KRAS proto-oncogene	GTPase [Source:VGNC Symbol;Acc:VGNC:74205]
180	PRDX6	-0.308357	0.246	0.432	6.83339e-152	9.50251e-148	peroxiredoxin 6 [Source:VGNC Symbol;Acc:VGNC:76267]
181	NINJ1	-0.293392	0.221	0.404	7.03601e-151	9.78427e-147	ninjurin 1 [Source:VGNC Symbol;Acc:VGNC:75350]
182	SEPTIN9	0.305779	0.635	0.442	9.11117e-151	1.267e-146	septin 9 [Source:VGNC Symbol;Acc:VGNC:99253]
183	TUBB	0.300889	0.567	0.369	3.18063e-149	4.42299e-145	tubulin beta class I [Source:NCBI gene (formerly Entrezgene);Acc:574113]
184	PSMA2	-0.296359	0.214	0.396	4.89829e-149	6.81156e-145	proteasome 20S subunit alpha 2 [Source:NCBI gene (formerly Entrezgene);Acc:701683]
185	TLE2	0.290909	0.529	0.334	6.2073e-149	8.63187e-145	TLE family member 2	transcriptional corepressor [Source:VGNC Symbol;Acc:VGNC:78365]
186	CHD3	0.313175	0.586	0.392	8.09711e-148	1.12598e-143	chromodomain helicase DNA binding protein 3 [Source:HGNC Symbol;Acc:HGNC:1918]
187	GMFG	0.306383	0.797	0.653	1.68813e-145	2.34752e-141	glia maturation factor gamma [Source:VGNC Symbol;Acc:VGNC:73080]
188	PPDPF	0.259175	0.4	0.215	1.37095e-143	1.90644e-139	pancreatic progenitor cell differentiation and proliferation factor [Source:VGNC Symbol;Acc:VGNC:97121]
189	TAF1D	-0.27803	0.147	0.312	9.44946e-143	1.31404e-138	TATA-box binding protein associated factor	RNA polymerase I subunit D [Source:VGNC Symbol;Acc:VGNC:101413]
190	EZR	-0.517369	0.376	0.531	2.16878e-142	3.01591e-138	ezrin [Source:VGNC Symbol;Acc:VGNC:72264]
191	ZZEF1	-0.268562	0.132	0.291	1.10681e-139	1.53913e-135	zinc finger ZZ-type and EF-hand domain containing 1 [Source:VGNC Symbol;Acc:VGNC:79769]
192	S100A10	0.299537	0.531	0.336	2.9686e-139	4.12813e-135	S100 calcium binding protein A10 [Source:NCBI gene (formerly Entrezgene);Acc:574374]
193	CRIP1	0.355878	0.476	0.291	1.56673e-137	2.1787e-133	cysteine rich protein 1 [Source:NCBI gene (formerly Entrezgene);Acc:699632]
194	YWHAB	0.283299	0.562	0.377	2.87061e-137	3.99187e-133	tyrosine 3-monooxygenase/tryptophan 5-monooxygenase activation protein beta [Source:VGNC Symbol;Acc:VGNC:78819]
195	HNRNPDL	0.291653	0.819	0.695	2.19393e-134	3.05088e-130	heterogeneous nuclear ribonucleoprotein D like [Source:VGNC Symbol;Acc:VGNC:81186]
196	TXNIP	-0.512232	0.883	0.89	8.27616e-134	1.15088e-129	thioredoxin interacting protein [Source:VGNC Symbol;Acc:VGNC:79059]
197	RAP1B	-0.279903	0.215	0.384	2.6084e-133	3.62724e-129	RAP1B	member of RAS oncogene family [Source:NCBI gene (formerly Entrezgene);Acc:718171]
198	FNBP1	0.262643	0.431	0.25	2.98071e-132	4.14498e-128	formin binding protein 1 [Source:VGNC Symbol;Acc:VGNC:72520]
199	PER1	-0.301071	0.337	0.506	4.91406e-132	6.83349e-128	period circadian regulator 1 [Source:VGNC Symbol;Acc:VGNC:75942]
200	RIPOR2	0.288448	0.587	0.412	9.98212e-129	1.38811e-124	RHO family interacting cell polarization regulator 2 [Source:VGNC Symbol;Acc:VGNC:76730]
201	COX1	0.284007	0.949	0.898	5.35073e-127	7.44073e-123	cytochrome c oxidase subunit I [Source:NCBI gene (formerly Entrezgene);Acc:2846624]
202	ENSMMUG00000049833	0.363049	0.471	0.299	1.61029e-126	2.23927e-122	NA
203	HNRNPA1	-0.279296	0.868	0.924	4.42232e-126	6.14968e-122	heterogeneous nuclear ribonucleoprotein A1 [Source:NCBI gene (formerly Entrezgene);Acc:702977]
204	DDX24	-0.311803	0.35	0.518	4.83174e-126	6.71902e-122	DEAD-box helicase 24 [Source:VGNC Symbol;Acc:VGNC:71618]
205	CASP8	-0.287377	0.257	0.424	5.17959e-126	7.20274e-122	caspase 8 [Source:VGNC Symbol;Acc:VGNC:70547]
206	RBM39	-0.280453	0.487	0.65	4.84212e-124	6.73346e-120	RNA binding motif protein 39 [Source:VGNC Symbol;Acc:VGNC:98434]
207	RNMT	-0.31279	0.441	0.592	3.77108e-123	5.24406e-119	RNA guanine-7 methyltransferase [Source:VGNC Symbol;Acc:VGNC:76710]
208	SRSF11	-0.307512	0.581	0.709	2.91071e-121	4.04763e-117	serine and arginine rich splicing factor 11 [Source:VGNC Symbol;Acc:VGNC:77818]
209	PRRC2C	-0.289226	0.421	0.583	1.46343e-120	2.03504e-116	proline rich coiled-coil 2C [Source:VGNC Symbol;Acc:VGNC:76311]
210	COX3	0.281593	0.984	0.994	6.02453e-113	8.37771e-109	cytochrome c oxidase subunit III [Source:NCBI gene (formerly Entrezgene);Acc:2846633]
211	S1PR1	-0.274789	0.279	0.439	8.30396e-113	1.15475e-108	sphingosine-1-phosphate receptor 1 [Source:VGNC Symbol;Acc:VGNC:100129]
212	ENSMMUG00000058581	0.260865	0.162	0.054	2.86013e-108	3.9773e-104	NA
213	CCNI	0.266005	0.729	0.587	4.06154e-108	5.64798e-104	cyclin I [Source:VGNC Symbol;Acc:VGNC:70733]
214	PSME1	0.267955	0.829	0.738	2.90062e-107	4.03361e-103	proteasome activator subunit 1 [Source:VGNC Symbol;Acc:VGNC:76455]
215	ATP6	0.278062	0.845	0.772	3.00731e-107	4.18196e-103	ATP synthase F0 subunit 6 [Source:NCBI gene (formerly Entrezgene);Acc:2846629]
216	NRIP1	-0.262572	0.219	0.37	1.08211e-106	1.50478e-102	nuclear receptor interacting protein 1 [Source:NCBI gene (formerly Entrezgene);Acc:693866]
217	ENSMMUG00000054038	-0.572259	0.386	0.516	8.18848e-99	1.13869e-94	NA
218	CCR7	-0.274529	0.289	0.431	1.56102e-96	2.17075e-92	C-C motif chemokine receptor 7 [Source:VGNC Symbol;Acc:VGNC:70741]
219	IL10RA	-0.252142	0.264	0.409	1.40536e-95	1.9543e-91	interleukin 10 receptor subunit alpha [Source:NCBI gene (formerly Entrezgene);Acc:704383]
220	RBM38	-0.252409	0.289	0.432	1.40966e-93	1.96027e-89	RNA binding motif protein 38 [Source:VGNC Symbol;Acc:VGNC:76484]
221	CDC42SE2	-0.263551	0.373	0.51	6.14913e-92	8.55099e-88	CDC42 small effector 2 [Source:NCBI gene (formerly Entrezgene);Acc:708885]
222	RPS4Y1	0.26683	0.79	0.749	1.648e-88	2.29171e-84	ribosomal protein S4 Y-linked 1 [Source:VGNC Symbol;Acc:VGNC:101431]
223	ENSMMUG00000028701	-0.420034	0.488	0.59	1.47382e-78	2.0495e-74	NA
224	DUSP1	0.286232	0.534	0.414	1.34716e-72	1.87336e-68	dual specificity phosphatase 1 [Source:NCBI gene (formerly Entrezgene);Acc:702981]
225	FTH1	-0.419022	0.926	0.911	8.01637e-70	1.11476e-65	ferritin heavy chain 1 [Source:NCBI gene (formerly Entrezgene);Acc:574118]
226	ENSMMUG00000064120	-0.346029	0.676	0.717	2.80047e-63	3.89434e-59	NA
227	JUN	0.25264	0.766	0.692	7.59337e-40	1.05593e-35	Jun proto-oncogene	AP-1 transcription factor subunit [Source:NCBI gene (formerly Entrezgene);Acc:716452]
228	IRF1	0.301442	0.457	0.445	1.63439e-06	0.0227278	interferon regulatory factor 1 [Source:VGNC Symbol;Acc:VGNC:73759]

## Sheet: naivecd8_EC_vs_LC
Table S4. Immune Cell Subsets Associated with Viremia Control during Cross-sectional Early and Late Timepoints of SHIV infection (Gene list - naïve CD8 T cells)
	gene	avg_log2FC	pct.1	pct.2	p_val	p_val_adj	description
1	ACTB	2.76773	0.992	0.455	0	0	actin beta [Source:NCBI gene (formerly Entrezgene);Acc:574285]
2	ENSMMUG00000061959	1.43617	0.99	0.747	0	0	NA
3	TMSB10	1.02989	1	0.989	0	0	thymosin beta 10 [Source:NCBI gene (formerly Entrezgene);Acc:694305]
4	ENSMMUG00000065362	-1.02474	0.997	1	0	0	NA
5	CD52	1.08357	0.834	0.332	5.55577e-304	7.72585e-300	CD52 molecule [Source:VGNC Symbol;Acc:VGNC:70819]
6	ARHGDIB	1.01589	0.939	0.666	1.16389e-293	1.6185e-289	Rho GDP dissociation inhibitor beta [Source:NCBI gene (formerly Entrezgene);Acc:702320]
7	COX2	0.709968	1	0.999	2.44419e-283	3.39889e-279	cytochrome c oxidase subunit II [Source:NCBI gene (formerly Entrezgene);Acc:2846628]
8	PFN1	1.05392	0.825	0.371	1.26828e-274	1.76367e-270	profilin 1 [Source:NCBI gene (formerly Entrezgene);Acc:710753]
9	ENSMMUG00000022489	-2.0327	0.148	0.639	5.03958e-273	7.00804e-269	NA
10	RPL38	0.597296	1	0.998	9.88259e-270	1.37427e-265	ribosomal protein L38 [Source:NCBI gene (formerly Entrezgene);Acc:701508]
11	CD3E	0.839478	0.962	0.762	1.75681e-259	2.44302e-255	CD3e molecule [Source:VGNC Symbol;Acc:VGNC:70764]
12	CFL1	0.929388	0.846	0.441	9.84398e-253	1.3689e-248	cofilin 1 [Source:VGNC Symbol;Acc:VGNC:100911]
13	ENSMMUG00000058325	1.00549	0.843	0.398	6.6844e-249	9.29533e-245	NA
14	ENSMMUG00000005593	0.716055	1	1	1.55491e-248	2.16226e-244	NA
15	SFRP5	0.772824	0.56	0.062	1.13311e-246	1.5757e-242	secreted frizzled related protein 5 [Source:NCBI gene (formerly Entrezgene);Acc:707738]
16	ND5	1.03698	0.787	0.381	1.26025e-239	1.75251e-235	NADH dehydrogenase subunit 5 [Source:NCBI gene (formerly Entrezgene);Acc:2846631]
17	RAC2	0.845084	0.729	0.242	2.04085e-236	2.83801e-232	Rac family small GTPase 2 [Source:VGNC Symbol;Acc:VGNC:98432]
18	ENSMMUG00000054358	-1.17831	1	1	2.82446e-236	3.92769e-232	NA
19	ENSMMUG00000051239	0.779524	0.95	0.726	5.62725e-229	7.82526e-225	NA
20	ZC3H10	0.678515	0.997	0.933	5.21858e-220	7.25696e-216	zinc finger CCCH-type containing 10 [Source:VGNC Symbol;Acc:VGNC:79554]
21	LSP1	0.70222	0.605	0.149	1.89593e-202	2.63648e-198	lymphocyte specific protein 1 [Source:VGNC Symbol;Acc:VGNC:101299]
22	COTL1	0.788815	0.722	0.286	5.17574e-202	7.19738e-198	coactosin like F-actin binding protein 1 [Source:NCBI gene (formerly Entrezgene);Acc:715376]
23	ENSMMUG00000001458	0.778167	0.727	0.302	1.34471e-196	1.86996e-192	NA
24	CD3G	0.694968	0.649	0.2	4.63592e-193	6.44671e-189	CD3g molecule [Source:VGNC Symbol;Acc:VGNC:100904]
25	ND4L	0.888834	0.893	0.923	1.17159e-190	1.62921e-186	NADH dehydrogenase subunit 4L [Source:NCBI gene (formerly Entrezgene);Acc:2846621]
26	RPS21	0.389831	1	1	8.26091e-179	1.14876e-174	ribosomal protein S21 [Source:VGNC Symbol;Acc:VGNC:98438]
27	ENSMMUG00000065373	-0.829381	0.998	1	4.51336e-178	6.27628e-174	NA
28	CYBA	0.613902	0.526	0.113	6.02148e-173	8.37348e-169	NA
29	SELL	0.676692	0.594	0.178	3.29741e-169	4.58538e-165	selectin L [Source:VGNC Symbol;Acc:VGNC:100138]
30	ENSMMUG00000009425	0.639005	0.543	0.134	1.34014e-166	1.86359e-162	NA
31	ACTG1	0.774173	0.783	0.437	1.0002e-165	1.39088e-161	actin gamma 1 [Source:NCBI gene (formerly Entrezgene);Acc:713687]
32	ENSMMUG00000052127	-0.768206	1	1	2.52703e-164	3.51408e-160	NA
33	TPI1	0.540733	0.423	0.052	3.99464e-162	5.55495e-158	triosephosphate isomerase 1 [Source:NCBI gene (formerly Entrezgene);Acc:714090]
34	RPS18	-0.374764	1	1	7.74259e-158	1.07669e-153	ribosomal protein S18 [Source:NCBI gene (formerly Entrezgene);Acc:706414]
35	HSPA8	0.700398	0.829	0.524	2.99534e-157	4.16532e-153	heat shock protein family A (Hsp70) member 8 [Source:VGNC Symbol;Acc:VGNC:101093]
36	CORO1A	0.689164	0.861	0.61	1.16483e-156	1.61982e-152	coronin 1A [Source:VGNC Symbol;Acc:VGNC:71319]
37	ENSMMUG00000064224	0.701384	0.93	0.774	8.89192e-156	1.23651e-151	NA
38	MAMU-A	0.574028	0.991	0.894	1.44135e-151	2.00435e-147	major histocompatibility complex	class I	A [Source:NCBI gene (formerly Entrezgene);Acc:711832]
39	CNN2	0.656989	0.8	0.501	1.0058e-145	1.39867e-141	calponin 2 [Source:NCBI gene (formerly Entrezgene);Acc:721164]
40	RPL10	0.257898	1	1	6.87919e-144	9.56619e-140	ribosomal protein L10 [Source:NCBI gene (formerly Entrezgene);Acc:700795]
41	TAGLN2	0.645233	0.479	0.116	7.23848e-142	1.00658e-137	transgelin 2 [Source:NCBI gene (formerly Entrezgene);Acc:719527]
42	SLC29A1	0.63472	0.926	0.762	1.05412e-140	1.46586e-136	NA
43	RPS24	0.361754	1	1	1.00081e-139	1.39173e-135	ribosomal protein S24 [Source:NCBI gene (formerly Entrezgene);Acc:708965]
44	GSTP1	0.606709	0.673	0.314	6.26948e-139	8.71834e-135	glutathione S-transferase pi 1 [Source:VGNC Symbol;Acc:VGNC:101091]
45	RPL32	0.269903	1	1	1.35482e-137	1.88401e-133	ribosomal protein L32 [Source:NCBI gene (formerly Entrezgene);Acc:694196]
46	TCF7	0.591466	0.65	0.284	1.3994e-134	1.94601e-130	transcription factor 7 [Source:VGNC Symbol;Acc:VGNC:84506]
47	ARL6IP5	-0.573928	0.239	0.6	1.53149e-134	2.12969e-130	ADP ribosylation factor like GTPase 6 interacting protein 5 [Source:NCBI gene (formerly Entrezgene);Acc:696360]
48	ENSMMUG00000014256	0.623823	0.978	0.918	2.1042e-134	2.9261e-130	NA
49	RPL23A	-0.550109	0.909	0.972	3.18966e-132	4.43554e-128	ribosomal protein L23a [Source:NCBI gene (formerly Entrezgene);Acc:710490]
50	OAZ1	0.594597	0.676	0.327	6.95493e-132	9.67153e-128	ornithine decarboxylase antizyme 1 [Source:VGNC Symbol;Acc:VGNC:97799]
51	IL2RG	0.497889	0.516	0.158	1.84112e-127	2.56026e-123	interleukin 2 receptor subunit gamma [Source:NCBI gene (formerly Entrezgene);Acc:641338]
52	ENSMMUG00000043332	0.587934	0.714	0.391	3.0185e-126	4.19753e-122	NA
53	ENSMMUG00000038348	-0.514518	0.111	0.437	4.47218e-124	6.21901e-120	NA
54	HNRNPUL1	-0.588157	0.367	0.682	9.36757e-121	1.30265e-116	heterogeneous nuclear ribonucleoprotein U like 1 [Source:VGNC Symbol;Acc:VGNC:73401]
55	CALR	-0.638145	0.362	0.67	3.37705e-120	4.69612e-116	calreticulin [Source:VGNC Symbol;Acc:VGNC:70519]
56	RPS29	0.366827	1	0.996	2.19891e-112	3.05781e-108	ribosomal protein S29 [Source:NCBI gene (formerly Entrezgene);Acc:704016]
57	RPLP2	0.315202	1	0.999	6.39009e-112	8.88607e-108	ribosomal protein lateral stalk subunit P2 [Source:NCBI gene (formerly Entrezgene);Acc:700698]
58	GAPDH	0.545157	0.876	0.682	9.34678e-111	1.29976e-106	glyceraldehyde-3-phosphate dehydrogenase [Source:VGNC Symbol;Acc:VGNC:99930]
59	RPL22	0.304772	1	1	3.16592e-110	4.40253e-106	ribosomal protein L22 [Source:NCBI gene (formerly Entrezgene);Acc:703050]
60	UBB	0.53822	0.802	0.548	1.2507e-108	1.73922e-104	ubiquitin B [Source:VGNC Symbol;Acc:VGNC:99329]
61	RPL19	0.270302	1	1	8.22088e-106	1.1432e-101	ribosomal protein L19 [Source:NCBI gene (formerly Entrezgene);Acc:695987]
62	ENSMMUG00000051300	-1.0495	0.655	0.841	7.31576e-104	1.01733e-99	NA
63	ATP8	0.506986	0.535	0.218	1.0035e-103	1.39547e-99	ATP synthase F0 subunit 8 [Source:NCBI gene (formerly Entrezgene);Acc:2846623]
64	LTB	0.625974	0.719	0.468	2.12657e-103	2.9572e-99	lymphotoxin beta [Source:VGNC Symbol;Acc:VGNC:74454]
65	FKBP5	-0.451934	0.135	0.437	1.31708e-102	1.83153e-98	FKBP prolyl isomerase 5 [Source:VGNC Symbol;Acc:VGNC:72665]
66	GPX4	0.523855	0.697	0.415	2.18796e-102	3.04258e-98	glutathione peroxidase 4 [Source:NCBI gene (formerly Entrezgene);Acc:705333]
67	ANXA6	0.368327	0.335	0.061	5.16963e-102	7.18888e-98	annexin A6 [Source:VGNC Symbol;Acc:VGNC:69951]
68	COPRS	-0.481285	0.191	0.504	2.90486e-101	4.03949e-97	coordinator of PRMT5 and differentiation stimulator [Source:NCBI gene (formerly Entrezgene);Acc:713293]
69	RPS20	0.44522	0.993	0.988	1.55547e-100	2.16303e-96	ribosomal protein S20 [Source:NCBI gene (formerly Entrezgene);Acc:695790]
70	TMEM258	0.431734	0.515	0.197	1.25524e-99	1.74553e-95	transmembrane protein 258 [Source:NCBI gene (formerly Entrezgene);Acc:100689487]
71	GPSM3	0.498665	0.642	0.342	2.1931e-99	3.04972e-95	G protein signaling modulator 3 [Source:VGNC Symbol;Acc:VGNC:72938]
72	MPP7	-0.477402	0.225	0.531	1.88453e-97	2.62063e-93	membrane palmitoylated protein 7 [Source:VGNC Symbol;Acc:VGNC:74835]
73	ENSMMUG00000018740	0.359669	0.356	0.079	1.51825e-96	2.11127e-92	NA
74	CXCR4	-0.462866	0.183	0.48	7.70067e-96	1.07085e-91	C-X-C motif chemokine receptor 4 [Source:VGNC Symbol;Acc:VGNC:71572]
75	ID2	0.56972	0.633	0.334	3.44458e-94	4.79003e-90	inhibitor of DNA binding 2 [Source:VGNC Symbol;Acc:VGNC:97777]
76	RPL35	-0.469182	0.949	0.98	5.4748e-94	7.61325e-90	ribosomal protein L35 [Source:NCBI gene (formerly Entrezgene);Acc:693604]
77	PPP1CA	0.378193	0.422	0.129	1.49775e-93	2.08277e-89	protein phosphatase 1 catalytic subunit alpha [Source:VGNC Symbol;Acc:VGNC:76366]
78	COX3	0.401329	0.99	0.997	2.85789e-93	3.97418e-89	cytochrome c oxidase subunit III [Source:NCBI gene (formerly Entrezgene);Acc:2846633]
79	PTPRCAP	0.496091	0.902	0.76	2.88029e-93	4.00534e-89	protein tyrosine phosphatase receptor type C associated protein [Source:VGNC Symbol;Acc:VGNC:76613]
80	ENSMMUG00000051745	0.421957	0.485	0.186	1.60102e-91	2.22638e-87	NA
81	RNF149	-0.387302	0.127	0.401	7.31429e-88	1.01712e-83	ring finger protein 149 [Source:NCBI gene (formerly Entrezgene);Acc:710926]
82	HBP1	-0.364888	0.099	0.363	8.39967e-88	1.16806e-83	HMG-box transcription factor 1 [Source:VGNC Symbol;Acc:VGNC:73218]
83	CEMIP2	-0.486513	0.214	0.503	9.0577e-88	1.25956e-83	cell migration inducing hyaluronidase 2 [Source:NCBI gene (formerly Entrezgene);Acc:703378]
84	MIF	0.488576	0.761	0.542	2.10653e-86	2.92934e-82	solute carrier family 2 member 11 [Source:NCBI gene (formerly Entrezgene);Acc:699450]
85	SMAP2	-0.46401	0.254	0.536	5.02606e-86	6.98924e-82	small ArfGAP2 [Source:VGNC Symbol;Acc:VGNC:77772]
86	CD8A	0.456291	0.755	0.502	7.96999e-86	1.10831e-81	CD8a molecule [Source:VGNC Symbol;Acc:VGNC:70786]
87	RPL7	0.395352	0.974	0.939	1.45618e-84	2.02496e-80	ribosomal protein L7 [Source:VGNC Symbol;Acc:VGNC:99475]
88	ATP5F1E	0.402158	0.968	0.885	7.06851e-84	9.82947e-80	ATP synthase F1 subunit epsilon [Source:NCBI gene (formerly Entrezgene);Acc:574260]
89	AP2M1	0.347305	0.371	0.106	8.69506e-84	1.20914e-79	adaptor related protein complex 2 subunit mu 1 [Source:VGNC Symbol;Acc:VGNC:69965]
90	RPL13A	0.283822	1	0.999	8.79483e-84	1.22301e-79	ribosomal protein L13a [Source:NCBI gene (formerly Entrezgene);Acc:574314]
91	TXNIP	-0.693334	0.873	0.918	2.88413e-83	4.01068e-79	thioredoxin interacting protein [Source:VGNC Symbol;Acc:VGNC:79059]
92	TMEM59L	0.338654	0.34	0.087	6.71644e-83	9.33988e-79	transmembrane protein 59 like [Source:VGNC Symbol;Acc:VGNC:78919]
93	B2M	0.320417	1	0.999	1.70883e-82	2.3763e-78	beta-2-microglobulin [Source:NCBI gene (formerly Entrezgene);Acc:712428]
94	GCC2	-0.426667	0.218	0.496	9.59802e-82	1.3347e-77	GRIP and coiled-coil domain containing 2 [Source:VGNC Symbol;Acc:VGNC:72765]
95	ENSMMUG00000003532	0.48265	0.844	0.645	6.74062e-81	9.37351e-77	NA
96	ENO1	0.434177	0.58	0.299	1.21869e-80	1.69472e-76	enolase 1 [Source:NCBI gene (formerly Entrezgene);Acc:709378]
97	ZEB1	-0.349802	0.088	0.331	2.51728e-80	3.50052e-76	zinc finger E-box binding homeobox 1 [Source:VGNC Symbol;Acc:VGNC:78559]
98	SYTL3	-0.315079	0.042	0.253	8.28632e-80	1.1523e-75	synaptotagmin like 3 [Source:NCBI gene (formerly Entrezgene);Acc:699497]
99	EVL	0.428933	0.63	0.356	2.37261e-79	3.29935e-75	Enah/Vasp-like [Source:VGNC Symbol;Acc:VGNC:72306]
100	RPS4Y1	0.476286	0.897	0.714	5.14709e-79	7.15754e-75	ribosomal protein S4 Y-linked 1 [Source:VGNC Symbol;Acc:VGNC:101431]
101	YIPF5	-0.336758	0.079	0.313	1.00187e-78	1.3932e-74	Yip1 domain family member 5 [Source:VGNC Symbol;Acc:VGNC:79461]
102	MARCKSL1	0.321048	0.283	0.058	1.18896e-77	1.65336e-73	MARCKS like 1 [Source:VGNC Symbol;Acc:VGNC:74723]
103	TLN1	0.37321	0.429	0.16	3.77375e-77	5.24777e-73	talin 1 [Source:VGNC Symbol;Acc:VGNC:78371]
104	SKIL	-0.304753	0.045	0.253	9.73391e-77	1.3536e-72	SKI like proto-oncogene [Source:VGNC Symbol;Acc:VGNC:84081]
105	CAPG	0.318926	0.291	0.064	6.73597e-76	9.36704e-72	capping actin protein	gelsolin like [Source:VGNC Symbol;Acc:VGNC:70528]
106	PLSCR3	0.288577	0.26	0.046	1.21481e-75	1.68932e-71	phospholipid scramblase 3 [Source:VGNC Symbol;Acc:VGNC:76035]
107	PRDX2	0.281328	0.239	0.035	5.37076e-75	7.46858e-71	peroxiredoxin 2 [Source:NCBI gene (formerly Entrezgene);Acc:716665]
108	SERINC1	-0.355664	0.163	0.424	2.92294e-74	4.06463e-70	serine incorporator 1 [Source:VGNC Symbol;Acc:VGNC:77226]
109	CXHXorf38	-0.303438	0.081	0.308	4.07054e-74	5.66049e-70	chromosome X CXorf38 homolog [Source:VGNC Symbol;Acc:VGNC:71600]
110	FYB1	0.409514	0.615	0.348	2.96793e-73	4.12721e-69	FYN binding protein 1 [Source:VGNC Symbol;Acc:VGNC:72831]
111	SSH2	-0.443029	0.362	0.61	8.41283e-73	1.16989e-68	slingshot protein phosphatase 2 [Source:VGNC Symbol;Acc:VGNC:78018]
112	PSME2	0.335699	0.389	0.136	1.07779e-72	1.49877e-68	proteasome activator subunit 2 [Source:VGNC Symbol;Acc:VGNC:76456]
113	CNBP	-0.428927	0.527	0.738	1.6212e-72	2.25443e-68	CCHC-type zinc finger nucleic acid binding protein [Source:NCBI gene (formerly Entrezgene);Acc:705622]
114	CDC25B	0.383051	0.452	0.195	2.08326e-71	2.89699e-67	cell division cycle 25B [Source:VGNC Symbol;Acc:VGNC:70795]
115	SH3BP1	0.334673	0.388	0.139	2.1559e-71	2.99799e-67	SH3 domain binding protein 1 [Source:NCBI gene (formerly Entrezgene);Acc:700647]
116	GSTK1	0.290334	0.285	0.067	1.065e-70	1.48099e-66	glutathione S-transferase kappa 1 [Source:VGNC Symbol;Acc:VGNC:73180]
117	CRIP1	0.447039	0.503	0.242	8.86899e-70	1.23332e-65	cysteine rich protein 1 [Source:NCBI gene (formerly Entrezgene);Acc:699632]
118	CCSER2	-0.369554	0.189	0.437	6.30566e-69	8.76866e-65	coiled-coil serine rich protein 2 [Source:VGNC Symbol;Acc:VGNC:70900]
119	ANAPC11	0.277301	0.258	0.053	6.92827e-69	9.63445e-65	anaphase promoting complex subunit 11 [Source:VGNC Symbol;Acc:VGNC:99115]
120	ARHGAP45	0.349207	0.498	0.235	1.59546e-68	2.21865e-64	Rho GTPase activating protein 45 [Source:VGNC Symbol;Acc:VGNC:69847]
121	DYNLT1	-0.366	0.186	0.434	1.82338e-68	2.5356e-64	dynein light chain Tctex-type 1 [Source:VGNC Symbol;Acc:VGNC:81062]
122	NDUFS7	0.287918	0.312	0.087	2.05623e-68	2.85939e-64	NADH:ubiquinone oxidoreductase core subunit S7 [Source:NCBI gene (formerly Entrezgene);Acc:721259]
123	PHB	0.263479	0.246	0.047	7.14632e-68	9.93767e-64	prohibitin [Source:VGNC Symbol;Acc:VGNC:99194]
124	ZC3H7A	-0.358429	0.198	0.45	1.30556e-67	1.81551e-63	zinc finger CCCH-type containing 7A [Source:VGNC Symbol;Acc:VGNC:79905]
125	FKBP1A	0.274107	0.265	0.059	1.31386e-67	1.82706e-63	FKBP prolyl isomerase 1A [Source:NCBI gene (formerly Entrezgene);Acc:717385]
126	RPS2	0.29791	0.999	0.99	1.44948e-67	2.01564e-63	ribosomal protein S2 [Source:NCBI gene (formerly Entrezgene);Acc:693615]
127	LMBR1	-0.287496	0.071	0.278	4.07853e-67	5.6716e-63	limb development membrane protein 1 [Source:VGNC Symbol;Acc:VGNC:74276]
128	TALDO1	0.318022	0.412	0.163	1.09154e-66	1.51789e-62	transaldolase 1 [Source:VGNC Symbol;Acc:VGNC:78096]
129	ST3GAL1	0.296366	0.333	0.105	7.60838e-66	1.05802e-61	ST3 beta-galactoside alpha-2	3-sialyltransferase 1 [Source:VGNC Symbol;Acc:VGNC:77825]
130	SNRPD2	0.352555	0.605	0.346	1.38158e-65	1.92123e-61	small nuclear ribonucleoprotein D2 polypeptide [Source:NCBI gene (formerly Entrezgene);Acc:715183]
131	CRYBG1	-0.312285	0.095	0.309	3.70772e-65	5.15596e-61	crystallin beta-gamma domain containing 1 [Source:VGNC Symbol;Acc:VGNC:71614]
132	OST4	0.366665	0.627	0.375	3.86289e-65	5.37173e-61	oligosaccharyltransferase complex subunit 4	non-catalytic [Source:NCBI gene (formerly Entrezgene);Acc:700028]
133	EZR	-0.630905	0.446	0.64	2.01909e-64	2.80775e-60	ezrin [Source:VGNC Symbol;Acc:VGNC:72264]
134	IFI16	-0.389885	0.296	0.538	2.91631e-64	4.05541e-60	interferon gamma inducible protein 16 [Source:VGNC Symbol;Acc:VGNC:73562]
135	RNF167	0.4041	0.367	0.141	6.14898e-64	8.55077e-60	ring finger protein 167 [Source:VGNC Symbol;Acc:VGNC:76812]
136	HSPH1	-0.423352	0.135	0.357	7.85289e-64	1.09202e-59	heat shock protein family H (Hsp110) member 1 [Source:NCBI gene (formerly Entrezgene);Acc:721956]
137	MATR3	-0.391033	0.506	0.711	1.79126e-63	2.49093e-59	matrin 3 [Source:NCBI gene (formerly Entrezgene);Acc:100568450]
138	IREB2	-0.282157	0.073	0.272	2.53133e-63	3.52007e-59	iron responsive element binding protein 2 [Source:VGNC Symbol;Acc:VGNC:84360]
139	ATP6	0.407517	0.909	0.809	8.36757e-63	1.16359e-58	ATP synthase F0 subunit 6 [Source:NCBI gene (formerly Entrezgene);Acc:2846629]
140	METTL26	0.263049	0.264	0.065	3.09128e-62	4.29873e-58	methyltransferase like 26 [Source:VGNC Symbol;Acc:VGNC:74510]
141	GALNS	0.374441	0.576	0.333	8.01809e-62	1.115e-57	adenine phosphoribosyltransferase [Source:NCBI gene (formerly Entrezgene);Acc:697715]
142	ENSMMUG00000060377	0.36926	0.799	0.608	9.1314e-62	1.26981e-57	NA
143	PTPRC	0.412341	0.749	0.561	1.58115e-61	2.19875e-57	protein tyrosine phosphatase receptor type C [Source:VGNC Symbol;Acc:VGNC:76612]
144	TGFBR2	-0.29179	0.094	0.301	2.0115e-61	2.79719e-57	transforming growth factor beta receptor 2 [Source:VGNC Symbol;Acc:VGNC:78338]
145	RPL3	-0.259725	1	0.999	4.61277e-61	6.41452e-57	ribosomal protein L3 [Source:NCBI gene (formerly Entrezgene);Acc:707176]
146	SUCLG2	0.309087	0.429	0.184	5.12814e-61	7.1312e-57	succinate-CoA ligase GDP-forming subunit beta [Source:NCBI gene (formerly Entrezgene);Acc:697454]
147	UQCRC1	0.261005	0.268	0.07	6.52766e-61	9.07737e-57	ubiquinol-cytochrome c reductase core protein 1 [Source:VGNC Symbol;Acc:VGNC:78729]
148	ITGB2	0.257132	0.241	0.053	1.44453e-60	2.00877e-56	integrin subunit beta 2 [Source:VGNC Symbol;Acc:VGNC:73786]
149	GTF2B	-0.343505	0.268	0.51	6.0614e-60	8.42899e-56	general transcription factor IIB [Source:VGNC Symbol;Acc:VGNC:73306]
150	RNASEH2C	0.298392	0.356	0.133	1.04139e-59	1.44815e-55	ribonuclease H2 subunit C [Source:NCBI gene (formerly Entrezgene);Acc:700330]
151	CARD19	0.282146	0.32	0.106	1.38936e-59	1.93204e-55	caspase recruitment domain family member 19 [Source:NCBI gene (formerly Entrezgene);Acc:717150]
152	CD7	0.341114	0.91	0.785	1.46875e-59	2.04244e-55	CD7 molecule [Source:NCBI gene (formerly Entrezgene);Acc:719501]
153	ENSMMUG00000022769	-0.356216	0.277	0.511	2.36986e-59	3.29553e-55	NA
154	NHP2	0.28827	0.34	0.122	3.77077e-59	5.24364e-55	NHP2 ribonucleoprotein [Source:VGNC Symbol;Acc:VGNC:84452]
155	TRAF3IP3	0.300078	0.353	0.132	5.11788e-59	7.11692e-55	TRAF3 interacting protein 3 [Source:VGNC Symbol;Acc:VGNC:79877]
156	ELL2	-0.267217	0.032	0.193	6.67881e-59	9.28755e-55	elongation factor for RNA polymerase II 2 [Source:VGNC Symbol;Acc:VGNC:84368]
157	GSTM4	0.28718	0.318	0.107	6.95733e-59	9.67486e-55	NA
158	CA6	0.26789	0.259	0.067	3.11422e-58	4.33063e-54	carbonic anhydrase 6 [Source:VGNC Symbol;Acc:VGNC:70493]
159	ADD3	0.306374	0.438	0.2	5.11375e-58	7.11119e-54	adducin 3 [Source:VGNC Symbol;Acc:VGNC:69531]
160	GZMM	0.320466	0.423	0.187	5.99673e-58	8.33905e-54	granzyme M [Source:NCBI gene (formerly Entrezgene);Acc:715031]
161	UBXN7	-0.262628	0.077	0.268	6.75177e-58	9.38901e-54	UBX domain protein 7 [Source:VGNC Symbol;Acc:VGNC:79778]
162	ENSMMUG00000062086	0.311992	0.451	0.212	6.83181e-58	9.50032e-54	NA
163	ARPC5L	-0.330069	0.22	0.451	3.05783e-57	4.25223e-53	actin related protein 2/3 complex subunit 5 like [Source:NCBI gene (formerly Entrezgene);Acc:693405]
164	CD81	0.31401	0.456	0.219	3.67293e-57	5.10757e-53	CD81 molecule [Source:VGNC Symbol;Acc:VGNC:70780]
165	ENSMMUG00000054038	-0.719752	0.349	0.544	1.38978e-56	1.93263e-52	NA
166	CIB1	-0.313231	0.163	0.381	3.57101e-56	4.96584e-52	calcium and integrin binding 1 [Source:VGNC Symbol;Acc:VGNC:71189]
167	NRIP1	-0.350532	0.216	0.44	5.03385e-56	7.00008e-52	nuclear receptor interacting protein 1 [Source:NCBI gene (formerly Entrezgene);Acc:693866]
168	ARRB2	0.310535	0.447	0.213	6.05054e-56	8.41388e-52	arrestin beta 2 [Source:VGNC Symbol;Acc:VGNC:70022]
169	MAMU-E	0.349471	0.936	0.855	9.13792e-56	1.27072e-51	major histocompatibility complex	class I	E [Source:NCBI gene (formerly Entrezgene);Acc:711532]
170	COX1	0.353495	0.965	0.92	1.02036e-55	1.41892e-51	cytochrome c oxidase subunit I [Source:NCBI gene (formerly Entrezgene);Acc:2846624]
171	SHISA5	0.355638	0.644	0.433	1.22039e-55	1.69708e-51	shisa family member 5 [Source:VGNC Symbol;Acc:VGNC:84082]
172	CSK	0.26764	0.302	0.101	2.0094e-55	2.79427e-51	C-terminal Src kinase [Source:VGNC Symbol;Acc:VGNC:81380]
173	CTSW	0.366701	0.813	0.646	2.02472e-55	2.81557e-51	cathepsin W [Source:VGNC Symbol;Acc:VGNC:71563]
174	VSIR	0.259068	0.273	0.083	4.47482e-54	6.22268e-50	V-set immunoregulatory receptor [Source:VGNC Symbol;Acc:VGNC:79834]
175	RBM39	-0.366552	0.423	0.633	3.13911e-53	4.36524e-49	RNA binding motif protein 39 [Source:VGNC Symbol;Acc:VGNC:98434]
176	C11H12orf57	0.36108	0.724	0.525	1.03561e-52	1.44012e-48	chromosome 11 C12orf57 homolog [Source:NCBI gene (formerly Entrezgene);Acc:714482]
177	ENSMMUG00000012140	0.264983	0.998	0.993	1.57275e-52	2.18706e-48	NA
178	FLNA	0.284784	0.355	0.144	2.72653e-52	3.79151e-48	filamin A [Source:VGNC Symbol;Acc:VGNC:72671]
179	IL7R	-0.420654	0.704	0.857	3.57833e-52	4.97603e-48	interleukin 7 receptor [Source:VGNC Symbol;Acc:VGNC:73735]
180	CD3D	0.344773	0.841	0.724	1.47683e-51	2.05367e-47	CD3d molecule [Source:NCBI gene (formerly Entrezgene);Acc:699582]
181	C14H11orf58	-0.287298	0.175	0.386	2.65903e-51	3.69764e-47	chromosome 14 C11orf58 homolog [Source:VGNC Symbol;Acc:VGNC:70330]
182	TMEM127	-0.2773	0.128	0.326	3.37337e-51	4.69101e-47	transmembrane protein 127 [Source:NCBI gene (formerly Entrezgene);Acc:705069]
183	CAPZB	0.324945	0.568	0.347	4.63096e-51	6.43981e-47	capping actin protein of muscle Z-line subunit beta [Source:VGNC Symbol;Acc:VGNC:70539]
184	ENSMMUG00000004441	0.307229	0.344	0.141	4.94593e-51	6.87781e-47	NA
185	CALM3	0.266724	0.365	0.155	1.69505e-50	2.35713e-46	calmodulin 3 [Source:NCBI gene (formerly Entrezgene);Acc:716584]
186	YWHAB	0.335485	0.582	0.369	7.47995e-50	1.04016e-45	tyrosine 3-monooxygenase/tryptophan 5-monooxygenase activation protein beta [Source:VGNC Symbol;Acc:VGNC:78819]
187	RGS10	0.286106	0.533	0.303	2.8521e-49	3.96612e-45	regulator of G protein signaling 10 [Source:VGNC Symbol;Acc:VGNC:76915]
188	GPBAR1	0.259597	0.314	0.121	5.32634e-49	7.40681e-45	G protein-coupled bile acid receptor 1 [Source:NCBI gene (formerly Entrezgene);Acc:697937]
189	KRAS	-0.370644	0.4	0.595	2.67554e-48	3.72061e-44	KRAS proto-oncogene	GTPase [Source:VGNC Symbol;Acc:VGNC:74205]
190	PHC3	-0.292211	0.235	0.446	3.27103e-48	4.5487e-44	polyhomeotic homolog 3 [Source:VGNC Symbol;Acc:VGNC:75804]
191	LSM7	0.254045	0.269	0.09	4.43557e-48	6.16811e-44	LSM7 homolog	U6 small nuclear RNA and mRNA degradation associated [Source:NCBI gene (formerly Entrezgene);Acc:721486]
192	HCST	0.305314	0.394	0.187	4.59022e-48	6.38316e-44	hematopoietic cell signal transducer [Source:VGNC Symbol;Acc:VGNC:73181]
193	SRM	0.256526	0.306	0.117	2.52876e-47	3.5165e-43	spermidine synthase [Source:NCBI gene (formerly Entrezgene);Acc:714028]
194	ENSMMUG00000049151	-0.306752	0.964	0.989	3.15493e-47	4.38725e-43	NA
195	PSMA2	-0.306725	0.219	0.424	3.72527e-47	5.18036e-43	proteasome 20S subunit alpha 2 [Source:NCBI gene (formerly Entrezgene);Acc:701683]
196	TAF1D	-0.297494	0.164	0.358	1.02937e-46	1.43144e-42	TATA-box binding protein associated factor	RNA polymerase I subunit D [Source:VGNC Symbol;Acc:VGNC:101413]
197	PRDX6	-0.317908	0.25	0.455	1.17896e-46	1.63947e-42	peroxiredoxin 6 [Source:VGNC Symbol;Acc:VGNC:76267]
198	PER1	-0.312581	0.303	0.511	2.11222e-46	2.93725e-42	period circadian regulator 1 [Source:VGNC Symbol;Acc:VGNC:75942]
199	RNF114	-0.250959	0.137	0.327	4.95476e-46	6.89009e-42	ring finger protein 114 [Source:VGNC Symbol;Acc:VGNC:76725]
200	ENSMMUG00000018240	0.252366	0.999	0.988	1.81364e-45	2.52205e-41	NA
201	ENSMMUG00000000983	0.329212	0.713	0.532	4.24353e-45	5.90105e-41	NA
202	RAP1B	-0.285444	0.21	0.411	7.33702e-45	1.02029e-40	RAP1B	member of RAS oncogene family [Source:NCBI gene (formerly Entrezgene);Acc:718171]
203	PCBP1	0.321092	0.798	0.671	7.564e-45	1.05185e-40	poly(rC) binding protein 1 [Source:NCBI gene (formerly Entrezgene);Acc:709520]
204	SEC62	-0.320574	0.51	0.689	1.23192e-44	1.7131e-40	SEC62 homolog	preprotein translocation factor [Source:VGNC Symbol;Acc:VGNC:84085]
205	TNKS2	-0.290644	0.192	0.387	1.2892e-44	1.79276e-40	tankyrase 2 [Source:VGNC Symbol;Acc:VGNC:78983]
206	HBA	-0.294517	0.11	0.282	1.30749e-44	1.81819e-40	hemoglobin	alpha 2 [Source:NCBI gene (formerly Entrezgene);Acc:693930]
207	KMT2E	-0.292681	0.21	0.407	1.44188e-44	2.00507e-40	lysine methyltransferase 2E (inactive) [Source:VGNC Symbol;Acc:VGNC:74073]
208	CASP8	-0.313064	0.302	0.504	2.24213e-44	3.1179e-40	caspase 8 [Source:VGNC Symbol;Acc:VGNC:70547]
209	S100A10	0.321593	0.504	0.297	2.26352e-44	3.14766e-40	S100 calcium binding protein A10 [Source:NCBI gene (formerly Entrezgene);Acc:574374]
210	RELL1	0.313136	0.599	0.393	2.73398e-44	3.80187e-40	RELT like 1 [Source:VGNC Symbol;Acc:VGNC:76846]
211	UCP2	0.280085	0.421	0.217	2.87894e-44	4.00346e-40	uncoupling protein 2 [Source:VGNC Symbol;Acc:VGNC:78709]
212	GLG1	0.261383	0.364	0.169	2.94415e-44	4.09413e-40	golgi glycoprotein 1 [Source:VGNC Symbol;Acc:VGNC:73068]
213	HBB	-0.374168	0.253	0.449	3.00437e-44	4.17788e-40	NA
214	HNRNPA2B1	0.334663	0.719	0.557	8.17624e-44	1.13699e-39	heterogeneous nuclear ribonucleoprotein A2/B1 [Source:VGNC Symbol;Acc:VGNC:73494]
215	ENSMMUG00000047277	-0.25981	0.065	0.213	1.99835e-43	2.7789e-39	NA
216	ENSMMUG00000051392	0.301785	0.478	0.277	2.26701e-43	3.1525e-39	NA
217	FCMR	0.250262	0.327	0.141	3.88793e-43	5.40655e-39	Fc fragment of IgM receptor [Source:VGNC Symbol;Acc:VGNC:72507]
218	CDC42SE2	-0.322628	0.375	0.56	3.94527e-43	5.4863e-39	CDC42 small effector 2 [Source:NCBI gene (formerly Entrezgene);Acc:708885]
219	ENSMMUG00000006075	0.263167	0.447	0.242	5.02108e-43	6.98231e-39	NA
220	PPIA	0.281086	0.945	0.916	1.07822e-42	1.49937e-38	peptidylprolyl isomerase A [Source:NCBI gene (formerly Entrezgene);Acc:574102]
221	RBM38	-0.291163	0.274	0.471	1.17719e-42	1.63699e-38	RNA binding motif protein 38 [Source:VGNC Symbol;Acc:VGNC:76484]
222	PRRC2C	-0.329194	0.433	0.608	1.91001e-42	2.65606e-38	proline rich coiled-coil 2C [Source:VGNC Symbol;Acc:VGNC:76311]
223	PCED1B	-0.401681	0.319	0.497	3.20446e-42	4.45612e-38	PC-esterase domain containing 1B [Source:VGNC Symbol;Acc:VGNC:75689]
224	MMD	-0.299386	0.31	0.507	4.95362e-42	6.88851e-38	monocyte to macrophage differentiation associated [Source:VGNC Symbol;Acc:VGNC:74885]
225	CCR7	-0.324046	0.3	0.487	1.56797e-41	2.18042e-37	C-C motif chemokine receptor 7 [Source:VGNC Symbol;Acc:VGNC:70741]
226	MYH9	0.2934	0.485	0.283	2.45155e-41	3.40913e-37	myosin heavy chain 9 [Source:VGNC Symbol;Acc:VGNC:75102]
227	S100A6	0.391261	0.477	0.293	3.0586e-41	4.25329e-37	S100 calcium binding protein A6 [Source:VGNC Symbol;Acc:VGNC:76960]
228	MBNL1	-0.315886	0.631	0.78	1.2594e-40	1.75132e-36	muscleblind like splicing regulator 1 [Source:VGNC Symbol;Acc:VGNC:74672]
229	HNRNPC	-0.286669	0.284	0.475	2.49652e-40	3.47167e-36	heterogeneous nuclear ribonucleoprotein C [Source:VGNC Symbol;Acc:VGNC:84348]
230	TMEM50A	-0.261595	0.199	0.385	2.99624e-40	4.16657e-36	transmembrane protein 50A [Source:VGNC Symbol;Acc:VGNC:79857]
231	ENSMMUG00000030408	0.274888	0.531	0.334	5.00026e-40	6.95337e-36	NA
232	ENSMMUG00000058581	0.32132	0.291	0.125	1.50748e-39	2.0963e-35	NA
233	WAS	0.25116	0.458	0.257	1.62684e-39	2.26229e-35	WASP actin nucleation promoting factor [Source:VGNC Symbol;Acc:VGNC:78780]
234	ND4	0.331153	0.852	0.794	2.64541e-39	3.67871e-35	NADH dehydrogenase subunit 4 [Source:NCBI gene (formerly Entrezgene);Acc:2846630]
235	NDUFV2	-0.271103	0.223	0.406	3.95291e-39	5.49692e-35	NADH:ubiquinone oxidoreductase core subunit V2 [Source:NCBI gene (formerly Entrezgene);Acc:706067]
236	BIN2	0.294227	0.647	0.461	5.87596e-39	8.1711e-35	bridging integrator 2 [Source:VGNC Symbol;Acc:VGNC:99898]
237	RDH5	0.260166	0.448	0.254	7.49061e-39	1.04164e-34	retinol dehydrogenase 5 [Source:VGNC Symbol;Acc:VGNC:82219]
238	BCL2	-0.2967	0.198	0.383	9.60832e-39	1.33613e-34	BCL2 apoptosis regulator [Source:NCBI gene (formerly Entrezgene);Acc:707407]
239	SLC25A43	0.291697	0.614	0.434	3.10665e-38	4.3201e-34	solute carrier family 25 member 43 [Source:NCBI gene (formerly Entrezgene);Acc:712034]
240	PLAAT4	0.257785	0.371	0.189	7.75932e-38	1.07901e-33	phospholipase A and acyltransferase 4 [Source:VGNC Symbol;Acc:VGNC:101379]
241	ATG12	0.255111	0.491	0.296	1.1988e-37	1.66705e-33	autophagy related 12 [Source:NCBI gene (formerly Entrezgene);Acc:696765]
242	SOX4	0.373973	0.527	0.341	2.96187e-37	4.11878e-33	SRY-box transcription factor 4 [Source:VGNC Symbol;Acc:VGNC:77842]
243	H2AFZ	-0.290451	0.277	0.46	3.5712e-37	4.96611e-33	H2A histone family	member Z [Source:NCBI gene (formerly Entrezgene);Acc:709326]
244	RASA2	-0.288059	0.295	0.478	4.48733e-37	6.24008e-33	RAS p21 protein activator 2 [Source:VGNC Symbol;Acc:VGNC:76668]
245	HNRNPA1	-0.2896	0.892	0.945	1.34387e-36	1.86878e-32	heterogeneous nuclear ribonucleoprotein A1 [Source:NCBI gene (formerly Entrezgene);Acc:702977]
246	ND2	0.322191	0.87	0.781	2.02921e-36	2.82182e-32	NADH dehydrogenase subunit 2 [Source:NCBI gene (formerly Entrezgene);Acc:2846626]
247	TUBB	0.275207	0.565	0.376	2.19738e-36	3.05567e-32	tubulin beta class I [Source:NCBI gene (formerly Entrezgene);Acc:574113]
248	SRSF11	-0.294996	0.555	0.706	3.54195e-36	4.92543e-32	serine and arginine rich splicing factor 11 [Source:VGNC Symbol;Acc:VGNC:77818]
249	DDX24	-0.304459	0.348	0.524	4.09975e-36	5.70112e-32	DEAD-box helicase 24 [Source:VGNC Symbol;Acc:VGNC:71618]
250	MBD3	0.273253	0.563	0.378	4.87573e-36	6.78019e-32	methyl-CpG binding domain protein 3 [Source:VGNC Symbol;Acc:VGNC:81470]
251	TSC22D3	-0.344072	0.705	0.827	1.83342e-35	2.54956e-31	TSC22 domain family member 3 [Source:NCBI gene (formerly Entrezgene);Acc:702656]
252	ENSMMUG00000002075	-0.266304	0.327	0.503	2.33318e-34	3.24452e-30	NA
253	ARPC3	0.270762	0.615	0.442	2.78921e-34	3.87868e-30	actin related protein 2/3 complex subunit 3 [Source:VGNC Symbol;Acc:VGNC:99890]
254	ABLIM1	-0.267595	0.3	0.475	4.52865e-34	6.29754e-30	actin binding LIM protein 1 [Source:VGNC Symbol;Acc:VGNC:69587]
255	ARF1	-0.269904	0.494	0.649	4.87703e-34	6.782e-30	ADP ribosylation factor 1 [Source:NCBI gene (formerly Entrezgene);Acc:696052]
256	RPL22L1	0.2804	0.941	0.904	5.42503e-34	7.54405e-30	ribosomal protein L22 like 1 [Source:VGNC Symbol;Acc:VGNC:84091]
257	ENSMMUG00000049833	0.377149	0.53	0.367	1.89226e-33	2.63137e-29	NA
258	PPP3CC	-0.268558	0.331	0.501	4.90245e-33	6.81735e-29	protein phosphatase 3 catalytic subunit gamma [Source:VGNC Symbol;Acc:VGNC:76383]
259	GABARAPL2	-0.251614	0.305	0.475	2.9035e-32	4.0376e-28	GABA type A receptor associated protein like 2 [Source:NCBI gene (formerly Entrezgene);Acc:714413]
260	CHD3	0.252973	0.568	0.389	8.60493e-32	1.1966e-27	chromodomain helicase DNA binding protein 3 [Source:HGNC Symbol;Acc:HGNC:1918]
261	GMFG	0.263791	0.8	0.684	1.05601e-31	1.46848e-27	glia maturation factor gamma [Source:VGNC Symbol;Acc:VGNC:73080]
262	SEPTIN9	0.276492	0.662	0.515	2.29335e-31	3.18913e-27	septin 9 [Source:VGNC Symbol;Acc:VGNC:99253]
263	RPL36AL	0.25541	0.914	0.844	2.01209e-30	2.79802e-26	ribosomal protein L36a like [Source:NCBI gene (formerly Entrezgene);Acc:706548]
264	ZFP36L2	-0.257297	0.194	0.347	1.55618e-29	2.16402e-25	ZFP36 ring finger protein like 2 [Source:NCBI gene (formerly Entrezgene);Acc:716319]
265	GIMAP7	-0.270067	0.331	0.482	9.24888e-29	1.28615e-24	GTPase	IMAP family member 7 [Source:VGNC Symbol;Acc:VGNC:81316]
266	SFPQ	-0.285556	0.492	0.626	4.06535e-28	5.65328e-24	splicing factor proline and glutamine rich [Source:VGNC Symbol;Acc:VGNC:77184]
267	ND6	0.305745	0.543	0.406	7.79809e-26	1.0844e-21	NADH dehydrogenase subunit 6 [Source:NCBI gene (formerly Entrezgene);Acc:2846632]
268	TNFAIP3	-0.311955	0.369	0.504	6.98695e-24	9.71605e-20	TNF alpha induced protein 3 [Source:VGNC Symbol;Acc:VGNC:78580]
269	ENSMMUG00000028701	-0.418412	0.564	0.659	1.83076e-23	2.54586e-19	NA
270	KLF2	-0.272579	0.477	0.624	5.32072e-22	7.39899e-18	Kruppel like factor 2 [Source:NCBI gene (formerly Entrezgene);Acc:719492]
271	ENSMMUG00000053137	-0.646205	0.519	0.66	1.03968e-21	1.44579e-17	NA
272	ENSMMUG00000064120	-0.329799	0.714	0.755	3.07313e-18	4.2735e-14	NA
273	FTH1	-0.296432	0.921	0.909	9.24771e-08	0.00128599	ferritin heavy chain 1 [Source:NCBI gene (formerly Entrezgene);Acc:574118]

## Sheet: tfh_EC_vs_LC
Table S4. Immune Cell Subsets Associated with Viremia Control during Cross-sectional Early and Late Timepoints of SHIV infection (Gene list - TFH cells)
	gene	avg_log2FC	pct.1	pct.2	p_val	p_val_adj	description
1	ACTB	2.30358	0.969	0.491	3.66328e-286	5.09416e-282	actin beta [Source:NCBI gene (formerly Entrezgene);Acc:574285]
2	ENSMMUG00000061959	1.39745	0.986	0.724	7.75436e-240	1.07832e-235	NA
3	TMSB10	1.14894	0.998	0.976	1.16266e-201	1.61679e-197	thymosin beta 10 [Source:NCBI gene (formerly Entrezgene);Acc:694305]
4	ENSMMUG00000005593	0.791899	1	1	5.82832e-158	8.10486e-154	NA
5	CD52	1.08131	0.824	0.342	2.33132e-155	3.24193e-151	CD52 molecule [Source:VGNC Symbol;Acc:VGNC:70819]
6	RPL38	0.617383	0.999	0.995	3.70309e-128	5.14952e-124	ribosomal protein L38 [Source:NCBI gene (formerly Entrezgene);Acc:701508]
7	ENSMMUG00000051239	0.802637	0.907	0.599	5.77549e-128	8.0314e-124	NA
8	ENSMMUG00000022489	-1.65409	0.123	0.548	2.04692e-118	2.84645e-114	NA
9	ARHGDIB	0.881118	0.867	0.542	7.42842e-116	1.033e-111	Rho GDP dissociation inhibitor beta [Source:NCBI gene (formerly Entrezgene);Acc:702320]
10	ENSMMUG00000065373	-0.73604	1	1	2.27923e-112	3.1695e-108	NA
11	CD3E	0.763073	0.917	0.676	5.83653e-112	8.11628e-108	CD3e molecule [Source:VGNC Symbol;Acc:VGNC:70764]
12	RPS21	0.485599	1	0.999	2.55438e-110	3.55212e-106	ribosomal protein S21 [Source:VGNC Symbol;Acc:VGNC:98438]
13	CFL1	0.802722	0.736	0.355	7.96617e-104	1.10778e-99	cofilin 1 [Source:VGNC Symbol;Acc:VGNC:100911]
14	ZC3H10	0.65744	0.989	0.888	1.24668e-101	1.73364e-97	zinc finger CCCH-type containing 10 [Source:VGNC Symbol;Acc:VGNC:79554]
15	RPS24	0.494205	1	0.998	3.86304e-98	5.37194e-94	ribosomal protein S24 [Source:NCBI gene (formerly Entrezgene);Acc:708965]
16	PFN1	0.808352	0.682	0.3	2.09564e-96	2.9142e-92	profilin 1 [Source:NCBI gene (formerly Entrezgene);Acc:710753]
17	TPI1	0.53454	0.403	0.043	7.76018e-96	1.07913e-91	triosephosphate isomerase 1 [Source:NCBI gene (formerly Entrezgene);Acc:714090]
18	ENSMMUG00000065362	-0.884219	0.999	1	2.73647e-93	3.80534e-89	NA
19	SELL	0.68846	0.538	0.149	4.3488e-92	6.04744e-88	selectin L [Source:VGNC Symbol;Acc:VGNC:100138]
20	RPL22	0.470446	1	0.997	9.50405e-89	1.32163e-84	ribosomal protein L22 [Source:NCBI gene (formerly Entrezgene);Acc:703050]
21	LSP1	0.594048	0.512	0.132	4.98891e-88	6.93758e-84	lymphocyte specific protein 1 [Source:VGNC Symbol;Acc:VGNC:101299]
22	CD3G	0.59492	0.569	0.188	4.57721e-86	6.36507e-82	CD3g molecule [Source:VGNC Symbol;Acc:VGNC:100904]
23	RPL10	0.362364	1	1	9.07161e-85	1.2615e-80	ribosomal protein L10 [Source:NCBI gene (formerly Entrezgene);Acc:700795]
24	ENSMMUG00000064224	0.721347	0.904	0.711	1.1978e-83	1.66565e-79	NA
25	OAZ1	0.615575	0.64	0.273	7.43281e-83	1.03361e-78	ornithine decarboxylase antizyme 1 [Source:VGNC Symbol;Acc:VGNC:97799]
26	HSPA8	0.692523	0.791	0.462	1.25879e-82	1.75047e-78	heat shock protein family A (Hsp70) member 8 [Source:VGNC Symbol;Acc:VGNC:101093]
27	RPS29	0.463277	0.999	0.984	6.91395e-82	9.61454e-78	ribosomal protein S29 [Source:NCBI gene (formerly Entrezgene);Acc:704016]
28	RAC2	0.630323	0.558	0.195	1.28051e-81	1.78068e-77	Rac family small GTPase 2 [Source:VGNC Symbol;Acc:VGNC:98432]
29	RPL18	0.340118	1	1	1.7521e-78	2.43647e-74	ribosomal protein L18 [Source:NCBI gene (formerly Entrezgene);Acc:718136]
30	RPL32	0.359478	1	1	2.23193e-78	3.10373e-74	ribosomal protein L32 [Source:NCBI gene (formerly Entrezgene);Acc:694196]
31	LTB	0.754615	0.778	0.504	7.79248e-78	1.08362e-73	lymphotoxin beta [Source:VGNC Symbol;Acc:VGNC:74454]
32	SLC29A1	0.674595	0.872	0.64	7.56372e-77	1.05181e-72	NA
33	COTL1	0.61695	0.572	0.215	1.30637e-76	1.81663e-72	coactosin like F-actin binding protein 1 [Source:NCBI gene (formerly Entrezgene);Acc:715376]
34	COX2	0.597991	0.999	0.999	2.74485e-76	3.81699e-72	cytochrome c oxidase subunit II [Source:NCBI gene (formerly Entrezgene);Acc:2846628]
35	RPL7A	0.377712	1	1	1.92351e-73	2.67483e-69	ribosomal protein L7a [Source:NCBI gene (formerly Entrezgene);Acc:722215]
36	ND5	0.797202	0.589	0.281	2.08328e-73	2.89701e-69	NADH dehydrogenase subunit 5 [Source:NCBI gene (formerly Entrezgene);Acc:2846631]
37	TAGLN2	0.606551	0.471	0.134	7.49253e-72	1.04191e-67	transgelin 2 [Source:NCBI gene (formerly Entrezgene);Acc:719527]
38	RPLP2	0.403318	0.998	0.996	2.26526e-71	3.15008e-67	ribosomal protein lateral stalk subunit P2 [Source:NCBI gene (formerly Entrezgene);Acc:700698]
39	CNN2	0.622602	0.729	0.419	1.90208e-70	2.64503e-66	calponin 2 [Source:NCBI gene (formerly Entrezgene);Acc:721164]
40	ENSMMUG00000058325	0.683338	0.735	0.421	1.57655e-69	2.19235e-65	NA
41	ENSMMUG00000043332	0.588497	0.677	0.361	2.61078e-69	3.63055e-65	NA
42	SFRP5	0.430814	0.311	0.035	1.05163e-68	1.4624e-64	secreted frizzled related protein 5 [Source:NCBI gene (formerly Entrezgene);Acc:707738]
43	ENSMMUG00000062350	0.316061	1	1	1.04105e-66	1.44769e-62	NA
44	ENSMMUG00000001458	0.587642	0.58	0.261	2.35127e-65	3.26968e-61	NA
45	ELOA	0.352882	1	0.998	3.09091e-65	4.29822e-61	elongin A [Source:VGNC Symbol;Acc:VGNC:72035]
46	ARL6IP5	-0.531426	0.217	0.546	1.99244e-64	2.77069e-60	ADP ribosylation factor like GTPase 6 interacting protein 5 [Source:NCBI gene (formerly Entrezgene);Acc:696360]
47	TCF7	0.555949	0.543	0.221	6.07167e-64	8.44326e-60	transcription factor 7 [Source:VGNC Symbol;Acc:VGNC:84506]
48	ACTG1	0.609467	0.746	0.451	3.06001e-62	4.25524e-58	actin gamma 1 [Source:NCBI gene (formerly Entrezgene);Acc:713687]
49	ND4L	0.852936	0.783	0.827	6.65423e-61	9.25338e-57	NADH dehydrogenase subunit 4L [Source:NCBI gene (formerly Entrezgene);Acc:2846621]
50	RPL5	0.346247	1	0.997	2.05934e-60	2.86372e-56	ribosomal protein L5 [Source:VGNC Symbol;Acc:VGNC:100065]
51	B2M	0.402454	0.998	0.997	6.21969e-59	8.6491e-55	beta-2-microglobulin [Source:NCBI gene (formerly Entrezgene);Acc:712428]
52	HNRNPUL1	-0.542242	0.368	0.659	4.22606e-58	5.87676e-54	heterogeneous nuclear ribonucleoprotein U like 1 [Source:VGNC Symbol;Acc:VGNC:73401]
53	RPL8	0.322357	1	0.999	5.46629e-57	7.60142e-53	ribosomal protein L8 [Source:VGNC Symbol;Acc:VGNC:84110]
54	FAU	0.32063	1	0.998	1.11584e-56	1.55168e-52	FAU ubiquitin like and ribosomal protein S30 fusion [Source:VGNC Symbol;Acc:VGNC:101085]
55	GPX4	0.559947	0.604	0.303	1.16617e-56	1.62168e-52	glutathione peroxidase 4 [Source:NCBI gene (formerly Entrezgene);Acc:705333]
56	CEMIP2	-0.588382	0.3	0.602	3.94826e-55	5.49045e-51	cell migration inducing hyaluronidase 2 [Source:NCBI gene (formerly Entrezgene);Acc:703378]
57	ENSMMUG00000009425	0.494232	0.436	0.148	4.28856e-55	5.96367e-51	NA
58	CORO1A	0.53654	0.775	0.552	1.86942e-54	2.59962e-50	coronin 1A [Source:VGNC Symbol;Acc:VGNC:71319]
59	CYBA	0.425651	0.37	0.101	1.09229e-53	1.51894e-49	NA
60	PTPRC	0.548715	0.745	0.524	2.1669e-53	3.01329e-49	protein tyrosine phosphatase receptor type C [Source:VGNC Symbol;Acc:VGNC:76612]
61	MAMU-A	0.452509	0.98	0.887	3.97445e-53	5.52686e-49	major histocompatibility complex	class I	A [Source:NCBI gene (formerly Entrezgene);Acc:711832]
62	CALR	-0.565556	0.345	0.628	5.90173e-52	8.20694e-48	calreticulin [Source:VGNC Symbol;Acc:VGNC:70519]
63	RPS8	0.295967	1	1	9.66393e-52	1.34387e-47	ribosomal protein S8 [Source:NCBI gene (formerly Entrezgene);Acc:703957]
64	IL2RG	0.417434	0.417	0.138	1.48985e-51	2.07179e-47	interleukin 2 receptor subunit gamma [Source:NCBI gene (formerly Entrezgene);Acc:641338]
65	CAPG	0.389437	0.329	0.079	5.08662e-51	7.07345e-47	capping actin protein	gelsolin like [Source:VGNC Symbol;Acc:VGNC:70528]
66	PTPRCAP	0.551153	0.849	0.673	5.14509e-51	7.15476e-47	protein tyrosine phosphatase receptor type C associated protein [Source:VGNC Symbol;Acc:VGNC:76613]
67	GAPDH	0.528779	0.835	0.619	1.08414e-50	1.50761e-46	glyceraldehyde-3-phosphate dehydrogenase [Source:VGNC Symbol;Acc:VGNC:99930]
68	FYB1	0.465496	0.598	0.312	1.869e-50	2.59903e-46	FYN binding protein 1 [Source:VGNC Symbol;Acc:VGNC:72831]
69	TLN1	0.408872	0.395	0.126	2.49947e-50	3.47576e-46	talin 1 [Source:VGNC Symbol;Acc:VGNC:78371]
70	ATP5F1E	0.444662	0.953	0.862	3.07496e-49	4.27604e-45	ATP synthase F1 subunit epsilon [Source:NCBI gene (formerly Entrezgene);Acc:574260]
71	ANXA6	0.320327	0.276	0.053	3.58986e-47	4.99206e-43	annexin A6 [Source:VGNC Symbol;Acc:VGNC:69951]
72	RPS4X	0.310138	1	1	2.67797e-46	3.72398e-42	ribosomal protein S4 X-linked [Source:NCBI gene (formerly Entrezgene);Acc:699397]
73	ENSMMUG00000054358	-0.641942	1	1	3.04357e-46	4.23239e-42	NA
74	ENSMMUG00000038348	-0.392898	0.082	0.324	5.20061e-46	7.23196e-42	NA
75	GPSM3	0.456239	0.579	0.315	5.70264e-46	7.93009e-42	G protein signaling modulator 3 [Source:VGNC Symbol;Acc:VGNC:72938]
76	RPL19	0.30629	1	1	2.60876e-45	3.62774e-41	ribosomal protein L19 [Source:NCBI gene (formerly Entrezgene);Acc:695987]
77	UBB	0.456151	0.705	0.443	2.81462e-45	3.914e-41	ubiquitin B [Source:VGNC Symbol;Acc:VGNC:99329]
78	RPL13A	0.325697	0.997	0.997	8.34816e-45	1.16089e-40	ribosomal protein L13a [Source:NCBI gene (formerly Entrezgene);Acc:574314]
79	MPP7	-0.416788	0.222	0.495	5.42323e-44	7.54155e-40	membrane palmitoylated protein 7 [Source:VGNC Symbol;Acc:VGNC:74835]
80	UBA52	0.291891	1	1	1.04026e-43	1.44659e-39	ubiquitin A-52 residue ribosomal protein fusion product 1 [Source:NCBI gene (formerly Entrezgene);Acc:720243]
81	RPS14	0.284123	1	0.999	1.85538e-43	2.58009e-39	ribosomal protein S14 [Source:VGNC Symbol;Acc:VGNC:76926]
82	RPL28	0.299484	0.999	0.996	7.39351e-42	1.02814e-37	ribosomal protein L28 [Source:NCBI gene (formerly Entrezgene);Acc:700345]
83	ENSMMUG00000052127	-0.524961	1	1	1.4416e-41	2.00469e-37	NA
84	CXCR4	-0.389979	0.172	0.423	1.19195e-40	1.65753e-36	C-X-C motif chemokine receptor 4 [Source:VGNC Symbol;Acc:VGNC:71572]
85	FKBP5	-0.395144	0.174	0.422	4.02621e-40	5.59885e-36	FKBP prolyl isomerase 5 [Source:VGNC Symbol;Acc:VGNC:72665]
86	HSPH1	-0.441745	0.149	0.389	1.6136e-39	2.24388e-35	heat shock protein family H (Hsp110) member 1 [Source:NCBI gene (formerly Entrezgene);Acc:721956]
87	RNF4	-0.261134	0.032	0.219	1.6847e-39	2.34274e-35	ring finger protein 4 [Source:VGNC Symbol;Acc:VGNC:76705]
88	GSTP1	0.409244	0.507	0.258	2.1198e-39	2.9478e-35	glutathione S-transferase pi 1 [Source:VGNC Symbol;Acc:VGNC:101091]
89	CCSER2	-0.364109	0.173	0.421	3.86334e-39	5.37235e-35	coiled-coil serine rich protein 2 [Source:VGNC Symbol;Acc:VGNC:70900]
90	GCN1	0.278857	0.998	1	5.75094e-39	7.99725e-35	GCN1 activator of EIF2AK4 [Source:VGNC Symbol;Acc:VGNC:72905]
91	CDC25B	0.349422	0.354	0.128	5.20508e-38	7.23818e-34	cell division cycle 25B [Source:VGNC Symbol;Acc:VGNC:70795]
92	RNF149	-0.341166	0.133	0.367	7.28549e-38	1.01312e-33	ring finger protein 149 [Source:NCBI gene (formerly Entrezgene);Acc:710926]
93	RPL13	0.301751	1	1	7.72891e-38	1.07478e-33	ribosomal protein L13 [Source:VGNC Symbol;Acc:VGNC:82227]
94	ENSMMUG00000051300	-0.692686	0.493	0.715	1.19389e-37	1.66022e-33	NA
95	SKIL	-0.312318	0.076	0.286	1.4455e-37	2.01011e-33	SKI like proto-oncogene [Source:VGNC Symbol;Acc:VGNC:84081]
96	RPL7	0.385791	0.936	0.853	1.86535e-37	2.59395e-33	ribosomal protein L7 [Source:VGNC Symbol;Acc:VGNC:99475]
97	RPL24	0.28041	1	0.997	2.39594e-37	3.3318e-33	ribosomal protein L24 [Source:NCBI gene (formerly Entrezgene);Acc:702381]
98	AP2M1	0.274743	0.288	0.082	3.86707e-37	5.37754e-33	adaptor related protein complex 2 subunit mu 1 [Source:VGNC Symbol;Acc:VGNC:69965]
99	ENSMMUG00000062894	0.353519	0.129	0	1.64504e-36	2.2876e-32	NA
100	TESC	0.266907	0.235	0.052	4.6689e-36	6.49257e-32	tescalcin [Source:VGNC Symbol;Acc:VGNC:79571]
101	FLNA	0.382787	0.394	0.167	4.83213e-36	6.71956e-32	filamin A [Source:VGNC Symbol;Acc:VGNC:72671]
102	ZEB1	-0.30883	0.101	0.316	5.02637e-36	6.98966e-32	zinc finger E-box binding homeobox 1 [Source:VGNC Symbol;Acc:VGNC:78559]
103	PPP1CA	0.294973	0.332	0.116	1.12558e-35	1.56523e-31	protein phosphatase 1 catalytic subunit alpha [Source:VGNC Symbol;Acc:VGNC:76366]
104	ITGB2	0.282884	0.263	0.07	1.27099e-35	1.76743e-31	integrin subunit beta 2 [Source:VGNC Symbol;Acc:VGNC:73786]
105	SYTL3	-0.268172	0.033	0.206	1.33782e-35	1.86037e-31	synaptotagmin like 3 [Source:NCBI gene (formerly Entrezgene);Acc:699497]
106	ELL2	-0.322155	0.095	0.309	1.58449e-35	2.20339e-31	elongation factor for RNA polymerase II 2 [Source:VGNC Symbol;Acc:VGNC:84368]
107	ENSMMUG00000014256	0.393174	0.971	0.918	3.4687e-35	4.82357e-31	NA
108	LMBR1	-0.273222	0.063	0.256	5.6969e-35	7.92211e-31	limb development membrane protein 1 [Source:VGNC Symbol;Acc:VGNC:74276]
109	RPL23A	-0.368723	0.865	0.929	1.14806e-34	1.5965e-30	ribosomal protein L23a [Source:NCBI gene (formerly Entrezgene);Acc:710490]
110	TMEM258	0.325714	0.397	0.169	1.53338e-34	2.13232e-30	transmembrane protein 258 [Source:NCBI gene (formerly Entrezgene);Acc:100689487]
111	YIPF5	-0.286285	0.069	0.261	5.27129e-34	7.33025e-30	Yip1 domain family member 5 [Source:VGNC Symbol;Acc:VGNC:79461]
112	ENSMMUG00000018740	0.266658	0.285	0.088	5.33093e-34	7.41319e-30	NA
113	EVL	0.371031	0.542	0.312	7.61556e-34	1.05902e-29	Enah/Vasp-like [Source:VGNC Symbol;Acc:VGNC:72306]
114	TMEM59L	0.255518	0.224	0.051	8.71767e-34	1.21228e-29	transmembrane protein 59 like [Source:VGNC Symbol;Acc:VGNC:78919]
115	EEF1G	0.332277	0.977	0.957	9.41683e-34	1.3095e-29	eukaryotic translation elongation factor 1 gamma [Source:NCBI gene (formerly Entrezgene);Acc:722274]
116	ENSMMUG00000043529	0.280002	0.132	0.005	9.4854e-34	1.31904e-29	NA
117	RPS2	0.311921	0.989	0.983	1.07421e-33	1.4938e-29	ribosomal protein S2 [Source:NCBI gene (formerly Entrezgene);Acc:693615]
118	GCC2	-0.354066	0.218	0.453	3.93751e-33	5.47551e-29	GRIP and coiled-coil domain containing 2 [Source:VGNC Symbol;Acc:VGNC:72765]
119	ICOS	-0.43099	0.066	0.247	6.00272e-33	8.34739e-29	inducible T cell costimulator [Source:VGNC Symbol;Acc:VGNC:73555]
120	MAMU-E	0.381922	0.908	0.807	1.15354e-32	1.60412e-28	major histocompatibility complex	class I	E [Source:NCBI gene (formerly Entrezgene);Acc:711532]
121	IFI16	-0.378425	0.29	0.515	3.47386e-32	4.83075e-28	interferon gamma inducible protein 16 [Source:VGNC Symbol;Acc:VGNC:73562]
122	ATP8	0.357329	0.386	0.173	4.74509e-32	6.59852e-28	ATP synthase F0 subunit 8 [Source:NCBI gene (formerly Entrezgene);Acc:2846623]
123	PSME2	0.263338	0.265	0.08	5.48451e-32	7.62676e-28	proteasome activator subunit 2 [Source:VGNC Symbol;Acc:VGNC:76456]
124	SERINC1	-0.300392	0.159	0.379	6.70073e-32	9.31803e-28	serine incorporator 1 [Source:VGNC Symbol;Acc:VGNC:77226]
125	GMFG	0.37722	0.78	0.618	7.96119e-32	1.10708e-27	glia maturation factor gamma [Source:VGNC Symbol;Acc:VGNC:73080]
126	RPS3	0.310686	0.988	0.967	2.65555e-31	3.69281e-27	ribosomal protein S3 [Source:VGNC Symbol;Acc:VGNC:101393]
127	MARCKSL1	0.254708	0.249	0.071	4.42089e-31	6.14769e-27	MARCKS like 1 [Source:VGNC Symbol;Acc:VGNC:74723]
128	ENSMMUG00000018240	0.307263	0.995	0.982	4.57224e-31	6.35815e-27	NA
129	ENSMMUG00000004441	0.380889	0.373	0.165	8.26342e-31	1.14911e-26	NA
130	PCBP1	0.36966	0.74	0.57	1.03166e-30	1.43463e-26	poly(rC) binding protein 1 [Source:NCBI gene (formerly Entrezgene);Acc:709520]
131	ENO1	0.334778	0.406	0.196	1.45107e-30	2.01786e-26	enolase 1 [Source:NCBI gene (formerly Entrezgene);Acc:709378]
132	GPBAR1	0.251468	0.267	0.085	1.59923e-30	2.22389e-26	G protein-coupled bile acid receptor 1 [Source:NCBI gene (formerly Entrezgene);Acc:697937]
133	COPRS	-0.34871	0.236	0.461	1.61652e-30	2.24794e-26	coordinator of PRMT5 and differentiation stimulator [Source:NCBI gene (formerly Entrezgene);Acc:713293]
134	RACK1	0.274803	0.998	0.99	2.20047e-30	3.05997e-26	receptor for activated C kinase 1 [Source:VGNC Symbol;Acc:VGNC:76581]
135	COX1	0.373751	0.946	0.885	9.99385e-30	1.38975e-25	cytochrome c oxidase subunit I [Source:NCBI gene (formerly Entrezgene);Acc:2846624]
136	PRDX6	-0.346108	0.226	0.444	1.2161e-29	1.6911e-25	peroxiredoxin 6 [Source:VGNC Symbol;Acc:VGNC:76267]
137	ZC3H7A	-0.305446	0.197	0.418	1.62302e-29	2.25697e-25	zinc finger CCCH-type containing 7A [Source:VGNC Symbol;Acc:VGNC:79905]
138	TMEM127	-0.30646	0.171	0.38	7.52475e-29	1.04639e-24	transmembrane protein 127 [Source:NCBI gene (formerly Entrezgene);Acc:705069]
139	FAM118A	-0.255746	0.086	0.265	8.97614e-29	1.24822e-24	family with sequence similarity 118 member A [Source:VGNC Symbol;Acc:VGNC:72265]
140	RELL1	0.329016	0.475	0.264	2.43232e-28	3.38238e-24	RELT like 1 [Source:VGNC Symbol;Acc:VGNC:76846]
141	ARHGAP45	0.315436	0.436	0.229	2.47465e-28	3.44125e-24	Rho GTPase activating protein 45 [Source:VGNC Symbol;Acc:VGNC:69847]
142	ENSMMUG00000060377	0.346552	0.659	0.476	5.02751e-28	6.99126e-24	NA
143	KMT2E	-0.298679	0.209	0.418	1.39365e-27	1.93801e-23	lysine methyltransferase 2E (inactive) [Source:VGNC Symbol;Acc:VGNC:74073]
144	CNBP	-0.36239	0.472	0.655	1.73734e-27	2.41594e-23	CCHC-type zinc finger nucleic acid binding protein [Source:NCBI gene (formerly Entrezgene);Acc:705622]
145	PSMA2	-0.298398	0.207	0.417	2.33664e-27	3.24934e-23	proteasome 20S subunit alpha 2 [Source:NCBI gene (formerly Entrezgene);Acc:701683]
146	PHC3	-0.283312	0.197	0.405	3.15978e-27	4.39399e-23	polyhomeotic homolog 3 [Source:VGNC Symbol;Acc:VGNC:75804]
147	GALNS	0.287086	0.441	0.232	4.52477e-27	6.29215e-23	adenine phosphoribosyltransferase [Source:NCBI gene (formerly Entrezgene);Acc:697715]
148	HNRNPDL	0.326585	0.816	0.685	1.85407e-26	2.57827e-22	heterogeneous nuclear ribonucleoprotein D like [Source:VGNC Symbol;Acc:VGNC:81186]
149	HNRNPC	-0.294926	0.236	0.441	3.07562e-26	4.27696e-22	heterogeneous nuclear ribonucleoprotein C [Source:VGNC Symbol;Acc:VGNC:84348]
150	GTF2B	-0.290805	0.263	0.47	5.30998e-26	7.38406e-22	general transcription factor IIB [Source:VGNC Symbol;Acc:VGNC:73306]
151	MIF	0.345239	0.601	0.413	5.35934e-26	7.4527e-22	solute carrier family 2 member 11 [Source:NCBI gene (formerly Entrezgene);Acc:699450]
152	ANXA1	0.26925	0.213	0.062	1.1441e-25	1.59098e-21	annexin A1 [Source:VGNC Symbol;Acc:VGNC:69944]
153	SLC25A43	0.35244	0.564	0.376	1.35799e-25	1.88842e-21	solute carrier family 25 member 43 [Source:NCBI gene (formerly Entrezgene);Acc:712034]
154	PM20D2	0.311117	0.961	0.9	1.45384e-25	2.02171e-21	peptidase M20 domain containing 2 [Source:VGNC Symbol;Acc:VGNC:76091]
155	DYNLT1	-0.263532	0.15	0.34	1.49851e-25	2.08383e-21	dynein light chain Tctex-type 1 [Source:VGNC Symbol;Acc:VGNC:81062]
156	RPL35	-0.351654	0.864	0.93	1.98338e-25	2.75808e-21	ribosomal protein L35 [Source:NCBI gene (formerly Entrezgene);Acc:693604]
157	CIB1	-0.270309	0.162	0.352	5.1529e-25	7.16562e-21	calcium and integrin binding 1 [Source:VGNC Symbol;Acc:VGNC:71189]
158	SNRPD2	0.288139	0.477	0.28	5.81488e-25	8.08618e-21	small nuclear ribonucleoprotein D2 polypeptide [Source:NCBI gene (formerly Entrezgene);Acc:715183]
159	SMAP2	-0.336218	0.311	0.506	7.44629e-25	1.03548e-20	small ArfGAP2 [Source:VGNC Symbol;Acc:VGNC:77772]
160	MYH9	0.337776	0.475	0.281	9.00758e-25	1.25259e-20	myosin heavy chain 9 [Source:VGNC Symbol;Acc:VGNC:75102]
161	RPS20	0.310081	0.977	0.968	9.80333e-25	1.36325e-20	ribosomal protein S20 [Source:NCBI gene (formerly Entrezgene);Acc:695790]
162	TALDO1	0.256515	0.326	0.146	1.02688e-24	1.42798e-20	transaldolase 1 [Source:VGNC Symbol;Acc:VGNC:78096]
163	SSH2	-0.31309	0.368	0.561	1.82931e-24	2.54384e-20	slingshot protein phosphatase 2 [Source:VGNC Symbol;Acc:VGNC:78018]
164	HNRNPA2B1	0.345985	0.641	0.475	1.87083e-24	2.60158e-20	heterogeneous nuclear ribonucleoprotein A2/B1 [Source:VGNC Symbol;Acc:VGNC:73494]
165	TGFBR2	-0.254314	0.108	0.276	2.83549e-24	3.94303e-20	transforming growth factor beta receptor 2 [Source:VGNC Symbol;Acc:VGNC:78338]
166	ATP6	0.35425	0.834	0.741	3.31609e-24	4.61135e-20	ATP synthase F0 subunit 6 [Source:NCBI gene (formerly Entrezgene);Acc:2846629]
167	EZR	-0.546167	0.366	0.542	4.69194e-24	6.52461e-20	ezrin [Source:VGNC Symbol;Acc:VGNC:72264]
168	ENSMMUG00000051745	0.273663	0.397	0.209	6.22669e-24	8.65884e-20	NA
169	CRIP1	0.396484	0.468	0.268	6.67549e-24	9.28293e-20	cysteine rich protein 1 [Source:NCBI gene (formerly Entrezgene);Acc:699632]
170	TAF1D	-0.300951	0.162	0.341	7.19595e-24	1.00067e-19	TATA-box binding protein associated factor	RNA polymerase I subunit D [Source:VGNC Symbol;Acc:VGNC:101413]
171	SLC25A6	0.267198	0.978	0.943	2.72937e-23	3.79546e-19	ADP/ATP translocase 3 [Source:NCBI gene (formerly Entrezgene);Acc:719811]
172	C11H12orf57	0.332454	0.682	0.513	3.26393e-23	4.53882e-19	chromosome 11 C12orf57 homolog [Source:NCBI gene (formerly Entrezgene);Acc:714482]
173	S100A10	0.373742	0.518	0.322	1.25696e-22	1.74792e-18	S100 calcium binding protein A10 [Source:NCBI gene (formerly Entrezgene);Acc:574374]
174	S1PR1	-0.288629	0.318	0.504	2.71391e-22	3.77396e-18	sphingosine-1-phosphate receptor 1 [Source:VGNC Symbol;Acc:VGNC:100129]
175	PER1	-0.292823	0.35	0.541	3.1982e-22	4.44742e-18	period circadian regulator 1 [Source:VGNC Symbol;Acc:VGNC:75942]
176	TGFB1	-0.274414	0.152	0.324	3.68787e-22	5.12835e-18	transforming growth factor beta 1 [Source:VGNC Symbol;Acc:VGNC:78332]
177	SEPTIN6	0.300503	0.518	0.338	4.89171e-22	6.80241e-18	septin 6 [Source:VGNC Symbol;Acc:VGNC:77238]
178	ADD3	0.262705	0.422	0.236	9.92113e-22	1.37963e-17	adducin 3 [Source:VGNC Symbol;Acc:VGNC:69531]
179	ENSMMUG00000058581	0.299819	0.197	0.064	1.02364e-21	1.42348e-17	NA
180	ANKRD12	-0.337541	0.306	0.483	1.18989e-21	1.65466e-17	ankyrin repeat domain 12 [Source:NCBI gene (formerly Entrezgene);Acc:114673693]
181	TUBB	0.303571	0.553	0.37	1.39314e-21	1.93729e-17	tubulin beta class I [Source:NCBI gene (formerly Entrezgene);Acc:574113]
182	ENSMMUG00000022769	-0.27548	0.279	0.464	2.05741e-21	2.86104e-17	NA
183	ENSMMUG00000006075	0.252414	0.409	0.229	2.95414e-21	4.10802e-17	NA
184	TNKS2	-0.252745	0.176	0.348	4.15542e-21	5.77853e-17	tankyrase 2 [Source:VGNC Symbol;Acc:VGNC:78983]
185	RPL36AL	0.284184	0.891	0.815	4.79295e-21	6.66508e-17	ribosomal protein L36a like [Source:NCBI gene (formerly Entrezgene);Acc:706548]
186	ENSMMUG00000000983	0.289028	0.685	0.52	1.10543e-20	1.53721e-16	NA
187	SHISA5	0.267724	0.509	0.335	2.31449e-20	3.21852e-16	shisa family member 5 [Source:VGNC Symbol;Acc:VGNC:84082]
188	CHD3	0.311026	0.557	0.394	2.76378e-20	3.84331e-16	chromodomain helicase DNA binding protein 3 [Source:HGNC Symbol;Acc:HGNC:1918]
189	PRRC2C	-0.277954	0.388	0.577	5.13621e-20	7.14242e-16	proline rich coiled-coil 2C [Source:VGNC Symbol;Acc:VGNC:76311]
190	RNMT	-0.292328	0.402	0.571	9.25601e-20	1.28714e-15	RNA guanine-7 methyltransferase [Source:VGNC Symbol;Acc:VGNC:76710]
191	CCNI	0.285451	0.702	0.561	1.52273e-19	2.11751e-15	cyclin I [Source:VGNC Symbol;Acc:VGNC:70733]
192	DDX24	-0.276289	0.318	0.494	2.07666e-19	2.8878e-15	DEAD-box helicase 24 [Source:VGNC Symbol;Acc:VGNC:71618]
193	TRA2B	0.299104	0.519	0.354	3.89016e-19	5.40966e-15	transformer 2 beta homolog [Source:VGNC Symbol;Acc:VGNC:78554]
194	RBM38	-0.278326	0.294	0.465	4.53771e-19	6.31014e-15	RNA binding motif protein 38 [Source:VGNC Symbol;Acc:VGNC:76484]
195	COX3	0.302335	0.981	0.99	5.33825e-19	7.42337e-15	cytochrome c oxidase subunit III [Source:NCBI gene (formerly Entrezgene);Acc:2846633]
196	SOX4	0.420214	0.531	0.381	5.48154e-19	7.62263e-15	SRY-box transcription factor 4 [Source:VGNC Symbol;Acc:VGNC:77842]
197	MBD3	0.260686	0.466	0.299	9.18375e-19	1.27709e-14	methyl-CpG binding domain protein 3 [Source:VGNC Symbol;Acc:VGNC:81470]
198	SEPTIN9	0.27494	0.66	0.504	1.08425e-18	1.50776e-14	septin 9 [Source:VGNC Symbol;Acc:VGNC:99253]
199	TOMM7	0.253002	0.928	0.874	1.64014e-18	2.28078e-14	translocase of outer mitochondrial membrane 7 [Source:NCBI gene (formerly Entrezgene);Acc:705701]
200	MATR3	-0.261109	0.512	0.671	3.46367e-18	4.81658e-14	matrin 3 [Source:NCBI gene (formerly Entrezgene);Acc:100568450]
201	SPOCK2	-0.295118	0.453	0.612	3.72975e-18	5.18659e-14	SPARC (osteonectin)	cwcv and kazal like domains proteoglycan 2 [Source:NCBI gene (formerly Entrezgene);Acc:708963]
202	OST4	0.260171	0.508	0.352	4.1663e-18	5.79366e-14	oligosaccharyltransferase complex subunit 4	non-catalytic [Source:NCBI gene (formerly Entrezgene);Acc:700028]
203	CCR7	-0.302279	0.282	0.435	6.8552e-18	9.53284e-14	C-C motif chemokine receptor 7 [Source:VGNC Symbol;Acc:VGNC:70741]
204	ATP5MC2	0.250255	0.946	0.907	8.32975e-18	1.15833e-13	ATP synthase membrane subunit c locus 2 [Source:VGNC Symbol;Acc:VGNC:97736]
205	TLE2	0.267561	0.5	0.342	8.8255e-18	1.22727e-13	TLE family member 2	transcriptional corepressor [Source:VGNC Symbol;Acc:VGNC:78365]
206	PSME1	0.271149	0.832	0.733	8.88091e-18	1.23498e-13	proteasome activator subunit 1 [Source:VGNC Symbol;Acc:VGNC:76455]
207	BIN2	0.278074	0.531	0.386	1.43753e-17	1.99903e-13	bridging integrator 2 [Source:VGNC Symbol;Acc:VGNC:99898]
208	ATP5F1D	0.267384	0.669	0.541	2.44773e-17	3.40382e-13	ATP synthase F1 subunit delta [Source:NCBI gene (formerly Entrezgene);Acc:705944]
209	CD3D	0.28495	0.729	0.63	7.51266e-17	1.04471e-12	CD3d molecule [Source:NCBI gene (formerly Entrezgene);Acc:699582]
210	ENSMMUG00000053137	-0.471407	0.275	0.442	8.37194e-17	1.1642e-12	NA
211	DUSP1	0.36243	0.543	0.397	1.46048e-16	2.03094e-12	dual specificity phosphatase 1 [Source:NCBI gene (formerly Entrezgene);Acc:702981]
212	ID2	0.374699	0.449	0.309	1.76912e-16	2.46013e-12	inhibitor of DNA binding 2 [Source:VGNC Symbol;Acc:VGNC:97777]
213	RPS4Y1	0.294425	0.787	0.777	2.00371e-16	2.78635e-12	ribosomal protein S4 Y-linked 1 [Source:VGNC Symbol;Acc:VGNC:101431]
214	KRAS	-0.266637	0.422	0.567	3.34112e-16	4.64616e-12	KRAS proto-oncogene	GTPase [Source:VGNC Symbol;Acc:VGNC:74205]
215	ANP32B	0.250066	0.5	0.355	7.84625e-16	1.0911e-11	acidic nuclear phosphoprotein 32 family member B [Source:NCBI gene (formerly Entrezgene);Acc:715508]
216	YPEL3	0.267339	0.417	0.276	1.7633e-15	2.45205e-11	yippee like 3 [Source:VGNC Symbol;Acc:VGNC:79126]
217	CD37	0.259503	0.593	0.45	2.38654e-15	3.31872e-11	CD37 molecule [Source:VGNC Symbol;Acc:VGNC:70761]
218	MBNL1	-0.257157	0.65	0.762	1.37951e-14	1.91835e-10	muscleblind like splicing regulator 1 [Source:VGNC Symbol;Acc:VGNC:74672]
219	ZFP36L2	-0.301779	0.386	0.535	1.46004e-14	2.03033e-10	ZFP36 ring finger protein like 2 [Source:NCBI gene (formerly Entrezgene);Acc:716319]
220	TXNIP	-0.389709	0.84	0.871	1.9532e-14	2.71612e-10	thioredoxin interacting protein [Source:VGNC Symbol;Acc:VGNC:79059]
221	ENSMMUG00000002320	0.267521	0.9	0.828	1.3417e-11	1.86576e-07	NA
222	FTH1	-0.453637	0.91	0.906	5.49971e-10	7.64789e-06	ferritin heavy chain 1 [Source:NCBI gene (formerly Entrezgene);Acc:574118]
223	ZFP36	0.345386	0.692	0.633	2.05477e-07	0.00285736	ZFP36 ring finger protein [Source:NCBI gene (formerly Entrezgene);Acc:722000]
224	ND4	0.250084	0.717	0.71	4.53995e-07	0.00631325	NADH dehydrogenase subunit 4 [Source:NCBI gene (formerly Entrezgene);Acc:2846630]
225	ENSMMUG00000064120	-0.280158	0.672	0.696	2.66931e-06	0.0371194	NA
226	ENSMMUG00000054038	-0.371159	0.374	0.455	2.93074e-06	0.0407549	NA
227	JUN	0.285424	0.745	0.695	8.51513e-06	0.118411	Jun proto-oncogene	AP-1 transcription factor subunit [Source:NCBI gene (formerly Entrezgene);Acc:716452]
228	FOS	0.282677	0.615	0.598	0.0234369	1	Fos proto-oncogene	AP-1 transcription factor subunit [Source:VGNC Symbol;Acc:VGNC:84340]
229	IRF1	0.339627	0.464	0.455	0.0634058	1	interferon regulatory factor 1 [Source:VGNC Symbol;Acc:VGNC:73759]
