# Supplementary material for: Host immunity associated with spontaneous suppression of viremia in therapy-naïve young rhesus macaques following neonatal SHIV infection
Source: J Virol. 2023 Oct 24;97(11):e01094-23. doi: 10.1128/jvi.01094-23 (PMC10688376; doi:10.1128/jvi.01094-23)
Supplement: Table S5 — Absolute CD4 and CD8 T cell counts. [file jvi.01094-23-s0005.xlsx]

## Sheet: Sheet1
Table S5. Absolute T Cell Counts in SHIV-infected Young RMs
Viremia group	Animal ID	Absolute CD4 T cell count					Absolute CD8 T cell count
		M22	M24	M30	M33-34	M36	M22	M24	M30	M33-34	M36
Viremia non-controllers	V093	nt	nt	1205	946	nt	nt	nt	813	675	nt
	V095	nt	nt	1736	1565	1304	nt	nt	1476	949	1039
	V096	nt	nt	2128	3394	2557	nt	nt	2365	2765	2719
	V249	3306	nt	2512	nt	nt	6159	nt	5338	nt	nt
Viremia controllers	V035	nt	nt	nt	nt	1839	nt	nt	nt	nt	2114
	V059	nt	nt	nt	2216	nt	nt	nt	nt	2905	nt
	V250	1439	nt	1912	nt	nt	2050	nt	2732	nt	nt
	V252	nt	nt	1308	nt	nt	nt	nt	1424	nt	nt
	V253	1298	644	nt	nt	nt	685	762	nt	nt	nt
Absolute CD4+ T-cell measurements were performed by using the BD Biosciences TruCount Platform (BD Biosciences, San Jose, California),
see methods. We reported the data for absolute counts, because they were the exact number of CD4 or CD8 T cells present in the preset
volume of whole blood analyzed by the commercially available assay (BD Biosciences TruCount). Abbreviation - nt: not tested.
